# Supplementary material for: Understanding Karma Police: The Perceived Plausibility of Noun Compounds as Predicted by Distributional Models of Semantic Representation
Source: PLoS One. 2016 Oct 12;11(10):e0163200. doi: 10.1371/journal.pone.0163200 (PMC5061382; doi:10.1371/journal.pone.0163200)
Supplement: S3 Appendix — The main data set used for the analysis in this study, including the relevant plausibility measures. (TXT) [file pone.0163200.s003.txt]

"Stim" "Class" "Mean_rate" "SD" "N" "EAT" "USF" "Both" "LSA" "Numletts" "Gfrqs" "Log_gfrqs" "W1frq" "W2frq" "Wordfrq_sum" "Logw1frq" "Logw2frq" "Logwordfrq_sum" "modifier" "stem" "ndensity" "headprox" "modprox" "length" "entropy" "variance" "weedsprec" "cosweeds" "clarkede" "invcl" "weedsprec2" "cosweeds2" "clarkede2" "invcl2" "ItemID" "length_mod" "length_stem" "familysize_mod" "familysize_head" "logfreq_mod" "logfreq_stem" "logfreq_bigram" "Stimrev" "logfreq_bigram_rev" "pmi" "nounsim"
"1" "bus__bridge" 1 1.345 1.396 29 0 "0" 0 0.01 9 5810 3.764 1155 1034 2189 3.063 3.015 6.077 "bus" "bridge" 0.304364339720727 -0.149980427260949 -0.0473333982479617 0.023483158886214 5.73536900169826 0.000917001580641424 0.304567075814677 0.213747631213358 0.0971059096341218 0.296101928308904 0.202820426021342 0.174934248227014 0.0773820025120351 0.267196609632799 "bus__bridge" 3 6 310 341 9.31632069551342 9.23649532945303 0 "bridge__bus" 0 0 0.268078824369299
"2" "bus__window" 1 3.828 0.539 29 0 "0" 0 0.15 9 11027 4.043 1155 2372 3527 3.063 3.375 6.438 "bus" "window" 0.57661882298667 0.17936384575853 0.198802203061383 0.508460147605657 5.71297039237123 1.41653499281927e-05 0.274511620192851 0.227602017596772 0.204858585299608 0.403598247430104 0.218551806502722 0.209654292216346 0.159882157626167 0.366496730270501 "bus__window" 3 6 310 535 9.31632069551342 9.53184399290347 2.19722457733622 "window__bus" 0 0.13903499214264 0.0313325073806895
"3" "bus__home" 1 1.828 1.605 29 0 "0" 0 0.3 7 36764 4.565 1155 8831 9986 3.063 3.946 7.009 "bus" "home" 0.653041001297475 0.137598339369023 0.237476205701011 0.523862725001258 5.71268995287075 2.63826393619223e-05 0.338758478609836 0.230532459539199 0.183977490676789 0.387465835398505 0.339777493657706 0.296278582180935 0.192968681991613 0.394628647923631 "bus__home" 3 4 310 1586 9.31632069551342 11.8939066053868 4.35670882668959 "home__bus" 0.693147180559945 0.0144276485223622 0.112569691879985
"4" "bike__pants" 1 2.897 1.472 29 0 "0" 0 0.3 9 2731 3.436 153 282 435 2.185 2.45 4.635 "bike" "pants" 0.178748757601068 -0.094795091764933 -0.144414875102888 0.154140843045363 5.71254822738028 4.38980871997429e-05 0.191848775619554 0.20311286306005 0.153085940018527 0.360070319503248 0.366984303568176 0.370839264739871 0.259547794835229 0.438386515567483 "bike__pants" 4 5 199 1 8.93471861401677 8.27129265297941 0 "pants__bike" 0 0 0.19109169453715
"5" "bike__barn" 1 1.429 1.425 28 0 "0" 0 0.12 8 386 2.588 153 186 339 2.185 2.27 4.454 "bike" "barn" 0.685981550286363 0.13526042183711 0.423571178047183 0.903636231279578 5.72282255910976 0.000129451366932249 0.234053565827315 0.201835031503497 0.157352474058486 0.364132768322434 0.387353485729723 0.425312725386339 0.237307180608262 0.425432112845304 "bike__barn" 4 4 199 50 8.93471861401677 8.34498036877057 0 "barn__bike" 0 0 0.069167996902365
"6" "bike__leg" 1 1.138 1.356 29 0 "0" 0 0.16 7 6305 3.8 153 1137 1290 2.185 3.056 5.24 "bike" "leg" 0.594132417251035 0.322316712250295 0.313625730404634 0.291047189763983 5.70918424700107 4.53089198845169e-06 0.344776733289096 0.333357620483076 0.250958359818519 0.433564598941978 0.285200770353986 0.299075742771348 0.251414648100174 0.433826374049388 "bike__leg" 4 3 199 121 8.93471861401677 9.62615177213849 1.38629436111989 "leg__bike" 0 0.178259566836958 0.160718105939005
"7" "bike__home" 1 1.483 1.595 29 0.01 "0" 0.005 0.21 8 9403 3.973 153 8831 8984 2.185 3.946 6.131 "bike" "home" 0.577383594623055 0.186317966692637 0.437864267917216 0.360729695297699 5.71008124476233 8.41631772655199e-06 0.354016615303586 0.256826120047735 0.207715747456651 0.405672177644925 0.323513912732327 0.376371070301072 0.298661573738541 0.45767110255134 "bike__home" 4 4 199 1586 8.93471861401677 11.8939066053868 1.79175946922805 "home__bike" 0 0.0188226977866888 0.0744514237345312
"8" "bike__headlight" 1 3.448 0.985 29 0 "0" 0 0.25 13 475 2.678 153 20 173 2.185 1.301 3.486 "bike" "headlight" 0.116564630976044 0.00088033087407668 -0.400745921083261 0.372247967559374 5.70960874993752 3.2889845287214e-05 0.189385130929196 0.226071604675577 0.16788824220656 0.373767013439324 0.274607176467576 0.19554652622015 0.196174066848259 0.397101753136993 "bike__headlight" 4 9 199 12 8.93471861401677 4.12713438504509 0 "headlight__bike" 0 0 0.361372061858065
"9" "bike__seat" 1 3.793 0.774 29 0 "0" 0 0.26 8 21791 4.338 153 1396 1549 2.185 3.145 5.33 "bike" "seat" 0.580929071176837 0.343413252074417 0.495057620079281 0.346585407027493 5.70994371881413 6.90985351560291e-06 0.346135537826633 0.3447717080962 0.324641290583927 0.46824066785354 0.405013854219977 0.447778064189481 0.363988576106701 0.481145396497272 "bike__seat" 4 4 199 316 8.93471861401677 9.41548287218084 0.693147180559945 "seat__bike" 0 0.212624442966921 0.158773346541694
"10" "police__dog" 1 4 0 28 0.03 "0" 0.015 0.06 9 44017 4.644 3770 1285 5055 3.576 3.109 6.685 "police" "dog" 0.580576588168946 0.455638821685656 0.540028410157082 0.739793128239106 5.71662697918449 2.73395635078833e-05 0.527314311312469 0.491575213411848 0.316290882844941 0.465027913435429 0.331805012798419 0.424891338553984 0.300039788067816 0.458274932375791 "police__dog" 6 3 668 271 11.0683556369813 10.2982623894361 4.69134788222914 "dog__police" 2.19722457733622 0.0125147473558526 0.0724787525465857
"11" "police__star" 1 2.034 1.742 29 0 "0" 0 0.05 10 279 2.447 3770 952 4722 3.576 2.979 6.555 "police" "star" 0.308855483660569 0.191711720313853 0.170426449881624 0.245513893967265 5.715049646088 2.59189062575171e-05 0.243014981154312 0.265122560928064 0.209376955756265 0.406863916014316 0.218644997086578 0.298051309893933 0.177364986212997 0.381977287124065 "police__star" 6 4 668 497 11.0683556369813 10.0049153451662 0 "star__police" 1.09861228866811 0 0.00673011589960175
"12" "police__car" 1 4 0 29 0.17 "0.047" 0.1085 0.27 9 242117 5.384 3770 4944 8714 3.576 3.694 7.27 "police" "car" 0.661445363913554 0.658000302784715 0.213136299137977 0.593427864637113 5.71440882302579 3.90475907249723e-05 0.473899954729544 0.561707664504822 0.3765001680514 0.484507782712174 0.333956322330999 0.281284317765518 0.205470322549842 0.404044885007973 "police__car" 6 3 668 1072 11.0683556369813 10.9268373567037 6.04973345523196 "car__police" 2.89037175789616 0.00705549997050285 0.0898774854227266
"13" "police__horse" 1 3.69 0.806 29 0 "0" 0 0 11 6201 3.793 3770 1518 5288 3.576 3.181 6.758 "police" "horse" 0.550768004179099 0.546533477214473 0.345525145147101 0.752099837450282 5.71642849384961 2.73245797281359e-05 0.376955411673747 0.454604097288293 0.324167715860784 0.468063038333926 0.255269709712646 0.298499391045216 0.238902149054494 0.426412842479724 "police__horse" 6 5 668 216 11.0683556369813 9.88791695754517 3.66356164612965 "horse__police" 0.693147180559945 0.0180497999417075 0.0422845638377665
"14" "police__truck" 1 3.724 0.528 29 0 "0" 0 0.25 11 3984 3.6 3770 444 4214 3.576 2.647 6.224 "police" "truck" 0.628197125226601 0.620621542184006 0.294466338920719 0.58614296010106 5.71447674655676 1.87274424270659e-05 0.347474653828664 0.466185585575447 0.317574552237094 0.465532980580864 0.290911828903345 0.299961397535132 0.216724307626288 0.412013206232755 "police__truck" 6 5 668 137 11.0683556369813 8.10621290261996 1.79175946922805 "truck__police" 0 0.0984078079978416 0.129602194578314
"15" "police__telephone" 1 3.241 1.215 29 0 "0" 0 0.22 15 1153 3.062 3770 1810 5580 3.576 3.258 6.834 "police" "telephone" 0.586659655395902 0.514872803611738 0.326411004716952 0.268004610405335 5.71002034210561 6.49072445191983e-06 0.311418114657444 0.405514388852679 0.311418114657444 0.463073290657804 0.294884471386681 0.330309911037975 0.247822378158389 0.431748129170596 "police__telephone" 6 9 668 401 11.0683556369813 8.34687925374656 1.38629436111989 "telephone__police" 0 0.0758589901519835 0.212338895802328
"16" "police__radio" 1 3.724 0.922 29 0 "0" 0 0.15 11 28097 4.449 3770 1503 5273 3.576 3.177 6.753 "police" "radio" 0.615438482651571 0.541889235281266 0.181617760292633 0.389907863238612 5.71214031562021 1.26396735570305e-05 0.306843070716134 0.413459501134356 0.297799213402092 0.457290762971643 0.26017136451256 0.234632599175943 0.222037493478976 0.415616223177765 "police__radio" 6 5 668 549 11.0683556369813 9.49912183987126 2.70805020110221 "radio__police" 0 0.025510515508143 0.0979542822166182
"17" "police__bomb" 1 2.586 1.5 29 0 "0" 0 0.12 10 2596 3.414 3770 536 4306 3.576 2.729 6.306 "police" "bomb" 0.565398595264493 0.547593849595839 0.340571761040542 0.515415225420772 5.71453855969456 1.8069906602854e-05 0.357905527595445 0.453571124356897 0.341988642587636 0.474375811913616 0.341323846605832 0.375634787749585 0.290820980078671 0.454141098806034 "police__bomb" 6 4 668 152 11.0683556369813 8.73921611506174 1.38629436111989 "bomb__police" 1.38629436111989 0.0512409677191918 0.275448280622173
"18" "police__vehicle" 1 4 0 29 0 "0" 0 0.13 13 47720 4.679 3770 383 4153 3.576 2.583 6.16 "police" "vehicle" 0.646117609690993 0.597194881263688 0.430133265348298 0.868151047880287 5.71804161233976 3.61133729797742e-05 0.355045528565443 0.460635399137021 0.286826272946511 0.452279738761449 0.357712709825339 0.392415060051283 0.250421969865115 0.4332560523224 "police__vehicle" 6 7 668 445 11.0683556369813 8.79845469606509 3.85014760171006 "vehicle__police" 1.09861228866811 0.0540955637005485 0.118168564414418
"19" "police__tape" 1 3.655 0.974 29 0 "0" 0 0.12 10 10982 4.041 3770 508 4278 3.576 2.706 6.282 "police" "tape" 0.559720551667042 0.222807967899304 0.289692762163162 0.592766612122755 5.71491087227735 1.15942055440579e-05 0.271577577897836 0.247542772812366 0.202417101117323 0.401801466264849 0.184848165956296 0.233972118973065 0.168338941057564 0.374166997450579 "police__tape" 6 4 668 148 11.0683556369813 8.39389497507174 3.04452243772342 "tape__police" 0 0.078226859521368 0.0550854465873537
"20" "police__van" 1 3.862 0.581 29 0 "0" 0 0.17 9 26001 4.415 3770 971 4741 3.576 2.987 6.564 "police" "van" 0.59206708412892 0.309669816603674 0.320033905944626 0.910349493290956 5.71692016210493 7.10485810134404e-05 0.434226877302834 0.367787312727875 0.238619996401175 0.426239948525098 0.373869473698354 0.34645146571218 0.235467265425233 0.424290504652644 "police__van" 6 3 668 240 11.0683556369813 9.19268543673746 4.29045944114839 "van__police" 1.38629436111989 0.0371701864581968 0.0543998853523621
"26" "beach__sunset" 1 3.31 1.228 29 0 "0" 0 0.27 11 8889 3.949 1060 165 1225 3.025 2.217 5.243 "beach" "sunset" 0.123201661921132 -0.378325004457723 -0.601136832255985 1.15581789313427 5.71842753545144 0.000521570608590542 0.348215656637964 0.296438840706801 0.26643605213867 0.442094879250404 0.311821501684621 0.263739134242877 0.249174954006958 0.432535312203048 "beach__sunset" 5 6 283 11 9.2681374707024 7.12367278520461 0 "sunset__beach" 1.6094379124341 0 0.551189215870543
"27" "beach__ball" 1 4 0 29 0.05 "0.024" 0.037 0.03 9 56756 4.754 1060 1664 2724 3.025 3.221 6.246 "beach" "ball" 0.641807772948288 0.374255162775835 0.190206234408535 0.738620017655191 5.71469789596389 4.2585792040678e-05 0.535958823730376 0.447867566158074 0.313392771766513 0.463872549706291 0.355602170788013 0.26007258573923 0.215482785048688 0.411156848898749 "beach__ball" 5 4 283 281 9.2681374707024 10.6637792307254 4.70953020131233 "ball__beach" 0 0.0525819179461014 0.0477899390835543
"28" "beach__house" 1 3.862 0.441 29 0.01 "0" 0.005 0.13 10 310025 5.491 1060 8601 9661 3.025 3.935 6.96 "beach" "house" 0.647671184551507 0.408357058468715 0.409839764232369 1.06345344281983 5.71863474086705 7.72186409421476e-05 0.357655631734679 0.382166458130412 0.251758613461922 0.43402328740478 0.388345405372195 0.398947852956328 0.303528810441952 0.459781547774207 "beach__house" 5 5 283 1470 9.2681374707024 11.8151685100408 4.14313472639153 "house__beach" 0.693147180559945 0.0162311092116587 0.219668798295126
"29" "beach__sand" 1 3.25 1.206 28 0.29 "0.394" 0.342 0.73 9 33186 4.521 1060 952 2012 3.025 2.979 6.004 "beach" "sand" 0.685269645792299 0.73073879179467 0.504337464931576 0.856014463723082 5.71591643672198 6.31294357564764e-05 0.510167419299354 0.610572783205913 0.487084052748226 0.499833150467823 0.487853422270017 0.496026973304733 0.342402810950134 0.474513567776076 "beach__sand" 5 4 283 51 9.2681374707024 8.77955745588373 2.19722457733622 "sand__beach" 1.94591014905531 0.309573457147663 0.520551562284775
"30" "beach__chair" 1 3.793 0.62 29 0 "0" 0 0.1 10 53354 4.727 1060 1876 2936 3.025 3.273 6.299 "beach" "chair" 0.62529109125079 0.280275544413215 0.422179005012213 0.486391009241026 5.71199508633115 1.26683266726436e-05 0.29604580953679 0.288052773705054 0.235689160706444 0.424428769326416 0.407162935986537 0.414602994673999 0.345581983833952 0.475557647697251 "beach__chair" 5 5 283 342 9.2681374707024 9.11833472618016 0.693147180559945 "chair__beach" 0 0.205050588165954 0.0182429542449042
"31" "beach__umbrella" 1 3.69 0.93 29 0 "0" 0 0.22 13 32280 4.509 1060 203 1263 3.025 2.308 5.333 "beach" "umbrella" 0.551927556978936 0.297768769521638 0.243574131453778 0.462602509476105 5.71160702611866 1.30577997709222e-05 0.412945967783504 0.35065996735558 0.340828074474626 0.47398765608879 0.299855218887406 0.270253537446566 0.244328198070789 0.429688177284726 "beach__umbrella" 5 8 283 27 9.2681374707024 7.34471905414967 1.79175946922805 "umbrella__beach" 0 1.27516666313083 0.0846090655628825
"32" "beach__road" 1 3.138 1.217 29 0 "0" 0 0.13 9 15979 4.204 1060 3791 4851 3.025 3.579 6.604 "beach" "road" 0.716548202258593 0.274077450013485 0.41766523246067 0.610238157584627 5.71313070145618 3.49163715849285e-05 0.344677254597951 0.307356898438696 0.232796382934742 0.422613567017485 0.386466145093557 0.401762955396188 0.320116624445245 0.466521136926321 "beach__road" 5 4 283 1075 9.2681374707024 10.5566977634924 2.30258509299405 "road__beach" 0 0.0526141393944186 0.150612382601063
"33" "beach__picture" 1 3.429 1.136 28 0 "0" 0 0.09 12 17453 4.242 1060 1905 2965 3.025 3.28 6.305 "beach" "picture" 0.465458844039912 0.297495957715349 0.335266199450808 0.24460898206458 5.708490138226 3.03430350853171e-06 0.381101994973918 0.336713978002098 0.314773142774792 0.464425463731773 0.267329946237819 0.299377178613438 0.236258893354462 0.424783037167666 "beach__picture" 5 7 283 372 9.2681374707024 10.2015530303676 0.693147180559945 "picture__beach" 0 0.0694105182654173 0.10820613044098
"42" "television__star" 1 3.586 1.15 29 0 "0" 0 0.04 14 19483 4.29 2033 952 2985 3.308 2.979 6.287 "television" "star" 0.586373725603636 0.365357103648678 0.584366287438381 0.86157413251044 5.71827698660632 3.27252144441702e-05 0.409837802503934 0.388888400394716 0.327720941079439 0.469382494195774 0.314036406363345 0.429753802157294 0.261049220370166 0.439206699532571 "television__star" 10 4 482 497 9.60197697214781 10.0049153451662 3.2188758248682 "star__television" 0 0.0682246601773112 0.338424236080069
"43" "television__chef" 1 3.276 1.334 29 0 "0" 0 0 14 2747 3.439 2033 48 2081 3.308 1.681 4.989 "television" "chef" 0.530894031595104 0.420607532779612 0.117277530740018 0.382565604550451 5.71169938698069 1.17686896060485e-05 0.453666324758207 0.444977600570652 0.422141899286595 0.493900917344057 0.180250730362038 0.149976810585915 0.147598088024998 0.354701131146157 "television__chef" 10 4 482 41 9.60197697214781 9.20913965139966 1.6094379124341 "chef__television" 0 0.14030466000335 0.0881245820394681
"44" "television__soap" 1 1.759 1.55 29 0 "0" 0 0.12 14 9445 3.975 2033 367 2400 3.308 2.565 5.873 "television" "soap" 0.626031975422852 0.360297479143593 0.686351843519995 0.690153606875307 5.7154580337972 2.62047542685822e-05 0.468508456354592 0.413183528951321 0.383772115646541 0.486303484357987 0.395855610554134 0.52434334740633 0.328559573365054 0.469689450717416 "television__soap" 10 4 482 57 9.60197697214781 7.84815308619953 2.19722457733622 "soap__television" 0 0.562707679282705 0.40749888730503
"45" "television__picture" 1 3.69 0.712 29 0.03 "0.021" 0.0255 0.16 17 12216 4.087 2033 1905 3938 3.308 3.28 6.588 "television" "picture" 0.599220496816977 0.348569124917756 0.307264182720284 0.500877660103857 5.71363834059642 1.32248541223148e-05 0.280387984230933 0.314402535466616 0.270656896871012 0.444299157153338 0.264581195762705 0.290519720843529 0.188836517942255 0.391378700792084 "television__picture" 10 7 482 372 9.60197697214781 10.2015530303676 2.39789527279837 "picture__television" 0 0.053986219946933 0.120320968074191
"48" "field__bus" 1 1.276 1.386 29 0 "0" 0 0.02 8 12569 4.099 2327 1155 3482 3.367 3.063 6.429 "field" "bus" 0.550819465275239 0.204828801770523 0.151850421016641 0.377022164739887 5.7118632629541 6.0848724898958e-06 0.158767432771948 0.1827629246624 0.121225411323734 0.326389048488342 0.235492169844135 0.222805579659238 0.217301308951278 0.412409323463157 "field__bus" 5 3 703 440 9.7240617988542 9.31632069551342 0 "bus__field" 0 0 0.0295945010317472
"49" "field__kitchen" 1 0.793 1.177 29 0 "0" 0 0.06 12 5487 3.739 2327 1890 4217 3.367 3.276 6.643 "field" "kitchen" 0.521475726966073 0.2847612823697 0.19870330315304 0.385998656485317 5.71226093529665 8.05609694828162e-06 0.241171128231178 0.267268080041868 0.203518403456591 0.402614782280868 0.2711708490248 0.270162695304625 0.240988854186896 0.42768355865591 "field__kitchen" 5 7 703 131 9.7240617988542 10.3783543374479 2.30258509299405 "kitchen__field" 0 0.0398612227843914 0.0438871127983978
"50" "field__hospital" 1 2.138 1.663 29 0 "0" 0 0.08 13 46396 4.666 2327 1884 4211 3.367 3.275 6.642 "field" "hospital" 0.623099241437942 0.310283753910054 0.222422603500735 0.746006613350725 5.7170024282896 2.65724175215045e-05 0.332154853243097 0.321707772378294 0.202173443520104 0.401620893698681 0.298577546463016 0.278957247804166 0.215953543031802 0.411482211381991 "field__hospital" 5 8 703 429 9.7240617988542 10.0983962248356 4.43081679884331 "hospital__field" 1.09861228866811 0.0579781986787947 0.142490369734452
"51" "field__cap" 1 0.964 1.201 28 0 "0" 0 0.15 8 2046 3.311 2327 489 2816 3.367 2.689 6.056 "field" "cap" 0.537685521216726 0.364574681367611 0.0114436000456707 0.118320751668134 5.70865347913875 4.60525385344601e-06 0.351072052243147 0.410638751490609 0.309006767771203 0.462083959084057 0.20207909641856 0.202384397192325 0.198904228133208 0.399175821116385 "field__cap" 5 3 703 159 9.7240617988542 8.57602797713713 0 "cap__field" 0.693147180559945 0 0.0699685529128453
"52" "field__mouse" 1 3.621 1.147 29 0.04 "0.03" 0.035 0.07 10 14393 4.158 2327 146 2473 3.367 2.164 5.531 "field" "mouse" 0.730948877565332 0.444444136246872 0.123560095986453 0.533325453814682 5.71382631059457 3.05930798121014e-05 0.392717508324048 0.419532337894565 0.30801049103237 0.461670909248534 0.217799068650865 0.185059147872237 0.156292531605986 0.363132449899727 "field__mouse" 5 5 703 87 9.7240617988542 8.56350409427949 3.09104245335832 "mouse__field" 0 0.253761337903606 0.0689526932638412
"53" "field__phone" 1 1.214 1.371 28 0 "0" 0 0.03 10 2914 3.465 2327 1414 3741 3.367 3.15 6.517 "field" "phone" 0.434613703802403 0.309851212482123 0.048712862019581 0.321516254118906 5.71230193776911 9.60939238640368e-06 0.188545936000463 0.253552889091332 0.164992246418957 0.371173551105925 0.295662243819194 0.263806513390852 0.238090201827334 0.425914613063644 "field__phone" 5 5 703 356 9.7240617988542 10.3500306224021 1.09861228866811 "phone__field" 0 0.0387020281878347 0.0046984683356218
"54" "field__vehicle" 1 2.69 1.391 29 0 "0" 0 0.07 12 1286 3.11 2327 383 2710 3.367 2.583 5.95 "field" "vehicle" 0.463784609760194 0.334066018903144 0.0477454295855436 0.194206135525934 5.71066180988121 7.6319210540923e-06 0.342772280503393 0.366906490413048 0.278120882250089 0.448073272028718 0.309872202970091 0.273898688229088 0.253882447132661 0.435231145680766 "field__vehicle" 5 7 703 445 9.7240617988542 8.79845469606509 0 "vehicle__field" 0 0 0.0478413370718084
"55" "field__army" 1 2.69 1.285 29 0 "0" 0 0.06 9 7112 3.852 2327 1933 4260 3.367 3.286 6.653 "field" "army" 0.709659288372265 0.748535926379353 0.160547591461481 0.55916897043054 5.71415876042489 3.85001434896402e-05 0.439052721230442 0.576854027244416 0.409378340964054 0.491719142309482 0.251472309109258 0.224915594563757 0.167012913147464 0.372987399236839 "field__army" 5 4 703 410 9.7240617988542 9.69282824771042 1.38629436111989 "army__field" 2.19722457733622 0.0757335355537591 0.166756086226319
"56" "field__guy" 1 2.586 1.323 29 0 "0" 0 0.13 8 436 2.64 2327 465 2792 3.367 2.667 6.034 "field" "guy" 0.302417972417422 0.00377410015386545 -0.162190746155157 0.0131348778742647 5.71369834185602 3.31314766243265e-05 0.141193877990176 0.114690195367179 0.0910303655786175 0.287652286834714 0.193861928564807 0.206909130053225 0.187515683708252 0.390324931399058 "field__guy" 5 3 703 108 9.7240617988542 10.2580452567037 0 "guy__field" 0.693147180559945 0 0.0138933951013119
"59" "bed__clothes" 1 2.276 1.437 29 0.02 "0" 0.01 0.36 10 10964 4.04 4376 2225 6601 3.641 3.347 6.988 "bed" "clothes" 0.641615489648321 0.482546376422793 0.467748303669666 0.52929735825249 5.71202931210427 2.59691472460494e-05 0.444057938221399 0.462902310439809 0.384500728633678 0.486477048085363 0.380401781884544 0.421820208370123 0.340455556690254 0.473862396280801 "bed__clothes" 3 7 210 76 10.1766776213345 9.30683167216494 2.99573227355399 "clothes__bed" 0 0.0764128527227381 0.341720297609719
"60" "bed__sheet" 1 4 0 29 0.04 "0" 0.02 0.08 8 56779 4.754 4376 616 4992 3.641 2.79 6.431 "bed" "sheet" 0.753434795497881 0.33804153750318 0.427123156685657 0.847822179812289 5.71570433804496 7.88241261951557e-05 0.379005376123091 0.357937927672691 0.224573975910039 0.417301456088996 0.411862992756102 0.419423677905755 0.305794066681492 0.460742938593623 "bed__sheet" 3 5 210 309 10.1766776213345 8.01002752848173 3.40119738166216 "sheet__bed" 0 0.284610309882453 0.205701672413929
"61" "bed__seat" 1 2.069 1.534 29 0 "0" 0 0.16 7 412 2.616 4376 1396 5772 3.641 3.145 6.786 "bed" "seat" 0.469478889246329 0.138594852003439 0.337772774450563 0.157406964755411 5.70692637579224 1.74971150427722e-06 0.315697716211719 0.209174755303281 0.251834977590246 0.434066955264238 0.157055306009319 0.230323699286355 0.153165379392788 0.360146839425603 "bed__seat" 3 4 210 316 10.1766776213345 9.41548287218084 0 "seat__bed" 0 0 0.185831592842424
"62" "bed__face" 1 0.828 1.104 29 0 "0" 0 0.31 7 2234 3.349 4376 8000 12376 3.641 3.903 7.544 "bed" "face" 0.253975526794707 0.176689866811981 -0.182855812912019 0.11248804650399 5.71517182900945 4.78351327910329e-05 0.305323399925971 0.311535095291145 0.257322836173807 0.437158774539955 0.223919513831913 0.250495771763083 0.178769679640832 0.3831593418957 "bed__face" 3 4 210 245 10.1766776213345 10.9296187500898 1.09861228866811 "face__bed" 0 0.0137864752389827 0.123020916110039
"64" "ballet__school" 1 4 0 29 0 "0" 0 0.28 12 15114 4.179 272 6984 7256 2.435 3.844 6.279 "ballet" "school" 0.604030404310131 0.41833191735012 0.597648087755603 0.75614966247943 5.715189545508 4.21451783123569e-05 0.335541701551598 0.374656914204184 0.183256168378407 0.386876395156996 0.450306247686669 0.518772269723757 0.37453983663939 0.484003871275354 "ballet__school" 6 6 87 1380 7.94165125293056 10.9536446209348 4.40671924726425 "school__ballet" 1.09861228866811 0.146379939525302 0.188755845187088
"69" "knife__magazine" 1 3.138 1.156 29 0 "0" 0 0.09 13 196 2.294 663 703 1366 2.822 2.847 5.668 "knife" "magazine" 0.611095356089635 0.126932951124415 0.498697278113885 0.359659760595069 5.7112519758203 5.17357569120893e-06 0.242932761770173 0.177223410398324 0.166082917713115 0.372155051231357 0.260576431972589 0.365966155807515 0.230038712024125 0.420857342806807 "knife__magazine" 5 8 34 1028 8.73101341526956 8.26975694753298 0 "magazine__knife" 0 0 0.0758992277599588
"70" "knife__drawer" 1 3.931 0.371 29 0 "0" 0 0.12 11 1596 3.203 663 272 935 2.822 2.435 5.256 "knife" "drawer" 0.41753907998302 0.35374200399301 0.083715383835965 0.149736532152193 5.70900050186755 3.53839245672853e-06 0.391097946169836 0.412122611405753 0.299877962720473 0.458204288713115 0.286557386962152 0.245313369593329 0.274833333569056 0.446430254718893 "knife__drawer" 5 6 34 27 8.73101341526956 7.55747290161475 1.38629436111989 "drawer__knife" 0.693147180559945 1.72956428609141 0.30548348952889
"71" "dog__bed" 1 3.621 0.775 29 0 "0" 0 0.1 6 66280 4.821 1285 4376 5661 3.109 3.641 6.75 "dog" "bed" 0.658973271883854 0.480501674440993 0.28417334221768 0.630055029001059 5.7142963887906 3.30909589253115e-05 0.384719311006555 0.430715675957506 0.304039886579482 0.459999602117456 0.555628551656428 0.403243851414444 0.243414687571112 0.429143306420792 "dog__bed" 3 3 351 287 10.2982623894361 10.1766776213345 2.63905732961526 "bed__dog" 0.693147180559945 0.027895427723193 0.210295731148821
"72" "dog__chair" 1 1.828 1.627 29 0 "0" 0 0.09 8 273 2.438 1285 1876 3161 3.109 3.273 6.382 "dog" "chair" 0.362593810936987 0.0684921677073483 0.12951179947713 0.53657963295657 5.72558792523966 0.000160070850318671 0.152073605295558 0.140608766280743 0.107203870956648 0.30937226929471 0.366670128313416 0.339268415258052 0.19984042778598 0.399880271091606 "dog__chair" 3 5 351 342 10.2982623894361 9.11833472618016 0 "chair__dog" 0 0 0.0300239240056876
"73" "dog__dish" 1 3.828 0.759 29 0 "0" 0 0.23 7 8256 3.917 1285 390 1675 3.109 2.591 5.7 "dog" "dish" 0.557712950655819 0.36416489711688 0.240504819788376 0.19051386467434 5.70855038057553 3.81906127678108e-06 0.366233952529528 0.378714660278637 0.305848265128421 0.460765779812646 0.383838089395387 0.328031162759576 0.354015797187215 0.478213981946488 "dog__dish" 3 4 351 106 10.2982623894361 9.76715223257887 1.38629436111989 "dish__dog" 0 0.0395947483835492 0.0905755659135986
"74" "dog__flea" 1 2.862 1.274 29 0 "0" 0 0.46 7 7883 3.897 1285 30 1315 3.109 1.477 4.586 "dog" "flea" 0.613726836232344 0.545596462511957 0.402703963112231 0.396898003454496 5.7116061635009 8.74072866964311e-06 0.461769879510208 0.504784920129956 0.37477390473301 0.484064484406967 0.470449998258743 0.437543727489733 0.367599417428235 0.482151517403666 "dog__flea" 3 4 351 8 10.2982623894361 6.45676965557216 1.09861228866811 "flea__dog" 0 1.06950626123761 0.36412169715455
"75" "dog__door" 1 3.448 1.152 29 0 "0" 0 0.13 7 47041 4.672 1285 5891 7176 3.109 3.77 6.879 "dog" "door" 0.598927437963597 0.395057632740301 0.349414026318644 0.33090674761449 5.71040386652326 7.39175239063095e-06 0.28243015817942 0.335841660366841 0.245082461946784 0.430136081714714 0.458069274603831 0.40686094097692 0.330583448181838 0.470423247693015 "dog__door" 3 4 351 318 10.2982623894361 10.50903227236 0.693147180559945 "door__dog" 0.693147180559945 0.0182184397696179 0.144974401334685
"76" "dog__body" 1 2.893 1.286 28 0 "0" 0 0.04 7 3016 3.48 1285 5243 6528 3.109 3.72 6.828 "dog" "body" 0.625586395555496 0.331225024826341 0.190578122993952 0.507152955591009 5.7130911665287 1.49439560798878e-05 0.33786843245794 0.336065891720164 0.315428237267636 0.464686199926217 0.43343501474632 0.291702872426431 0.255803562001353 0.4363119293221 "dog__body" 3 4 351 718 10.2982623894361 10.3157627525728 0 "body__dog" 0 0 0.0675565468588336
"77" "dog__crate" 1 3.103 1.423 29 0 "0" 0 0.38 8 32248 4.509 1285 48 1333 3.109 1.681 4.79 "dog" "crate" 0.580481532147752 0.464790441413687 0.412136429942447 0.431967256995845 5.71203602738883 1.09417090510024e-05 0.566777445749619 0.516182968382152 0.448426686476477 0.497333080874583 0.464529534886864 0.445885911391103 0.317569050988761 0.465530824804178 "dog__crate" 3 5 351 11 10.2982623894361 5.96870755998537 0 "crate__dog" 0 0 0.275576584064947
"78" "dog__school" 1 2.724 1.579 29 0 "0" 0 0.06 9 5205 3.717 1285 6984 8269 3.109 3.844 6.953 "dog" "school" 0.46294542360727 0.210215611981676 0.162861048776401 0.239599793667943 5.70920165070605 3.04691806887946e-06 0.202187769758539 0.208338452793089 0.138224707407124 0.345135680087323 0.331146312445287 0.246220352663126 0.274798444870333 0.446412656145835 "dog__school" 3 6 351 1380 10.2982623894361 10.9536446209348 1.94591014905531 "school__dog" 0.693147180559945 0.0124177302782445 0.00246791710257566
"79" "dog__picture" 1 3.31 1.137 29 0 "0" 0 0.09 10 25134 4.4 1285 1905 3190 3.109 3.28 6.389 "dog" "picture" 0.539668720822997 0.446236824757684 0.223777764697106 0.341611347742017 5.71102803890681 7.38225635263866e-06 0.377884321414693 0.414894093548829 0.348368295806137 0.476453383116612 0.343671674187376 0.307392153494704 0.300098621675184 0.458300598890989 "dog__picture" 3 7 351 372 10.2982623894361 10.2015530303676 0 "picture__dog" 0 0 0.157163135773788
"80" "dog__magazine" 1 3.786 0.418 28 0 "0" 0 0.04 11 4936 3.693 1285 703 1988 3.109 2.847 5.956 "dog" "magazine" 0.716629241453885 0.448892018325571 0.209758605674996 0.249416252183348 5.7096616487544 7.08033480708077e-06 0.269826517621279 0.357040725817401 0.253961252018881 0.435275699404278 0.250347279135461 0.258037430742257 0.200339259312376 0.400254219828529 "dog__magazine" 3 8 351 1028 10.2982623894361 8.26975694753298 1.38629436111989 "magazine__dog" 0 0.176989742326157 0.0386490789896155
"81" "dog__book" 1 2.517 1.661 29 0 "0" 0 0.03 7 7240 3.86 1285 4932 6217 3.109 3.693 6.802 "dog" "book" 0.62487859026795 0.117668822033017 0.197021840921866 0.297012787403045 5.70998547863947 6.65935920324463e-06 0.123099161257864 0.125405639327346 0.123099161257864 0.328550997191417 0.32130436826574 0.261782620848899 0.258037999120178 0.437555013832813 "dog__book" 3 4 351 1651 10.2982623894361 10.3936920140976 1.09861228866811 "book__dog" 0.693147180559945 0.0208641009526953 0.047414849397366
"82" "dog__toilet" 1 1.621 1.347 29 0 "0" 0 0.04 9 1105 3.044 1285 415 1700 3.109 2.618 5.727 "dog" "toilet" 0.5623766410924 0.21202161350351 0.348960849323585 0.36587037777874 5.71120666646497 5.24634278764558e-06 0.228682311369538 0.222419704339199 0.21165638905512 0.408482511286919 0.383957431079814 0.367201937137234 0.324443447143143 0.468166526728489 "dog__toilet" 3 6 351 71 10.2982623894361 8.85280791762332 0.693147180559945 "toilet__dog" 0.693147180559945 0.0954553510662924 0.161045655417916
"83" "dog__face" 1 3.103 1.291 29 0 "0" 0 0.08 7 5665 3.753 1285 8000 9285 3.109 3.903 7.012 "dog" "face" 0.629538966962036 0.346371103449677 0.276138848293168 0.508177091728632 5.71297157334258 1.98455954231871e-05 0.2693977624341 0.308241916770821 0.249610587674426 0.432787640991808 0.480963581289787 0.365725293722608 0.313247290502261 0.463813998813374 "dog__face" 3 4 351 245 10.2982623894361 10.9296187500898 2.30258509299405 "face__dog" 0 0.0129350281004316 0.179450044934841
"84" "cat__tree" 1 1.207 1.497 29 0 "0" 0 0.25 7 16502 4.218 739 1293 2032 2.869 3.112 5.98 "cat" "tree" 0.505889546699418 0.136314170798974 0.339989608303952 0.264970594792517 5.70863183297479 4.95343379856361e-06 0.278175044862551 0.194728530465893 0.238831725771085 0.42636971343693 0.362034829885388 0.350839108431659 0.329575244225477 0.470058935261521 "cat__tree" 3 4 244 445 9.51848661756032 9.8005130769083 0.693147180559945 "tree__cat" 1.09861228866811 0.0806992452466596 0.0790701437401394
"85" "cat__blood" 1 3.621 1.083 29 0 "0" 0 0.01 8 1027 3.012 739 2536 3275 2.869 3.404 6.273 "cat" "blood" 0.312143638228414 0.089649358058747 -0.275687784161558 0.17932234856963 5.71423761484693 2.61348538544914e-05 0.175387525116762 0.190212029993064 0.16434185072739 0.370585491927148 0.294460661613716 0.19982154973324 0.234503384766148 0.423688030630284 "cat__blood" 3 5 244 178 9.51848661756032 9.85702467812579 0.693147180559945 "blood__cat" 0 0.0762652672315881 0.177729948317347
"86" "cat__skin" 1 3.379 0.903 29 0 "0" 0 0.08 7 2554 3.407 739 1617 2356 2.869 3.209 6.077 "cat" "skin" 0.573253895898187 0.575918545588559 0.386788026375033 0.443943495598423 5.71126141206904 1.20700842073352e-05 0.39574143682479 0.477404265508028 0.386254180656348 0.486890016925631 0.495293763079602 0.437691326276204 0.365579277431754 0.481592223093595 "cat__skin" 3 4 244 152 9.51848661756032 9.34110544185573 0.693147180559945 "skin__cat" 0.693147180559945 0.127757873298717 0.27007560436527
"87" "cat__bird" 1 0.552 1.055 29 0 "0" 0 0.26 7 37484 4.574 739 752 1491 2.869 2.876 5.745 "cat" "bird" 0.638407768943851 0.25724614466655 0.542809710336887 0.256598936580234 5.70858207604024 4.47122102164842e-06 0.314368293637977 0.284376566446273 0.273786318068617 0.445900628063078 0.50721447727231 0.524710342462256 0.41873720595949 0.493352164589079 "cat__bird" 3 4 244 211 9.51848661756032 9.57143553234841 0 "bird__cat" 0 0 0.332927677327736
"88" "cat__flea" 1 2.621 1.425 29 0 "0" 0 0.27 7 8872 3.948 739 30 769 2.869 1.477 4.346 "cat" "flea" 0.687609964898044 0.663492275359262 0.328855926043781 0.400967748910915 5.71039147714422 1.62262934945445e-05 0.533202118872145 0.594790288317537 0.443431793329143 0.496789732174532 0.563707901823599 0.430556249603227 0.399588055254249 0.489813680242167 "cat__flea" 3 4 244 8 9.51848661756032 6.45676965557216 0 "flea__cat" 1.09861228866811 0 0.433060674153304
"89" "cat__meat" 1 2.517 1.43 29 0 "0" 0 0.02 7 3968 3.599 739 1280 2019 2.869 3.107 5.976 "cat" "meat" 0.665075864459679 0.407056002858978 0.190364013013537 0.449875655873595 5.71147693032032 1.1620512221853e-05 0.410154356417592 0.40860224287018 0.300825387701918 0.45861691400984 0.315277964301109 0.244984853611601 0.253973944166752 0.435282873372174 "cat__meat" 3 4 244 96 9.51848661756032 9.46024269259108 1.38629436111989 "meat__cat" 0 0.117375923419071 0.306303961678421
"90" "cat__door" 1 3 1.464 29 0 "0" 0 0.22 7 11211 4.05 739 5891 6630 2.869 3.77 6.639 "cat" "door" 0.576035514019299 0.397919698766729 0.214947435168847 0.313732547260909 5.7093981495153 6.74937418777556e-06 0.241567056473233 0.310039175498507 0.23549985745632 0.424310823093605 0.429599586304538 0.303877161408616 0.331029992278558 0.470583825147673 "cat__door" 3 4 244 318 9.51848661756032 10.50903227236 0 "door__cat" 0.693147180559945 0 0.157364355346091
"91" "cat__foot" 1 2.966 1.401 29 0 "0" 0 0.11 7 750 2.876 739 1797 2536 2.869 3.255 6.123 "cat" "foot" 0.539906439358634 0.332856725294431 0.353334174120339 0.296158136107201 5.70912823073476 5.54688090058905e-06 0.31242335693486 0.322478240343175 0.282260182355865 0.450099291059538 0.443124467265761 0.395690557979165 0.419332917438328 0.493449918219659 "cat__foot" 3 4 244 200 9.51848661756032 9.72519785685554 0.693147180559945 "foot__cat" 0.693147180559945 0.087011861000686 0.141888544833093
"92" "cat__magazine" 1 3.552 0.783 29 0 "0" 0 0.05 11 837 2.923 739 703 1442 2.869 2.847 5.716 "cat" "magazine" 0.760524968231748 0.449435636315341 0.185623671645015 0.320911466510998 5.70940148137768 9.40177016222483e-06 0.269837371597056 0.348244929331903 0.240578098085015 0.427434529263619 0.294649620930291 0.233867365157888 0.251426981394588 0.433833440874944 "cat__magazine" 3 8 244 1028 9.51848661756032 8.26975694753298 0 "magazine__cat" 0 0 0.0586289191642528
"93" "cat__engine" 1 0.517 1.09 29 0 "0" 0 0.01 9 842 2.926 739 788 1527 2.869 2.897 5.765 "cat" "engine" 0.52316066243756 0.0647435928612555 0.399110333770862 1.77389487210546 5.73523295984809 0.00028877955573878 0.0908655783446184 0.0869520662915254 0.0679799262762516 0.251711453652247 0.454879236008643 0.454201619456564 0.227126362542297 0.418974913306993 "cat__engine" 3 6 244 655 9.51848661756032 8.76233304060234 0 "engine__cat" 0 0 0.00780227009586447
"94" "tree__ball" 1 0.483 0.871 29 0 "0" 0 0.06 8 1215 3.085 1293 1664 2957 3.112 3.221 6.333 "tree" "ball" 0.320467161558508 -0.0908234980591991 -0.155429741897353 0.312822373527019 5.72377822052603 0.000277467173759669 0.153012269266173 0.099124339425371 0.089111873985259 0.284905155973167 0.297974384332692 0.323214161385603 0.229487805212207 0.420503451199977 "tree__ball" 4 4 353 281 9.8005130769083 10.6637792307254 1.09861228866811 "ball__tree" 0.693147180559945 0.026198237047494 0.0579011834266216
"95" "tree__house" 1 3.931 0.371 29 0.03 "0.074" 0.052 0.15 9 87604 4.943 1293 8601 9894 3.112 3.935 7.046 "tree" "house" 0.550806979573543 0.402780991763191 0.309004274050277 0.840832879844072 5.71696294381585 5.47295575602127e-05 0.431699586034766 0.419136393068746 0.268218949643605 0.443032216318053 0.318742558875693 0.322523836679494 0.262054541399724 0.439752156028262 "tree__house" 4 5 353 1470 9.8005130769083 11.8151685100408 5.70044357339069 "house__tree" 1.09861228866811 0.0101690174119909 0.167244334290279
"96" "tree__frog" 1 3.828 0.759 29 0 "0" 0 0.14 8 50053 4.699 1293 74 1367 3.112 1.869 4.981 "tree" "frog" 0.814288044100309 0.715545355655464 0.215034994877704 0.812645377602672 5.71579500356485 9.59058123651816e-05 0.599896642922132 0.655791334386907 0.448668810113118 0.497358129464872 0.450170004367287 0.3155606318193 0.209382290898086 0.406867726855247 "tree__frog" 4 4 353 25 9.8005130769083 7.72001794043224 3.87120101090789 "frog__tree" 0.693147180559945 0.565634177152438 0.238544009670672
"97" "tree__snow" 1 1.207 1.264 29 0 "0" 0 0.11 8 754 2.878 1293 1055 2348 3.112 3.023 6.135 "tree" "snow" 0.41500301227155 0.238790694577681 -0.150229233167681 0.764602934993312 5.72306978964377 0.000112155038875485 0.295982847298365 0.326730231884252 0.220467880643295 0.414562171752258 0.224722213714715 0.166845451086083 0.160126835529684 0.36672364536928 "tree__snow" 4 4 353 53 9.8005130769083 9.42690231192484 0 "snow__tree" 0 0 0.20431380958775
"103" "water__roach" 1 1.931 1.557 29 0 "0" 0 0.03 10 0 0 7749 114 7863 3.889 2.057 5.946 "water" "roach" 0.582094364963973 0.382087079954834 0.177595041369089 0.330637130421648 5.7151756423476 5.19205873773592e-05 0.360401259620086 0.403815430721194 0.276887916270993 0.447460610662101 0.39385922142307 0.325773687201524 0.248044442149342 0.431877756857382 "water__roach" 5 5 1154 6 11.1320310107963 5.2040066870768 0 "roach__water" 0 0 0.252305255929039
"104" "water__field" 1 1.586 1.615 29 0 "0" 0 0.05 10 4053 3.608 7749 2327 10076 3.889 3.367 7.256 "water" "field" 0.531871845713933 0.442695742626997 0.393520208659752 0.467793591273714 5.71309264243333 5.15300475089225e-06 0.328337470981026 0.382069072625936 0.291578700047117 0.454489341707757 0.286706571808075 0.339210805708169 0.254074765998687 0.435339843434298 "water__field" 5 5 1154 904 11.1320310107963 9.7240617988542 0 "field__water" 0.693147180559945 0 0.0945931073555192
"105" "water__bed" 1 4 0 29 0 "0" 0 0.08 8 46966 4.672 7749 4376 12125 3.889 3.641 7.53 "water" "bed" 0.576958376086858 0.551980764455765 0.452054965417279 0.572482488428785 5.71449261020358 1.3393043264314e-05 0.333668515838572 0.432398601583718 0.306124919936088 0.46088225538657 0.373308721609105 0.413603568600309 0.33810630764407 0.473064934628814 "water__bed" 5 3 1154 287 11.1320310107963 10.1766776213345 3.2188758248682 "bed__water" 1.09861228866811 0.0124409042161322 0.180298497532642
"106" "water__boy" 1 3.929 0.262 28 0 "0" 0 0.07 8 7819 3.893 7749 3876 11625 3.889 3.588 7.478 "water" "boy" 0.472454732882358 0.279606318946998 0.286280677342436 0.50430286748605 5.71410315756357 7.31954483475019e-06 0.272076383855076 0.280053155882184 0.233926240829356 0.423325825671907 0.254239441525782 0.278214973186461 0.234244335421447 0.423525591605055 "water__boy" 5 3 1154 303 11.1320310107963 10.5466826441534 1.6094379124341 "boy__water" 0.693147180559945 0.00797426251445807 0.0131990437059552
"107" "water__truck" 1 3.103 1.291 29 0 "0" 0 0.07 10 15408 4.188 7749 444 8193 3.889 2.647 6.537 "water" "truck" 0.585348524452425 0.540932155456997 0.129146673498285 0.395252889747042 5.71210121294496 6.85614532179946e-06 0.315835287846696 0.417202481775617 0.301522000335323 0.458918820325674 0.22534881680804 0.188795673375034 0.207154560292803 0.405267255576735 "water__truck" 5 5 1154 137 11.1320310107963 8.10621290261996 1.38629436111989 "truck__water" 0 0.0905468323590961 0.0727842607682116
"108" "water__tower" 1 4 0 29 0.01 "0" 0.005 0.16 10 109467 5.039 7749 832 8581 3.889 2.92 6.809 "water" "tower" 0.647984167746836 0.568669632428739 0.248754998175289 0.699014739162912 5.71626261742271 2.67805973075378e-05 0.358251626694386 0.452845840466095 0.325331783387186 0.468498681007 0.251823955603038 0.253779331022944 0.213900352872816 0.41005730320737 "water__tower" 5 5 1154 248 11.1320310107963 8.76436572052981 3.98898404656427 "tower__water" 1.38629436111989 0.0528359163496513 0.060109243725783
"109" "water__foot" 1 0.621 1.049 29 0 "0" 0 0.18 9 2564 3.409 7749 1797 9546 3.889 3.255 7.144 "water" "foot" 0.604263120443686 0.394621147666627 0.549603391144761 0.827365396227521 5.7182413039245 2.25789831525847e-05 0.316905219604276 0.355191872526854 0.268059951209728 0.442948996801174 0.363724620066141 0.450289578982664 0.277643079492432 0.4478363539312 "water__foot" 5 4 1154 200 11.1320310107963 9.72519785685554 0 "foot__water" 0 0 0.165919981994252
"110" "water__rocket" 1 2.393 1.474 28 0 "0" 0 0.02 11 5140 3.711 7749 146 7895 3.889 2.164 6.054 "water" "rocket" 0.611480826969503 0.541745966614767 0.379783491887087 0.487718590661182 5.71348612054922 1.14974138715312e-05 0.429760445148915 0.486067515145643 0.380882398577692 0.485603744869617 0.271752911649074 0.334362624525506 0.256890611115872 0.436918556525568 "water__rocket" 5 6 1154 88 11.1320310107963 8.35537989525363 2.39789527279837 "rocket__water" 0 0.0740579521812461 0.0667307382712024
"111" "water__pill" 1 1.31 1.491 29 0 "0" 0 0.01 9 14427 4.159 7749 233 7982 3.889 2.367 6.257 "water" "pill" 0.556774656358976 0.500193725784759 0.383695654900875 0.590227054230724 5.7150257311708 1.00043204048786e-05 0.384054887175894 0.439409190159128 0.321258566494697 0.466959848325816 0.270396743257703 0.32501711821009 0.226308877428665 0.418441357212265 "water__pill" 5 4 1154 40 11.1320310107963 7.16549347506085 0 "pill__water" 0 0 0.0961193649309263
"112" "water__ski" 1 3.931 0.371 29 0 "0" 0 0.03 8 60044 4.778 7749 110 7859 3.889 2.041 5.931 "water" "ski" 0.772813632585197 0.669255583888501 0.319562182888041 0.654483123358274 5.71544361613693 2.95161427721804e-05 0.342163855697505 0.480148562840525 0.312189770918543 0.463386790761639 0.383847563426082 0.356839854658593 0.271928427921599 0.444953208786819 "water__ski" 5 3 1154 84 11.1320310107963 7.3304052118444 3.80666248977032 "ski__water" 0 0.219912903477671 0.0909470587707945
"113" "water__pipe" 1 3.724 0.882 29 0 "0" 0 0.28 9 101923 5.008 7749 402 8151 3.889 2.604 6.493 "water" "pipe" 0.710933509499061 0.769403265891682 0.4870958476822 0.669924130244727 5.71579730913232 2.63903768515214e-05 0.467173828599304 0.601936787465598 0.429078059266353 0.494944520449083 0.336946588569617 0.413340475685023 0.284955593376754 0.451393291022425 "water__pipe" 5 4 1154 150 11.1320310107963 8.20220843643645 4.24849524204936 "pipe__water" 2.56494935746154 0.0937390310978635 0.514304129958577
"114" "water__bowl" 1 4 0 29 0 "0" 0 0.22 9 31989 4.505 7749 525 8274 3.889 2.72 6.609 "water" "bowl" 0.632606327870016 0.385439119303036 0.527042487808446 0.706791590113528 5.71634866132297 2.37557086697263e-05 0.336295008988819 0.361028097453462 0.27873260071871 0.448375666172122 0.34988662562216 0.431883174972547 0.306187602402436 0.46090861842396 "water__bowl" 5 4 1154 91 11.1320310107963 9.1986725671085 3.40119738166216 "bowl__water" 1.79175946922805 0.0333521581622971 0.259032964266725
"115" "water__fountain" 1 3.966 0.186 29 0 "0" 0 0.31 13 124876 5.096 7749 165 7914 3.889 2.217 6.107 "water" "fountain" 0.592605178648102 0.691667105401625 0.349628136286166 0.910732975551722 5.71899558006028 4.00838992205715e-05 0.55408378534013 0.620937699416941 0.486834473513202 0.49982663885824 0.25558796565769 0.302041077720611 0.208287471981782 0.406083490180554 "water__fountain" 5 8 1154 21 11.1320310107963 6.85224256905188 3.52636052461616 "fountain__water" 0 0.350406564932968 0.340582317276461
"123" "sun__rose" 1 2.448 1.617 29 0 "0" 0 0.26 7 66377 4.822 2689 1356 4045 3.43 3.132 6.562 "sun" "rose" 0.381207964337528 0.0897339862290673 0.2269610086487 0.612549082785282 5.7246021177309 0.000142594597037427 0.189189982577006 0.182888721091058 0.160818741391565 0.367363680579338 0.322215712579134 0.349703617082919 0.234966720386758 0.423978019120625 "sun__rose" 3 4 387 91 9.9375990821649 9.09088093193886 0 "rose__sun" 0 0 0.115856959776588
"124" "sun__screen" 1 3.931 0.371 29 0 "0" 0 0.02 9 32303 4.509 2689 518 3207 3.43 2.714 6.144 "sun" "screen" 0.611791046770615 0.198712972004288 0.232018374438232 0.480044571049869 5.71319889517535 1.62850601994541e-05 0.236259097820945 0.218784029190877 0.177085598273634 0.381741128459724 0.395201981038301 0.340945581344136 0.279295304937825 0.448652914375369 "sun__screen" 3 6 387 376 9.9375990821649 9.02292586811622 3.09104245335832 "screen__sun" 0 0.129468182193544 0.0543142920505075
"125" "sun__dress" 1 3.714 0.937 28 0 "0" 0 0.1 8 12746 4.105 2689 1516 4205 3.43 3.181 6.61 "sun" "dress" 0.805453951692184 0.560810927639447 0.124539208189177 0.283907454521201 5.70936562351289 1.79551872781819e-05 0.472363691051087 0.517933496855977 0.46246381451926 0.498589043982673 0.435608235362345 0.243727875023356 0.22274505130561 0.416088564400022 "sun__dress" 3 5 387 98 9.9375990821649 9.55923512859595 2.07944154167984 "dress__sun" 0.693147180559945 0.0722777368674211 0.042502351633015
"126" "fire__ball" 1 3.379 1.265 29 0.01 "0" 0.005 0.04 8 12653 4.102 2738 1664 4402 3.437 3.221 6.659 "fire" "ball" 0.593056311686482 0.293772423052807 0.376949492443461 0.396446797205267 5.71211869425197 1.60739778580345e-05 0.489178769848079 0.385036441117203 0.325278618969788 0.468478856524919 0.330467701783157 0.371183740407003 0.271098059363433 0.44452660389769 "fire__ball" 4 4 514 281 10.3357244111417 10.6637792307254 2.39789527279837 "ball__fire" 0 0.0163259389318942 0.125869738466656
"127" "fire__ant" 1 3.483 1.184 29 0 "0" 0 0.06 7 60853 4.784 2738 69 2807 3.437 1.839 5.276 "fire" "ant" 0.783459798314278 0.753872705508396 0.132597785577479 0.733737182080132 5.7164509817372 3.47045983612983e-05 0.487012167542717 0.606942955428668 0.410868006476507 0.49199134924359 0.20360093086441 0.168099937924494 0.15976909229496 0.366391770434605 "fire__ant" 4 3 514 34 10.3357244111417 7.48436864328613 2.70805020110221 "ant__fire" 0.693147180559945 0.39800921666065 0.0720010106981358
"128" "fire__bell" 1 3.069 1.334 29 0 "0" 0 0.06 8 5194 3.716 2738 507 3245 3.437 2.705 6.142 "fire" "bell" 0.544391433871563 0.413910106818874 0.209472817154603 0.439030818771471 5.71252083468207 1.10766393487663e-05 0.407318137792069 0.415092968856855 0.33497454211682 0.471981565583283 0.238956635208005 0.234761149975181 0.201684794271581 0.401258069116636 "fire__bell" 4 4 514 156 10.3357244111417 8.84548923675327 2.07944154167984 "bell__fire" 1.38629436111989 0.0991007210671456 0.0781691331726698
"129" "fire__truck" 1 3.862 0.743 29 0 "0.03" 0.015 0.15 9 173868 5.24 2738 444 3182 3.437 2.647 6.085 "fire" "truck" 0.643449398648804 0.645116801581172 0.375865707133581 0.791450710170523 5.71715792174561 3.43279381010482e-05 0.368907913890616 0.488575528139485 0.323398756276529 0.46777345020354 0.30249485502242 0.338468140744318 0.279408470476815 0.448708565889511 "fire__truck" 4 5 514 137 10.3357244111417 8.10621290261996 3.43398720448515 "truck__fire" 0.693147180559945 0.220819028776518 0.336621561909576
"130" "fire__road" 1 1.379 1.265 29 0 "0" 0 0.04 8 18085 4.257 2738 3791 6529 3.437 3.579 7.016 "fire" "road" 0.657398692851818 0.490899447856727 0.123175713851435 0.685216228249922 5.71594818652231 2.77491057819451e-05 0.380935408573553 0.433280729162927 0.298648832010577 0.457665497005504 0.231593203007976 0.195015318291844 0.183216292929965 0.386843744856972 "fire__road" 4 4 514 1075 10.3357244111417 10.5566977634924 1.6094379124341 "road__fire" 0.693147180559945 0.0175054217990451 0.047153593321093
"131" "fire__radio" 1 1.103 1.448 29 0 "0" 0 0.04 9 1916 3.283 2738 1503 4241 3.437 3.177 6.614 "fire" "radio" 0.489265900667784 0.145295759445791 0.361945858340624 0.4496417673866 5.71479270981094 1.83109515082153e-05 0.292820252659116 0.216804159749878 0.193856677816961 0.395317930636509 0.398024387993563 0.414516482193189 0.324518834612904 0.468194789157661 "fire__radio" 4 5 514 549 10.3357244111417 9.49912183987126 0 "radio__fire" 0.693147180559945 0 0.0465752783313274
"132" "fire__bowl" 1 1.138 1.457 29 0 "0" 0 0.17 8 3315 3.521 2738 525 3263 3.437 2.72 6.158 "fire" "bowl" 0.52889585926716 0.091362606926983 0.268467696367489 0.312677128667634 5.7107792196065 3.68087303016823e-06 0.128929344213449 0.116901924069938 0.114544848656313 0.318471861084485 0.272799340218376 0.275179563680325 0.26247160214286 0.439977567850249 "fire__bowl" 4 4 514 91 10.3357244111417 9.1986725671085 0 "bowl__fire" 0 0 0.106101442200693
"133" "fire__brick" 1 1 1.336 29 0 "0" 0 0.13 9 9141 3.961 2738 498 3236 3.437 2.697 6.135 "fire" "brick" 0.604174081235719 0.456099977272251 0.199777972815128 0.420531376246774 5.71242442838152 1.05350901673599e-05 0.436346549219068 0.453963259581023 0.321125155802799 0.466908759945053 0.269522042656905 0.240359905879203 0.229023290488155 0.420204263307898 "fire__brick" 4 5 514 50 10.3357244111417 8.01400499477946 0.693147180559945 "brick__fire" 0.693147180559945 0.21272484246918 0.195214007690955
"134" "fire__engine" 1 3.793 0.62 29 0.1 "0.024" 0.062 0.08 10 112443 5.051 2738 788 3526 3.437 2.897 6.334 "fire" "engine" 0.632066502003664 0.31510166499352 0.346897893893821 0.858828231273184 5.71803804099092 4.22545504320496e-05 0.268297730219562 0.29250350427037 0.183012540346432 0.386676803574222 0.328325808241307 0.346704620192688 0.278953688495801 0.448484702270198 "fire__engine" 4 6 514 655 10.3357244111417 8.76233304060234 5.71042701737487 "engine__fire" 1.94591014905531 0.126137405472603 0.105787110869811
"135" "diamond__tennis" 1 0.414 0.825 29 0 "0" 0 0.16 13 34517 4.538 140 398 538 2.146 2.6 4.746 "diamond" "tennis" 0.409306622380616 0.0666679547650973 0.00917459363262381 0.222650481142577 5.71499014902623 3.97090812213333e-05 0.293854193090422 0.182202088471341 0.148595667866585 0.355689464783353 0.367471990427381 0.274473624200767 0.256276444045383 0.436576257110755 "diamond__tennis" 7 6 161 100 8.50633444808136 8.61013693705898 0 "tennis__diamond" 0 0 0.0668411711583934
"136" "diamond__ear" 1 1.103 1.205 29 0 "0" 0 0.02 10 3342 3.524 140 751 891 2.146 2.876 5.022 "diamond" "ear" 0.718527813325335 0.116707580045638 0.623402233623243 0.916443810120396 5.71984673537593 9.02873849297596e-05 0.273398380360696 0.190949861199346 0.130463548161188 0.336812723575552 0.461671138886175 0.544230352075712 0.38251876900519 0.486002222591568 "diamond__ear" 7 3 161 64 8.50633444808136 8.54325072573553 0 "ear__diamond" 0 0 0.108785351533304
"137" "diamond__queen" 1 2.552 1.454 29 0 "0" 0 0.08 12 518 2.715 140 889 1029 2.146 2.949 5.095 "diamond" "queen" 0.405795336585501 0.445222304288394 0.0169757236786952 0.290397495152927 5.71308114159313 1.60404247333805e-05 0.351650967692044 0.428138324334487 0.299350268762712 0.457973454857816 0.348003149568947 0.293296442989045 0.287452372334781 0.452574309891633 "diamond__queen" 7 5 161 114 8.50633444808136 10.1048761720473 0 "queen__diamond" 0 0 0.230505373900154
"138" "diamond__necklace" 1 4 0 28 0 "0.011" 0.0055 0.18 15 88901 4.949 140 41 181 2.146 1.613 3.759 "diamond" "necklace" 0.642740462927741 0.700848343745241 0.574569240911035 0.720941905261855 5.71438811897473 4.21365011654117e-05 0.609547943439545 0.653605895469833 0.465126940528107 0.498782387141998 0.492825508798471 0.532130039080611 0.395632758948753 0.488986174646432 "diamond__necklace" 7 8 161 23 8.50633444808136 7.15383380157884 3.17805383034795 "necklace__diamond" 0 3.52523110628856 0.708664122128067
"139" "diamond__bracelet" 1 4 0 28 0 "0" 0 0.13 15 95030 4.978 140 65 205 2.146 1.813 3.959 "diamond" "bracelet" 0.745359269725014 0.769588892079233 0.624505452442245 0.443667228528935 5.7111124980531 1.81411312673669e-05 0.477269829227565 0.606054089251188 0.41255005200462 0.492293110449055 0.528182795735708 0.574328334511835 0.481623939142365 0.499662206282761 "diamond__bracelet" 7 8 161 22 8.50633444808136 7.13169851046691 2.30258509299405 "bracelet__diamond" 0 3.46264202964753 0.687808796999355
"150" "star__field" 1 1.31 1.514 29 0 "0" 0 0.07 9 16690 4.222 952 2327 3279 2.979 3.367 6.345 "star" "field" 0.664495470275564 0.281353782067542 0.369661233051709 0.496860685929422 5.7134347137083 1.49707514704987e-05 0.220487807470389 0.253869626564533 0.205845378557977 0.40431801676935 0.343916724913297 0.36041003712191 0.312819911215281 0.463641687472713 "star__field" 4 5 518 904 10.0049153451662 9.7240617988542 1.79175946922805 "field__star" 0 0.056526612562467 0.150166559984745
"151" "star__flag" 1 1.828 1.583 29 0 "0" 0 0.29 8 8969 3.953 952 356 1308 2.979 2.551 5.53 "star" "flag" 0.455094902567107 0.371585935416446 -0.00319088175187762 0.293912194058259 5.71077440356964 4.40338447192581e-06 0.381853756101569 0.392120699208612 0.351875708432409 0.477555435784788 0.225780740633007 0.150583866317725 0.16154415918867 0.368032123354328 "star__flag" 4 4 518 170 10.0049153451662 8.56655462095396 0.693147180559945 "flag__star" 0 0.170418802394548 0.102920257533778
"152" "star__ship" 1 2.414 1.5 29 0 "0" 0 0.07 8 9136 3.961 952 793 1745 2.979 2.899 5.878 "star" "ship" 0.561563562149033 0.431529547279849 0.231742138984537 0.473301261613266 5.7129377293786 1.09992032752946e-05 0.343576006657933 0.388027968229856 0.231917193051929 0.422056404546648 0.291717985687527 0.2769618395229 0.227414373786632 0.419162350864037 "star__ship" 4 4 518 366 10.0049153451662 9.37254425185104 2.30258509299405 "ship__star" 0.693147180559945 0.0822991295088688 0.0420868374613192
"153" "star__farmer" 1 1.607 1.792 28 0 "0" 0 0.02 10 84 1.929 952 562 1514 2.979 2.75 5.728 "star" "farmer" 0.259286672864542 0.0310560102370887 -0.0570710797124008 0.312816560475959 5.71315728476159 4.51316350551682e-05 0.113065555102782 0.123938050418618 0.111813580685392 0.31513696047862 0.292673443119639 0.245764878554052 0.211156394885112 0.408129111659821 "star__farmer" 4 6 518 164 10.0049153451662 8.42441979126388 0 "farmer__star" 0.693147180559945 0 0.0172287479362506
"154" "star__vehicle" 1 1.483 1.379 29 0 "0" 0 -0.03 11 10631 4.027 952 383 1335 2.979 2.583 5.562 "star" "vehicle" 0.528423342311161 0.100120345248938 0.450235306518245 0.51600316574829 5.71359446357498 1.39984165957174e-05 0.172247951639791 0.135700037892473 0.102881862898795 0.303804518046174 0.344521090940669 0.402790665946449 0.324188862930787 0.468070981884618 "star__vehicle" 4 7 518 445 10.0049153451662 8.79845469606509 1.09861228866811 "vehicle__star" 0 0.137911804999354 0.00972389812074543
"155" "star__hotel" 1 2.586 1.24 29 0 "0" 0 0.06 9 1178218 6.071 952 2241 3193 2.979 3.35 6.329 "star" "hotel" 0.804241865313793 0.821662526183272 0.228469769789593 0.925685721230519 5.71784903967853 9.38779029407942e-05 0.554032965156368 0.675003847322775 0.497745445243827 0.499994916957014 0.376238707188083 0.296510304970858 0.188956320337789 0.39147391910853 "star__hotel" 4 5 518 561 10.0049153451662 9.36005264520451 5.25749537202778 "hotel__star" 0 0.0948269472502102 0.178967120749758
"156" "island__salad" 1 2 1.581 29 0 "0" 0 0.02 11 445 2.649 1209 281 1490 3.082 2.449 5.531 "island" "salad" 0.136887736738671 0.041961362161652 -0.361624860463136 0.523641857608496 5.7158264386813 0.00015769433722001 0.161821902084083 0.162027928963042 0.10242765100823 0.303209873383382 0.222113706358932 0.151560198844973 0.146252575702594 0.353359250342977 "island__salad" 6 5 440 53 9.8288178841991 8.49269555981584 0 "salad__island" 0 0 0.0238834354657065
"157" "island__winter" 1 1.679 1.517 28 0 "0" 0 0.12 12 209 2.322 1209 1423 2632 3.082 3.153 6.236 "island" "winter" 0.336659718635022 0.210943406752828 -0.0373655264724345 0.218536498952917 5.71278654613789 1.40766734280299e-05 0.27355881222846 0.290269197244369 0.226260731016922 0.418409861997313 0.347890392277778 0.30559279044281 0.271284125909431 0.444622366665226 "island__winter" 6 6 440 125 9.8288178841991 9.51111140896968 0 "winter__island" 0 0 0.21447669028009
"158" "island__prison" 1 3.241 1.354 29 0 "0" 0 0.11 12 6105 3.786 1209 1239 2448 3.082 3.093 6.176 "island" "prison" 0.86725723075181 0.82585967556408 0.241417597790594 0.589941683043215 5.7141027247429 3.81883100252062e-05 0.420583011247521 0.590026350218974 0.324634966708933 0.468238299478826 0.462921378341897 0.336297971062421 0.285948852412705 0.451865141625864 "island__prison" 6 6 440 148 9.8288178841991 9.4812068514994 2.39789527279837 "prison__island" 1.6094379124341 0.0884320176472122 0.0676799623650284
"159" "blood__father" 1 2.586 1.68 29 0 "0" 0 0.03 11 764 2.884 2536 4872 7408 3.404 3.688 7.092 "blood" "father" 0.106972421567631 0.0160075136346008 -0.303578797983611 3.53288754541048 5.73373609959858 0.00355758835792185 0.203064558021143 0.165802622776115 0.100929265310129 0.301235038987974 0.275866239189114 0.297425296751626 0.0979355517117734 0.297227487663379 "blood__father" 5 6 289 372 9.85702467812579 10.5030929886877 0.693147180559945 "father__blood" 0 0.028491655368252 0.103702696167157
"160" "blood__stream" 1 3.517 1.153 29 0 "0" 0 0.1 11 178302 5.251 2536 673 3209 3.404 2.828 6.232 "blood" "stream" 0.772765105279192 0.180303329678726 0.778297389029069 1.04708290900921 5.7171957034317 0.000133755752745926 0.445288996971016 0.283349764113497 0.180433311401926 0.384547957397334 0.526372594715545 0.640058134956166 0.453536355650677 0.497836448799985 "blood__stream" 5 6 289 181 9.85702467812579 7.91425227874244 3.17805383034795 "stream__blood" 0 0.426918260693535 0.199597599802948
"161" "blood__mother" 1 2.552 1.594 29 0 "0" 0 0.05 11 696 2.843 2536 7356 9892 3.404 3.867 7.271 "blood" "mother" 0.0374511552921385 -0.0262075021440393 -0.496734229544835 8.03583184295821 5.73189443803651 0.00881404980349241 0.206101238308651 0.168310949713496 0.0708086357359212 0.256504917771841 0.126221525358356 0.151339121442926 0.0630808491231181 0.243108320707097 "blood__mother" 5 6 289 307 9.85702467812579 10.5763299797557 0 "mother__blood" 0.693147180559945 0 0.0743960240301045
"162" "blood__soup" 1 0.862 1.432 29 0 "0" 0 0.03 9 900 2.955 2536 362 2898 3.404 2.559 5.963 "blood" "soup" 0.232260718208493 -0.04811390743483 -0.489413256721419 2.23934661015745 5.72973213965365 0.00169860797911652 0.230154920182438 0.162679716276426 0.0947203097458147 0.292828230653179 0.215272166300663 0.13064083832708 0.0609656311695791 0.239267262670165 "blood__soup" 5 4 289 55 9.85702467812579 8.56369502506766 1.38629436111989 "soup__blood" 1.09861228866811 0.205078208591997 0.170680978577447
"163" "blood__prince" 1 1.897 1.718 29 0 "0" 0 0.03 11 44183 4.645 2536 592 3128 3.404 2.772 6.176 "blood" "prince" 0.665343210925724 0.123509142053016 0.0571506220940551 0.177291853088577 5.70722791742114 2.51508509472211e-06 0.261548322478857 0.179732047545146 0.197280883378589 0.397946147653112 0.163395519054367 0.0966341324860936 0.0918900753423841 0.288870713981108 "blood__prince" 5 6 289 88 9.85702467812579 9.30082072510456 0 "prince__blood" 0 0 0.0733349767254659
"164" "blood__sugar" 1 3.429 1.345 28 0 "0" 0 0.12 10 1109006 6.045 2536 976 3512 3.404 2.989 6.394 "blood" "sugar" 0.800176776169852 0.417808416724426 0.529133675556903 0.949004479395604 5.71608820322398 0.000140102784960161 0.414372170366613 0.416086746286804 0.235224056123493 0.424138773922292 0.450373592519084 0.488167834236741 0.33432393760749 0.471753582233472 "blood__sugar" 5 5 289 84 9.85702467812579 9.53964411911878 5.54907608489522 "sugar__blood" 0.693147180559945 0.0929667387435457 0.226848054648292
"165" "blood__alcohol" 1 3.034 1.451 29 0 "0" 0 0.08 12 169555 5.229 2536 324 2860 3.404 2.511 5.915 "blood" "alcohol" 0.509896378331757 0.368609133236034 0.245760245977567 0.652212529448761 5.714024667754 2.47629364811967e-05 0.282189686356175 0.322517744776778 0.241404176019315 0.427934807908577 0.231697559407565 0.238625332252066 0.179978168419093 0.384169269087992 "blood__alcohol" 5 7 289 71 9.85702467812579 8.80372460211062 3.13549421592915 "alcohol__blood" 0 0.175074211668919 0.319449523808254
"166" "blood__money" 1 2.276 1.601 29 0 "0" 0 0.01 10 32651 4.514 2536 7226 9762 3.404 3.859 7.263 "blood" "money" 0.516511415267116 0.391003933079966 0.188944826495542 0.655646220513111 5.71430845244908 1.97911727026812e-05 0.265454302554596 0.322170259881086 0.174222977290504 0.379301109245065 0.245150792755504 0.215220756439599 0.192963497489024 0.394624614191547 "blood__money" 5 5 289 450 9.85702467812579 11.8421860457135 3.46573590279973 "money__blood" 1.09861228866811 0.00851199736071677 0.0154144381132001
"167" "blood__bible" 1 0.828 1.227 29 0 "0" 0 0.01 10 49 1.699 2536 7 2543 3.404 0.845 4.249 "blood" "bible" 0.188333164245385 0.0480737868036707 -0.413785243637071 0.202793146530004 5.73569157144633 0.000829608702618814 0.159492302275473 0.161364107668665 0.0976662039098718 0.296862790736238 0.139794717922322 0.106021379901957 0.0556025905091817 0.229152661860712 "blood__bible" 5 5 289 60 9.85702467812579 8.11552088154677 0 "bible__blood" 0 0 0.065352995733326
"174" "cake__flour" 1 3.069 1.28 29 0 "0" 0 0.54 9 27771 4.444 383 462 845 2.583 2.665 5.248 "cake" "flour" 0.820413314326764 0.781315433171654 0.551863443982323 0.296252939610618 5.70878309612211 1.62706480190776e-05 0.447092921411232 0.591033501216637 0.428759634198892 0.494898787915796 0.456887022443777 0.502134688820293 0.357713758372341 0.479327263405156 "cake__flour" 4 5 53 44 9.46288737365964 8.51258257885855 1.38629436111989 "flour__cake" 0 0.32010246971227 0.623030057846301
"178" "mountain__bike" 1 4 0 29 0 "0" 0 0.04 12 613988 5.788 829 153 982 2.919 2.185 5.103 "mountain" "bike" 0.82219819113166 0.78480622832345 0.597215778408496 1.12682115935034 5.7200072508477 0.000142007713885842 0.565930153959188 0.666876322951659 0.443902605664187 0.496843116434889 0.408365062895585 0.496618446015459 0.299541553313123 0.458057213841115 "mountain__bike" 8 4 379 152 9.09335701649036 8.93471861401677 5.38449506278909 "bike__mountain" 0 0.3629052115147 0.31405198703845
"179" "mountain__sunset" 1 3.241 1.3 29 0 "0" 0 0.16 14 1113 3.047 829 165 994 2.919 2.217 5.136 "mountain" "sunset" 0.559908690742738 0.310771771348941 -0.0861351056964411 0.176751284784359 5.71536729090146 7.93955686382586e-05 0.463041307972738 0.478702409791653 0.370650851205074 0.482979086199421 0.43757119350484 0.321957181484989 0.308672344375492 0.461945590078777 "mountain__sunset" 8 6 379 11 9.09335701649036 7.12367278520461 0 "sunset__mountain" 0 0 0.423670951504
"180" "mountain__stream" 1 3.483 1.09 29 0.04 "0" 0.02 0.31 14 43936 4.643 829 673 1502 2.919 2.828 5.747 "mountain" "stream" 0.653691483656328 0.621164630991254 0.480330434474447 0.916793771853944 5.7179701061262 6.04359875547549e-05 0.499662267012708 0.557733616193502 0.406970739008884 0.491269332036355 0.40267825706296 0.44153175187546 0.345836016823533 0.475640059594612 "mountain__stream" 8 6 379 181 9.09335701649036 7.91425227874244 3.3322045101752 "stream__mountain" 0 0.922556773370598 0.331285495025779
"181" "mountain__lion" 1 3.828 0.658 29 0.01 "0" 0.005 0.18 12 98020 4.991 829 304 1133 2.919 2.483 5.401 "mountain" "lion" 0.878107053639486 0.67247893709907 0.138920319804656 0.596588172287956 5.71406260752852 0.00011751634333052 0.44885298481219 0.553218811991776 0.393922425184806 0.488617998155335 0.401797775900349 0.280486623067214 0.193942951293801 0.395384727749127 "mountain__lion" 8 4 379 42 9.09335701649036 8.65207367361006 3.78418963391826 "lion__mountain" 2.07944154167984 0.450004021708988 0.181888954432409
"182" "mountain__forest" 1 3.103 1.291 29 0 "0" 0 0.15 14 11990 4.079 829 1219 2048 2.919 3.086 6.005 "mountain" "forest" 0.831704021163812 0.7711786017263 0.397365727939725 0.908800988221403 5.71745822270809 9.98953992087259e-05 0.541490865239233 0.649576446653238 0.453753576870322 0.497856674503527 0.545956791657447 0.473341641810593 0.375068855062849 0.484140691353962 "mountain__forest" 8 6 379 218 9.09335701649036 9.14729407025855 2.07944154167984 "forest__mountain" 0 0.253838764141715 0.523371769485953
"183" "mountain__woman" 1 3.207 1.146 29 0 "0" 0 0.05 13 1891 3.277 829 6072 6901 2.919 3.783 6.702 "mountain" "woman" 0.21938869578699 0.0451374907800309 -0.550735624093952 0.301951578926875 5.7203077910199 0.000234961471952568 0.248463599873212 0.21425764197028 0.160078417260625 0.366678766208187 0.184219139464577 0.103849863761001 0.100371729246949 0.300495000316022 "mountain__woman" 8 5 379 490 9.09335701649036 10.4194499604073 0.693147180559945 "woman__mountain" 0.693147180559945 0.0664813821119136 0.0247551666873323
"184" "mountain__ice" 1 3.172 1.311 29 0 "0" 0 0.11 11 4856 3.686 829 934 1763 2.919 2.97 5.889 "mountain" "ice" 0.456029899817622 0.302967709552511 -0.2055247977897 0.0731352847834935 5.70815212525401 4.76716213691255e-06 0.34181531563559 0.422508872599588 0.319119666785192 0.466135500746403 0.356825482781573 0.262655688860312 0.255282481944526 0.436019880689824 "mountain__ice" 8 3 379 148 9.09335701649036 9.86796399646708 0 "ice__mountain" 0 0 0.337922823023236
"185" "mountain__cave" 1 3.75 0.518 28 0 "0" 0 0.23 12 4957 3.695 829 491 1320 2.919 2.691 5.61 "mountain" "cave" 0.5324166958654 0.550225305409426 0.336328656182328 0.537651228707299 5.71398813475796 1.84461383028013e-05 0.496070379786409 0.525727791550146 0.377355558836477 0.484725015912824 0.399579593252444 0.373243589990679 0.337565083256231 0.472879369207882 "mountain__cave" 8 4 379 67 9.09335701649036 8.0532511535491 0.693147180559945 "cave__mountain" 0 0.708479232716179 0.477519185148825
"186" "mountain__winter" 1 2.172 1.649 29 0 "0" 0 0.24 14 1795 3.254 829 1423 2252 2.919 3.153 6.072 "mountain" "winter" 0.50152237726482 0.411636819151351 0.464576627232867 0.353277834213256 5.71154757460971 6.62247357421977e-06 0.418689526834831 0.446524762983612 0.327947760875904 0.469465682465061 0.38506534581846 0.439049571910471 0.350307375124963 0.477066156898623 "mountain__winter" 8 6 379 125 9.09335701649036 9.51111140896968 0 "winter__mountain" 0 0 0.415324570454444
"187" "mountain__golf" 1 0.714 1.084 28 0 "0" 0 0.03 12 7324 3.865 829 546 1375 2.919 2.737 5.656 "mountain" "golf" 0.313216134673696 0.11131034703049 -0.0750372030238646 0.0505481478354412 5.71146652857037 1.59957353930467e-05 0.265300360685552 0.265360477067192 0.20179815085019 0.401342319178571 0.331608059288694 0.291961612685002 0.288854808193382 0.453230303462761 "mountain__golf" 8 4 379 175 9.09335701649036 8.80956425335415 0 "golf__mountain" 0 0 0.286579607581949
"188" "mountain__lake" 1 3.207 1.264 29 0.01 "0" 0.005 0.3 12 41171 4.615 829 718 1547 2.919 2.856 5.775 "mountain" "lake" 0.7063972221149 0.602274093610465 0.559141197768241 0.797869627922458 5.71629983299593 5.7246083427915e-05 0.55469933656201 0.579702707104818 0.478661942047404 0.499544479784145 0.493711604741718 0.528970561273408 0.403060379214777 0.490512701081243 "mountain__lake" 8 4 379 177 9.09335701649036 8.74241458252541 1.94591014905531 "lake__mountain" 0.693147180559945 0.378138573060045 0.628698656842898
"189" "mountain__goat" 1 4 0 29 0.05 "0" 0.025 0.19 12 38528 4.586 829 209 1038 2.919 2.32 5.239 "mountain" "goat" 0.805259461652956 0.605933435681321 0.472030974008454 0.998146119626184 5.71892422187756 9.24117637374563e-05 0.504126918513505 0.552995355879214 0.387910001995541 0.487273878170542 0.478902257155025 0.475976546286121 0.319158406155414 0.466150531412064 "mountain__goat" 8 4 379 16 9.09335701649036 7.8770178956224 3.95124371858143 "goat__mountain" 0 0.983953556105499 0.228629622142193
"190" "mountain__road" 1 3.724 0.702 29 0 "0" 0 0.16 12 45943 4.662 829 3791 4620 2.919 3.579 6.497 "mountain" "road" 0.673108431578023 0.455469715038876 0.489384513101654 0.816277031942764 5.71744827251435 4.27411484150464e-05 0.366360562809596 0.40963326184651 0.274470638620865 0.446247136860193 0.391394545969319 0.439873204921206 0.35685917221374 0.479072753786588 "mountain__road" 8 4 379 1075 9.09335701649036 10.5566977634924 3.25809653802148 "road__mountain" 1.09861228866811 0.0654572734937984 0.129498277158684
"191" "mountain__meadow" 1 2.862 1.356 29 0 "0" 0 0.32 14 6129 3.787 829 173 1002 2.919 2.238 5.157 "mountain" "meadow" 0.669902797661542 0.617976011845768 0.368019542269693 0.425054871524065 5.71242062734753 2.88298827889691e-05 0.532084080950692 0.582069785787971 0.451874838446698 0.497678579833881 0.408206870127124 0.41489677639562 0.330935551330412 0.470549904044245 "mountain__meadow" 8 6 379 35 9.09335701649036 6.76157276880406 0 "meadow__mountain" 0.693147180559945 0 0.420599977958162
"192" "mountain__building" 1 1.586 1.57 29 0 "0" 0 0.08 16 17779 4.25 829 2854 3683 2.919 3.455 6.374 "mountain" "building" 0.726488952843683 0.0631012097924286 0.139652297152559 0.43663916174194 5.71241463155218 2.53102424643922e-05 0.25615086152986 0.133531183920421 0.130176597826083 0.336497624366813 0.358290752870749 0.294193489240469 0.231691136156579 0.421912732188841 "mountain__building" 8 8 379 994 9.09335701649036 10.4619598297695 2.19722457733622 "building__mountain" 0 0.0685506909621938 0.0226903442036275
"193" "mountain__face" 1 2.034 1.762 29 0 "0" 0 0.1 12 3962 3.598 829 8000 8829 2.919 3.903 6.822 "mountain" "face" 0.721782147772872 0.216065982709494 0.474228474056772 0.597558941403371 5.71409582796038 3.05901677665984e-05 0.328386125601503 0.2684537069245 0.205520864514838 0.404081722877825 0.377530656788243 0.427501649291376 0.348415373159898 0.476468362964161 "mountain__face" 8 4 379 245 9.09335701649036 10.9296187500898 1.38629436111989 "face__mountain" 0 0.0413112701745921 0.0948101604707423
"195" "car__boot" 1 1.448 1.594 29 0 "0" 0 0.18 7 62029 4.793 4944 159 5103 3.694 2.201 5.895 "car" "boot" 0.645518550292495 0.258372269884932 0.323618275071416 0.76063659745072 5.7167238541744 3.53293104165217e-05 0.375908433046433 0.312534999240718 0.232417977780286 0.422374077548337 0.440142185480021 0.387461238011811 0.284055073394282 0.450963178844184 "car__boot" 3 4 728 111 10.9268373567037 8.58783803098557 7.24850407237061 "boot__car" 1.6094379124341 0.0883096075458003 0.139137521975177
"196" "car__nut" 1 1.483 1.617 29 0 "0" 0 0.1 6 8198 3.914 4944 123 5067 3.694 2.09 5.784 "car" "nut" 0.54169691558293 0.186436258354504 0.25317599403151 0.412488234020609 5.71243948966134 9.40773179461523e-06 0.286312853613825 0.237442961872892 0.200082708793279 0.400062018236202 0.26876588142265 0.272211489032924 0.197497753756102 0.398111028505109 "car__nut" 3 3 728 60 10.9268373567037 7.58528107863913 2.07944154167984 "nut__car" 0 0.19349117999669 0.057051542324391
"197" "car__window" 1 3.931 0.371 29 0 "0" 0 0.23 9 128177 5.108 4944 2372 7316 3.694 3.375 7.069 "car" "window" 0.575644735999964 0.341519243160287 0.217810696751506 0.577241587077366 5.71445570331757 2.54618947275844e-05 0.361621977599547 0.354495170550722 0.297307274339284 0.457072925214598 0.30060660143819 0.265807248352539 0.200692540061711 0.40051846951831 "car__window" 3 6 728 535 10.9268373567037 9.53184399290347 4.15888308335967 "window__car" 0 0.0303328420998776 0.0762921439041806
"198" "car__home" 1 1.862 1.356 29 0 "0" 0 0.14 7 32436 4.511 4944 8831 13775 3.694 3.946 7.64 "car" "home" 0.658512919903689 0.434856832464722 0.46083342333233 0.518446175586884 5.71359317728067 9.73545227129759e-06 0.410243160863597 0.422753722984493 0.339307402829315 0.473474275134922 0.363897386143383 0.409850700630152 0.29636148826763 0.456652336618817 "car__home" 3 4 728 1586 10.9268373567037 11.8939066053868 3.04452243772342 "home__car" 1.38629436111989 0.00272132722231817 0.144380151602104
"199" "car__radio" 1 3.828 0.759 29 0.01 "0" 0.005 0.11 8 360202 5.557 4944 1503 6447 3.694 3.177 6.871 "car" "radio" 0.631503982555848 0.480601950498378 0.191210255248127 0.573812500500004 5.71455713253109 1.6724330166207e-05 0.317568570890885 0.392976886526094 0.261089847725865 0.439228800444996 0.290455635647801 0.2457351765787 0.193543049902016 0.39507485080253 "car__radio" 3 5 728 549 10.9268373567037 9.49912183987126 3.2188758248682 "radio__car" 2.99573227355399 0.0300763517376824 0.0181298688992491
"200" "car__body" 1 3.241 1.272 29 0.01 "0" 0.005 0.06 7 88268 4.946 4944 5243 10187 3.694 3.72 7.414 "car" "body" 0.629480503173776 0.223469460262788 0.419323601276685 0.577615798174279 5.71458668674881 2.61271183231316e-05 0.351316299264907 0.285349310291057 0.253271029381721 0.434884829647625 0.319894031798212 0.371804931940766 0.241913206513586 0.428241995871378 "car__body" 3 4 728 718 10.9268373567037 10.3157627525728 1.6094379124341 "body__car" 0 0.0123336674653209 0.0881933389153954
"201" "car__phone" 1 3.69 0.967 29 0 "0" 0 0.16 8 52799 4.723 4944 1414 6358 3.694 3.15 6.845 "car" "phone" 0.677484388051067 0.700684618600184 0.118412492095999 0.306122925578954 5.7104339168901 5.53638657247667e-06 0.346565169278521 0.496949846355659 0.328098817539393 0.469521014938251 0.315885947155355 0.23619502898007 0.239595785998379 0.426836790038298 "car__phone" 3 5 728 356 10.9268373567037 10.3500306224021 1.38629436111989 "phone__car" 0.693147180559945 0.0117898988569584 0.0655588754964575
"202" "car__bomb" 1 3.759 0.786 29 0 "0" 0 0.04 7 240669 5.381 4944 536 5480 3.694 2.729 6.423 "car" "bomb" 0.710662198542163 0.703893920116779 0.180470194549799 0.731457187576714 5.71630475137171 4.00411200516211e-05 0.51067854208959 0.601560751302556 0.476052327499731 0.499426179712097 0.332409630583699 0.253459431427808 0.171734871934966 0.377149845149705 "car__bomb" 3 4 728 152 10.9268373567037 8.73921611506174 5.17614973257383 "bomb__car" 0 0.0699391770617176 0.154646815347936
"203" "car__magazine" 1 3.931 0.258 29 0 "0" 0 0.13 11 49792 4.697 4944 703 5647 3.694 2.847 6.541 "car" "magazine" 0.700226215097982 0.568428447626486 0.373782415704238 0.366565463000114 5.71164192884069 1.23878179559562e-05 0.42973591492774 0.4993310203238 0.341222126228388 0.474119802160346 0.230549050535792 0.303456207769876 0.215836219875127 0.411401198424534 "car__magazine" 3 8 728 1028 10.9268373567037 8.26975694753298 3.2188758248682 "magazine__car" 0 0.102832772283449 0.0442737782542009
"204" "car__building" 1 1.483 1.526 29 0 "0" 0 0.05 11 7631 3.883 4944 2854 7798 3.694 3.455 7.15 "car" "building" 0.55563487971733 0.423850005565965 0.187116108491016 0.29159298724046 5.7107437086634 5.15108147248122e-06 0.31723867949403 0.375272349010315 0.296526704003016 0.456725976725787 0.311471111528356 0.274778961598794 0.214716040749964 0.410625209399793 "car__building" 3 8 728 994 10.9268373567037 10.4619598297695 1.6094379124341 "building__car" 0.693147180559945 0.0106561334608129 0.0579707931264857
"205" "car__plant" 1 1.621 1.72 29 0 "0" 0 0.02 8 12850 4.109 4944 1302 6246 3.694 3.115 6.809 "car" "plant" 0.588025791120821 0.112767964493963 0.290140848666394 0.502400790688615 5.71304531430736 1.95983854815281e-05 0.261339282972591 0.17511257700053 0.143130594310676 0.350205978365516 0.287509617358636 0.29866078247041 0.175358153070302 0.380273153433258 "car__plant" 3 5 728 615 10.9268373567037 9.47008582573494 3.91202300542815 "plant__car" 0 0.0319230771199492 0.0618280883728581
"206" "car__seat" 1 3.966 0.186 29 0 "0" 0 0.63 7 623297 5.795 4944 1396 6340 3.694 3.145 6.839 "car" "seat" 0.697899905128788 0.408745545838018 0.28363196205999 0.680481292232156 5.71563332434148 3.92430252993149e-05 0.367041766001525 0.389682563295262 0.329276881532858 0.469950653601901 0.414138866025999 0.351826239164964 0.20559631092955 0.404136694525145 "car__seat" 3 4 728 316 10.9268373567037 9.41548287218084 4.95582705760126 "seat__car" 0.693147180559945 0.0352424211679495 0.29554954774118
"207" "car__engine" 1 4 0 29 0.02 "0.011" 0.0155 0.24 9 102610 5.011 4944 788 5732 3.694 2.897 6.591 "car" "engine" 0.80648076034822 0.745164237443616 0.370695577286412 0.432314102945706 5.71209083442328 1.51326257568987e-05 0.344924754475825 0.510029630580785 0.338570264060828 0.473223457105213 0.379597183265552 0.393927450660327 0.316349181124973 0.465050939926512 "car__engine" 3 6 728 655 10.9268373567037 8.76233304060234 3.91202300542815 "engine__car" 2.07944154167984 0.0647855091465427 0.440829523419035
"208" "stream__bed" 1 1.607 1.571 28 0 "0" 0 0.13 9 39976 4.602 673 4376 5049 2.828 3.641 6.469 "stream" "bed" 0.699816981929174 0.25110522731247 0.49293659514331 0.98054309905535 5.71718492923771 9.544664292153e-05 0.366223574740811 0.303250150836692 0.220798511684557 0.414784918870542 0.510054922406672 0.501422712675872 0.312522197739431 0.463521384252708 "stream__bed" 6 3 136 287 7.91425227874244 10.1766776213345 1.38629436111989 "bed__stream" 0 0.285197298109838 0.154194326420684
"213" "milk__house" 1 1.448 1.572 29 0 "0" 0 0.04 9 5315 3.726 1868 8601 10469 3.271 3.935 7.206 "milk" "house" 0.760189371367665 0.32068641464501 0.15221249307981 0.326372938320845 5.70922091344859 1.86854073861746e-05 0.528272703156119 0.411594313772632 0.308452699044011 0.461854556647951 0.332746691682511 0.225051557437521 0.151157517178993 0.358202348092911 "milk__house" 4 5 159 1470 9.28256800597306 11.8151685100408 0 "house__milk" 0 0 0.0141322950748352
"214" "milk__coffee" 1 1.552 1.454 29 0 "0" 0 0.29 10 1850 3.267 1868 1644 3512 3.271 3.216 6.487 "milk" "coffee" 0.652248924204927 0.48471999161478 0.55161293994673 0.302235098001253 5.70900661232814 1.03582703745935e-05 0.378486188797964 0.428322101064677 0.356254475025441 0.478891662121809 0.369156061237766 0.451255205220415 0.338483812748923 0.473193957332377 "milk__coffee" 4 6 159 115 9.28256800597306 9.11173476822206 0.693147180559945 "coffee__milk" 1.09861228866811 0.203451193945006 0.463258124070559
"216" "truck__milk" -1 1.31 1.168 29 0 "0" 0 0.12 9 116 2.068 444 1868 2312 2.647 3.271 5.919 "truck" "milk" 0.387318558867841 0.143098974240922 0.254961651497917 0.103441416537368 5.71165068411236 1.8058766932793e-05 0.231735114758289 0.210450479587907 0.158802078823842 0.365491420672317 0.309721553076943 0.363918725909672 0.278577019400183 0.448298855298888 "milk__truck" 5 4 100 119 8.10621290261996 9.28256800597306 0 "milk__truck" 2.484906649788 0 0.0998498964562708
"217" "door__milk" -1 0.379 0.862 29 0 "0" 0 0.09 8 100 2.004 5891 1868 7759 3.77 3.271 7.042 "door" "milk" 0.571475032289169 -0.0411567409695569 0.111529875838238 1.32172177943256 5.73409559343159 0.000347943433561376 0.163846950466678 0.0750872893512642 0.0457449840258937 0.208931520988013 0.212739999537044 0.205909441699205 0.104188804188647 0.305505314635256 "milk__door" 4 4 254 119 10.50903227236 9.28256800597306 0 "milk__door" 1.09861228866811 0 0.0151372123917178
"218" "cottage__milk" -1 1.241 1.405 29 0 "0" 0 0.34 11 0 0 555 1868 2423 2.744 3.271 6.016 "cottage" "milk" 0.777753410006508 0.575063021463211 0.329970601026 0.823370154248115 5.71821550417294 7.64058314432011e-05 0.352772091248178 0.45674930579496 0.290818093004765 0.454139768998308 0.394772553779078 0.367434059210254 0.189552455892851 0.391946836137045 "milk__cottage" 7 4 85 119 8.7558950816463 9.28256800597306 0 "milk__cottage" 0 0 0.0398611826644003
"219" "sugar__milk" -1 1.862 1.457 29 0.02 "0" 0.01 0.36 9 1901 3.279 976 1868 2844 2.989 3.271 6.261 "sugar" "milk" 0.861532034006344 0.669247333427872 0.687804168892244 0.425593978906489 5.71013138536944 4.60456100202995e-05 0.497713026021073 0.577142196929769 0.469032498324309 0.499040092417399 0.504433157801605 0.589025660615413 0.409953261957192 0.491824750259531 "milk__sugar" 5 4 190 119 9.53964411911878 9.28256800597306 2.39789527279837 "milk__sugar" 3.43398720448515 0.144033614340426 0.777065180764193
"221" "bottle__milk" -1 2.138 1.432 29 0.04 "0" 0.02 0.33 10 1250 3.097 1479 1868 3347 3.17 3.271 6.441 "bottle" "milk" 0.642460159217439 0.451064563445726 0.57055010968989 0.253388426430382 5.70846604527725 4.8625673757987e-06 0.320849274750184 0.380425732629997 0.299728709105457 0.458139072818979 0.411301429123167 0.484425510787604 0.411301429123167 0.492069673445141 "milk__bottle" 6 4 81 119 9.09369418985686 9.28256800597306 0 "milk__bottle" 4.47733681447821 0 0.458821475544121
"222" "child__girl" -1 1.586 1.181 29 0.02 "0.02" 0.02 0.23 9 6318 3.801 7645 4944 12589 3.883 3.694 7.577 "child" "girl" 0.548318203284591 0.429635690166396 0.388934157049712 0.34573894932596 5.71136223551173 4.93341408407015e-06 0.349401703191178 0.395583662142876 0.301419296964803 0.458874388457284 0.271885987447576 0.333990648053017 0.215735658757286 0.411331720510157 "girl__child" 5 4 1190 290 10.2441652196399 10.5866349010177 2.484906649788 "girl__child" 2.19722457733622 0.0194042826311791 0.411040650374291
"223" "body__girl" -1 1.345 1.289 29 0 "0" 0 0.07 8 4006 3.603 5243 4944 10187 3.72 3.694 7.414 "body" "girl" 0.311897492493106 0.113319727433418 -0.0105701415906447 0.288632780169394 5.71974161665793 7.243176294643e-05 0.195915963395823 0.208749238826676 0.165008325297874 0.371188062685568 0.298068236167377 0.251864418278777 0.166264092958371 0.372317531619317 "girl__body" 4 4 617 290 10.3157627525728 10.5866349010177 2.484906649788 "girl__body" 0.693147180559945 0.0180635530218009 0.0650331514286974
"225" "star__dwarf" -1 1.172 1.49 29 0 "0" 0 0.25 9 218 2.34 952 129 1081 2.979 2.111 5.089 "star" "dwarf" 0.745550090255859 0.403949222886756 0.355060468500329 0.871900195429503 5.72071187247111 8.09297695467505e-05 0.418714386265957 0.429706886784979 0.297153015573212 0.457004486749264 0.328786779103249 0.355654932390015 0.275218045682479 0.446624084676583 "dwarf__star" 4 5 518 9 10.0049153451662 6.65286302935335 1.09861228866811 "dwarf__star" 2.94443897916644 1.17874554363319 0.295349355163221
"226" "helmet__dwarf" -1 0.345 0.614 29 0 "0" 0 0.13 11 0 0 166 129 295 2.22 2.111 4.331 "helmet" "dwarf" 0.581086354374788 0.156355254470889 0.444398941017336 0.246269375431225 5.70914605050174 1.97384473107875e-06 0.310680713028409 0.222244026223468 0.258186524657501 0.43763711353447 0.333551720319579 0.385432836193243 0.305877175095176 0.460777960465744 "dwarf__helmet" 6 5 24 9 7.78280726283969 6.65286302935335 0 "dwarf__helmet" 0 0 0.121047013083376
"228" "guy__dwarf" -1 2.207 1.264 29 NA "0" 0 0.02 8 0 0 465 129 594 2.667 2.111 4.778 "guy" "dwarf" 0.615932915220912 0.111888007941951 0.22906202415462 0.290648547561863 5.71055539783899 5.97755486150672e-06 0.290412033373005 0.198026633918438 0.227940029163122 0.419503721399748 0.318075248985233 0.28990275269071 0.291006750653705 0.454226619351704 "dwarf__guy" 3 5 93 9 10.2580452567037 6.65286302935335 0 "dwarf__guy" 0 0 0.139283128968035
"229" "bike__cop" -1 3.379 1.147 29 0 "0" 0 0.14 7 2386 3.378 153 155 308 2.185 2.19 4.375 "bike" "cop" 0.178737532977793 0.0214588441788271 -0.508679171063974 0.124376703853744 5.71218324872183 3.17443782452326e-05 0.370612613203366 0.28693047270651 0.292059265153931 0.454709413572753 0.22238209403851 0.149661654161494 0.16720756987147 0.373161089141335 "cop__bike" 4 3 199 18 8.93471861401677 7.62413058566129 1.38629436111989 "cop__bike" 0 1.31983487786074 0.149059267856086
"230" "car__cop" -1 1.966 1.267 29 0 "0" 0 0.32 6 2141 3.331 4944 155 5099 3.694 2.19 5.884 "car" "cop" 0.510616115230971 0.453181828566279 0.251701600574475 1.02354333544471 5.72210370909071 3.03347473373041e-05 0.447815310087957 0.459026477696527 0.334968438865198 0.471979431574523 0.2847473299531 0.290997936556391 0.180957405778734 0.384982886726884 "cop__car" 3 3 728 18 10.9268373567037 7.62413058566129 0 "cop__car" 2.94443897916644 0 0.126991570643922
"232" "cat__barn" -1 1.759 1.55 29 0 "0" 0 0.24 7 64 1.813 739 186 925 2.869 2.27 5.138 "cat" "barn" 0.559328728838082 0.128553284769945 0.387682236861272 0.299368297794878 5.71774996229796 8.66092163413275e-05 0.28800511566068 0.256301094616774 0.156490980847135 0.363320180778107 0.450581169528941 0.492445975599722 0.30642430884333 0.461008082134378 "barn__cat" 3 4 244 50 9.51848661756032 8.34498036877057 0 "barn__cat" 0 0 0.217939422715562
"233" "door__barn" -1 1.207 1.346 29 0 "0" 0 0.32 8 243 2.387 5891 186 6077 3.77 2.27 6.04 "door" "barn" 0.253168452652891 -0.0490710313290183 -0.55564284665622 0.281297938403208 5.72420481207114 0.000191514937442088 0.210415658950328 0.202124970270615 0.124463320735903 0.330109379641498 0.114649189080645 0.0716983121020792 0.05660832599687 0.231092672806176 "barn__door" 4 4 254 50 10.50903227236 8.34498036877057 0 "barn__door" 3.93182563272433 0 0.277733476320903
"236" "home__taxi" -1 0.966 1.21 29 0 "0" 0 0.22 8 3768 3.576 8831 529 9360 3.946 2.723 6.669 "home" "taxi" 0.523815391033179 0.444412241036098 0.165379253513354 0.159333368324074 5.70905863763889 3.37377860542958e-06 0.313934280404832 0.402255036772909 0.311301639315446 0.463025840180612 0.355200842264545 0.341014448806237 0.295665160673813 0.456341180957342 "taxi__home" 4 4 1290 56 11.8939066053868 8.30745932701195 0.693147180559945 "taxi__home" 3.55534806148941 0.0333935572517111 0.131698004897946
"237" "tower__sky" -1 0.862 1.217 29 0 "0.016" 0.008 0.27 8 850 2.93 832 1380 2212 2.92 3.14 6.06 "tower" "sky" 0.575081539836098 0.198807578220178 0.452201759524642 0.494768617807071 5.71630815309112 3.18209345508984e-05 0.214040015333929 0.226949048162865 0.188902420370279 0.391431087100308 0.429995241643074 0.488367983562085 0.323476903149173 0.467802945991358 "sky__tower" 5 3 151 88 8.76436572052981 9.42520978683815 0 "sky__tower" 2.70805020110221 0 0.157567702242758
"238" "rocket__sky" -1 1.276 1.386 29 0.05 "0.042" 0.046 0.08 9 209 2.322 146 1380 1526 2.164 3.14 5.304 "rocket" "sky" 0.496171401822432 0.0890328103480119 0.397591717826102 0.538249443064619 5.71544522613153 2.95123760192903e-05 0.236945743654373 0.167825320488355 0.141908595677311 0.348956367115151 0.316236828923928 0.372946673522033 0.285137682630684 0.451479993548648 "sky__rocket" 6 3 94 88 8.35537989525363 9.42520978683815 1.09861228866811 "sky__rocket" 2.89037175789616 0.383521141010268 0.227644596312621
"239" "dog__mother" -1 2.517 1.326 29 0 "0" 0 0.12 9 3230 3.509 1285 7356 8641 3.109 3.867 6.976 "dog" "mother" 0.257251886645013 0.0317677015702622 0.00271479285438283 0.0516852818178076 5.72599753534915 0.000240761605602004 0.177402719007341 0.150791291819767 0.102773223074245 0.303662456838471 0.313880092441624 0.288366776064001 0.139024553265595 0.345972147513202 "mother__dog" 3 6 351 307 10.2982623894361 10.5763299797557 0 "mother__dog" 1.38629436111989 0 0.164868889255576
"240" "cat__mother" -1 2.828 1.197 29 0 "0" 0 0.13 9 468 2.671 739 7356 8095 2.869 3.867 6.735 "cat" "mother" 0.403853763427951 0.0113852306731823 0.314955885183727 0.0518813499517026 5.7184834955192 9.97194701081098e-05 0.180025285014563 0.14669402004878 0.0884252541947575 0.283912360800565 0.446264899456372 0.504553590100549 0.330095804612497 0.470247343841223 "mother__cat" 3 6 244 307 9.51848661756032 10.5763299797557 0 "mother__cat" 1.94591014905531 0 0.187497159366472
"241" "ship__mother" -1 1.276 1.222 29 0 "0" 0 0.04 10 191 2.283 793 7356 8149 2.899 3.867 6.766 "ship" "mother" 0.168112949900066 -0.0348145444223268 -0.216900937133472 4.05137208220672 5.7294135677365 0.0021090224284494 0.128578895844088 0.0827455544966108 0.0612993628633069 0.239878617170976 0.39346407743483 0.420048648636224 0.184267801759667 0.387702436147011 "mother__ship" 4 6 325 307 9.37254425185104 10.5763299797557 0 "mother__ship" 3.93182563272433 0 0.0101387248337549
"246" "dress__mother" -1 0.759 1.244 29 0 "0" 0 0.28 11 4973 3.697 1516 7356 8872 3.181 3.867 7.047 "dress" "mother" 0.606199237263343 0.60669299632877 0.401347085681114 0.103644226848107 5.705942736852 1.15406673839748e-06 0.306376868653634 0.431134202365458 0.306376868653634 0.460988159292218 0.366564916479197 0.383561938859794 0.348112611255664 0.476371935718748 "mother__dress" 5 6 83 307 9.55923512859595 10.5763299797557 0 "mother__dress" 0 0 0.122934267079515
"247" "plant__mother" -1 1.379 1.083 29 0 "0" 0 0.03 11 230 2.364 1302 7356 8658 3.115 3.867 6.981 "plant" "mother" 0.207971007246015 0.0088280642761501 -0.259681530010777 0.271566494777875 5.71581136157602 8.74052974238915e-05 0.146495945639092 0.104887538999118 0.119620383777126 0.32451709902891 0.160293358226088 0.189394170352724 0.132088083520787 0.3385865055087 "mother__plant" 5 6 465 307 9.47008582573494 10.5763299797557 0 "mother__plant" 2.39789527279837 0 0.00176035079655613
"248" "milk__kitten" -1 1.138 1.156 29 0 "0" 0 0.31 10 0 0 1868 71 1939 3.271 1.851 5.123 "milk" "kitten" 0.595625737937739 0.29699342802635 0.495743508318455 0.725205690656723 5.71938422967092 6.10652454934873e-05 0.34601166007055 0.341378841814448 0.231985470534477 0.422099765452878 0.314083847693709 0.429453274936107 0.261231819525984 0.439305993577515 "kitten__milk" 4 6 159 7 9.28256800597306 6.67582322163485 0 "kitten__milk" 0 0 0.312058747162811
"249" "stage__kitten" -1 1.241 1.215 29 0 "0" 0 -0.01 11 0 0 2528 71 2599 3.403 1.851 5.254 "stage" "kitten" 0.384352917634553 0.173969543758527 0.0928510692066139 0.215149289941728 5.71467137616779 2.74208771148825e-05 0.301461566666935 0.269247455578402 0.214637569207394 0.410570679776497 0.24538055225523 0.244313564159264 0.169320157927208 0.375034454479469 "kitten__stage" 5 6 585 7 10.3463768892903 6.67582322163485 0 "kitten__stage" 0 0 0.0586347100879361
"250" "blood__duck" -1 0.655 1.045 29 0 "0" 0 0.02 9 0 0 2536 174 2710 3.404 2.241 5.645 "blood" "duck" 0.120209913153069 -0.0249183482635158 -0.247265984639143 5.66116386668404 5.74308916006235 0.00952929946383105 0.212821851355072 0.17272278762486 0.0921085559203545 0.289179131070382 0.241877107390801 0.220062745246505 0.0894977589469153 0.285460873133947 "duck__blood" 5 4 289 70 9.85702467812579 8.82761475083751 0 "duck__blood" 0 0 0.0689483753448414
"251" "pond__duck" -1 1.966 1.426 29 0.12 "0.122" 0.121 0.34 8 149 2.176 257 174 431 2.41 2.241 4.65 "pond" "duck" 0.572404875386589 0.428249642208961 -0.0894077589793229 0.0578725458324984 5.7090348631056 1.0564998852793e-05 0.428830823851477 0.522358781785207 0.415453137059866 0.492799987791175 0.370091972451872 0.306290235642477 0.351641529134014 0.47748273698879 "duck__pond" 4 4 71 70 8.07464907506665 8.82761475083751 0.693147180559945 "duck__pond" 4.78749174278205 0.904574883379975 0.353682430768841
"252" "soup__duck" -1 0.69 0.891 29 0 "0" 0 0.23 8 66 1.826 362 174 536 2.559 2.241 4.799 "soup" "duck" 0.534468302110978 0.0389974295034763 0.270169150938018 0.0741679593233521 5.70762883054666 4.50264149977546e-06 0.258391699006775 0.158470955783333 0.180378786877237 0.384502639941436 0.392375497721134 0.37009458308076 0.372247711694617 0.483403923063041 "duck__soup" 4 4 25 70 8.56369502506766 8.82761475083751 0 "duck__soup" 2.63905732961526 0 0.344696166111829
"253" "meat__duck" -1 1.241 1.38 29 0 "0" 0 0.15 8 124 2.097 1280 174 1454 3.107 2.241 5.348 "meat" "duck" 0.533121455014961 0.295629890925702 0.435812558211687 0.0074863702125962 5.71215938525082 3.21997043549255e-05 0.456155148532915 0.456393755362817 0.390078976887537 0.48776774050557 0.324182762801196 0.470127678301093 0.308680768459506 0.461949079058239 "duck__meat" 4 4 138 70 9.46024269259108 8.82761475083751 1.09861228866811 "duck__meat" 2.39789527279837 0.230932852037477 0.356610968042467
"254" "tape__duck" -1 0.828 1.037 29 0 "0" 0 0.07 8 158 2.201 508 174 682 2.706 2.241 4.946 "tape" "duck" 0.41567132248614 -0.026184873518388 -0.0369254476400052 0.0404194843087212 5.71299964987862 4.25890840838737e-05 0.223115426400388 0.12314989763838 0.153496431092998 0.360465361352114 0.195986285897893 0.192087514030881 0.180213670075916 0.384365325170839 "duck__tape" 4 4 134 70 8.39389497507174 8.82761475083751 0 "duck__tape" 2.30258509299405 0 0.0436510029694597
"255" "dog__bull" -1 0.862 1.06 29 0 "0" 0 0.16 7 694 2.842 1285 378 1663 3.109 2.577 5.686 "dog" "bull" 0.392323413212307 0.09104889164298 0.0170952896510079 0.493842106314817 5.72050276018368 6.25173162990791e-05 0.268401242833885 0.232294126711556 0.205512911091988 0.404075926610934 0.29039316637676 0.224705609406809 0.160644683865743 0.367202899513905 "bull__dog" 3 4 351 46 10.2982623894361 8.25452888193974 0 "bull__dog" 1.6094379124341 0 0.565363431307306
"259" "pen__bull" -1 0.828 0.966 29 0 "0" 0 0.18 7 78 1.898 349 378 727 2.543 2.577 5.12 "pen" "bull" 0.334060837309681 0.0365200497555803 -0.302355985581014 0.24320008027177 5.71279593340792 1.76759692191402e-05 0.27977874307417 0.182264289667199 0.210767610728311 0.407853680866301 0.442721630696799 0.32851100691277 0.357263961645477 0.479193513473269 "bull__pen" 3 4 67 46 8.47114925291483 8.25452888193974 0 "bull__pen" 1.38629436111989 0 0.264036155198509
"260" "book__bridge" -1 0.655 0.897 29 0 "0" 0 0.04 10 178 2.253 4932 1034 5966 3.693 3.015 6.708 "book" "bridge" 0.492809553250737 0.21160741838055 0.305901604260139 0.260161624586307 5.70987059786499 2.97126995351092e-06 0.202645456456236 0.21345612386067 0.172695891571978 0.377984153908781 0.256989644109173 0.294720136921439 0.234241811431599 0.423524007830539 "bridge__book" 4 6 909 341 10.3936920140976 9.23649532945303 0 "bridge__book" 0 0 0.00698466206205124
"261" "tree__apple" -1 1.31 0.891 29 0.04 "0" 0.02 0.47 9 2104 3.323 1293 315 1608 3.112 2.498 5.61 "tree" "apple" 0.384703933914388 0.26700478629681 0.19280407650262 0.0851872062984992 5.71483021858982 4.49050237267373e-05 0.289148222305608 0.330653464368919 0.254294728034724 0.435464027594094 0.429339035558985 0.406823070342288 0.335298748687206 0.472094797488809 "apple__tree" 4 5 353 70 9.8005130769083 8.95351076300717 1.09861228866811 "apple__tree" 5.46383180502561 0.14488793592989 0.293639655915784
"262" "cake__apple" -1 1 1.035 29 0.01 "0" 0.005 0.37 9 499 2.699 383 315 698 2.583 2.498 5.082 "cake" "apple" 0.519406147106946 0.24408507673093 0.488775471132941 0.207439517221605 5.71175493865466 1.76785140440447e-05 0.255549101416543 0.279990728699005 0.229906643262957 0.420772597309422 0.357167253174836 0.492119980369113 0.329088397601396 0.469882138589606 "apple__cake" 4 5 53 70 9.46288737365964 8.95351076300717 1.38629436111989 "apple__cake" 2.94443897916644 0.205966385489072 0.397296562922679
"264" "pie__apple" -1 1.655 1.203 29 0.31 "0.228" 0.269 0.47 8 1116 3.048 225 315 540 2.352 2.498 4.85 "pie" "apple" 0.29240287707171 -0.131639063976371 -0.0808964703788969 0.120643710491218 5.70881214578312 4.91488899877825e-06 0.176895771741239 0.164646730344844 0.163672336992973 0.369977976501618 0.414169935652387 0.366775511137452 0.356968418832123 0.479105381715356 "apple__pie" 3 5 35 70 8.87793983472502 8.95351076300717 2.70805020110221 "apple__pie" 5.74939298590825 0.393514383196786 0.445513438194206
"268" "milk__horse" -1 0.793 1.013 29 0 "0" 0 0.02 9 158 2.201 1868 1518 3386 3.271 3.181 6.453 "milk" "horse" 0.577883646284444 0.464296163602481 0.259510794530213 0.452974615662426 5.71716474192967 6.29572730251535e-05 0.266210369438225 0.397667546920956 0.22419359195057 0.417050147199196 0.353355166174148 0.443278063334475 0.281417953956646 0.449690881770468 "horse__milk" 4 5 159 216 9.28256800597306 9.88791695754517 0 "horse__milk" 1.6094379124341 0 0.339955016461965
"269" "barn__horse" -1 2.69 1.391 29 0 "0.165" 0.0825 0.4 9 1889 3.276 186 1518 1704 2.27 3.181 5.451 "barn" "horse" 0.570275334718273 0.0279406824057374 0.250518585828711 0.134398320002315 5.70987335659387 7.98435293798792e-06 0.162444661399724 0.137465996743341 0.158837055878182 0.365524069738414 0.357807085060558 0.412015572018404 0.331175595426552 0.470636080661503 "horse__barn" 4 5 30 216 8.34498036877057 9.88791695754517 0 "horse__barn" 1.6094379124341 0 0.29821516688403
"270" "shoe__horse" -1 1.655 1.261 29 0 "0" 0 0.09 9 668 2.825 253 1518 1771 2.403 3.181 5.584 "shoe" "horse" 0.648199687223458 0.275829375221201 0.235097385974323 0.312438288446582 5.70915184706884 1.1009023339274e-05 0.343215800311439 0.307683278333335 0.255109005866978 0.435922471309452 0.491937266871002 0.340078175578389 0.312705391666335 0.463595437519762 "horse__shoe" 4 5 70 216 7.95120715647297 9.88791695754517 0 "horse__shoe" 3.40119738166216 0 0.161244854192456
"271" "book__horse" -1 0.621 0.903 29 0 "0" 0 0.02 9 7445 3.872 4932 1518 6450 3.693 3.181 6.874 "book" "horse" 0.411673578873572 0.0893073299110148 0.297643296827115 0.209867653747795 5.71364688438694 2.00576523674577e-05 0.220960344186437 0.1712904266868 0.176881954420743 0.381568773120968 0.280719221739062 0.35306252315922 0.236907477810856 0.425185047677073 "horse__book" 4 5 909 216 10.3936920140976 9.88791695754517 0 "horse__book" 0.693147180559945 0 0.0391369296927063
"272" "face__horse" -1 0.759 0.872 29 0 "0" 0 0.1 9 3982 3.6 8000 1518 9518 3.903 3.181 7.084 "face" "horse" 0.553243807785333 0.116566634119789 0.43754346318881 1.08414611548232 5.72740558677234 0.000152141303206403 0.316940426796698 0.215540758113743 0.148383784053266 0.355480008837768 0.390478148389579 0.460095151239179 0.263433404814916 0.440495455189423 "horse__face" 4 5 188 216 10.9296187500898 9.88791695754517 0 "horse__face" 1.79175946922805 0 0.135742480640241
"273" "ship__flag" -1 2.276 1.412 29 0 "0" 0 0.24 8 512 2.71 793 356 1149 2.899 2.551 5.451 "ship" "flag" 0.430693319769418 0.402521498160365 0.32499509966793 0.29137847620331 5.70973870773713 4.02021081231019e-06 0.440197804256399 0.424925199317809 0.376084651298092 0.484401678729631 0.316904497421787 0.322443922780994 0.222120975872257 0.415672043743398 "flag__ship" 4 4 325 170 9.37254425185104 8.56655462095396 0.693147180559945 "flag__ship" 0.693147180559945 0.320739749256297 0.206241076285849
"275" "garden__rose" -1 3.034 1.401 29 0.04 "0.073" 0.0565 0.37 10 8118 3.91 1998 1356 3354 3.301 3.132 6.433 "garden" "rose" 0.732334325619279 0.4895348023845 0.520907638459737 0.385749136510278 5.71142244199102 1.46864473684603e-05 0.374343351653459 0.432339619933544 0.366695331239293 0.481902339988714 0.318756233856865 0.41537792032181 0.310943917702242 0.4628798955952 "rose__garden" 6 4 479 91 10.5548747988478 9.09088093193886 0 "rose__garden" 0 0 0.376920244693534
"277" "ice__strawberry" -1 1.103 1.113 29 0 "0" 0 0.11 13 43 1.643 934 50 984 2.97 1.699 4.669 "ice" "strawberry" 0.148076045484485 0.0262643578330069 -0.625388081696497 0.818395057658217 5.71259890697472 0.000180091409205725 0.340010491970922 0.307039275667978 0.265909390524718 0.441816236183655 0.227652608330589 0.162975906798867 0.173664948489168 0.378821111021314 "strawberry__ice" 3 10 231 3 9.86796399646708 7.57712193087668 0 "strawberry__ice" 3.68887945411394 0 0.389203083633872
"278" "plant__strawberry" -1 1.464 1.036 28 0 "0" 0 0.39 15 145 2.164 1302 50 1352 3.115 1.699 4.814 "plant" "strawberry" 0.435349498448158 0.236445172926471 0.190411803994254 0.235560792514822 5.71716936575294 7.49350062687657e-05 0.351605660102453 0.351445324472117 0.273603228937674 0.445807696268865 0.235595943601049 0.335110008182948 0.219835323008255 0.41413494632319 "strawberry__plant" 5 10 465 3 9.47008582573494 7.57712193087668 0 "strawberry__plant" 3.2188758248682 0 0.333432126196909
"279" "home__ship" -1 1.621 1.347 29 0 "0" 0 0.11 8 841 2.925 8831 793 9624 3.946 2.899 6.845 "home" "ship" 0.616889663540474 0.553929168331414 0.166382257852758 0.299538572293889 5.71173224375556 1.5024172010846e-05 0.364621391533321 0.471099191649932 0.293059727330898 0.455165600136519 0.326459566551779 0.294832939484722 0.233221200423805 0.422881865414781 "ship__home" 4 4 1290 366 11.8939066053868 9.37254425185104 0.693147180559945 "ship__home" 1.38629436111989 0.0115107117675739 0.0373736267098868
"280" "dress__ship" -1 0.448 0.91 29 0 "0" 0 0.01 9 865 2.938 1516 793 2309 3.181 2.899 6.08 "dress" "ship" 0.242329243216299 0.00475275322470155 -0.367378247727396 0.0440966843822522 5.71096921274438 2.4222922103516e-05 0.166371491143868 0.0990764585647167 0.110742375725334 0.313812845409557 0.306702922642725 0.201310146809832 0.219584085420044 0.413964871517242 "ship__dress" 5 4 83 366 9.55923512859595 9.37254425185104 0 "ship__dress" 0 0 0.00456506692864228
"281" "building__ship" -1 1.241 1.244 29 0 "0" 0 0.06 12 579 2.763 2854 793 3647 3.455 2.899 6.355 "building" "ship" 0.684742004672731 0.616405819518279 0.152097582266893 0.345221464497155 5.71113972535402 1.3316645413133e-05 0.405061329023167 0.503552220309362 0.287172568474293 0.452442796815432 0.291926599659683 0.222041878524278 0.17619112212057 0.380982690691407 "ship__building" 8 4 680 366 10.4619598297695 9.37254425185104 0.693147180559945 "ship__building" 4.4188406077966 0.0481935326900266 0.0423545076339507
"282" "toilet__ship" -1 0.517 0.911 29 0 "0" 0 0.05 10 0 0 415 793 1208 2.618 2.899 5.517 "toilet" "ship" 0.410544946742304 0.0969048342422687 0.164099378845938 0.346283115726494 5.71311857197872 1.43490703280567e-05 0.301513592259698 0.202122083859743 0.177029232830099 0.381693441853126 0.262045474904598 0.248411537489448 0.228113981823821 0.419616483375358 "ship__toilet" 6 4 73 366 8.85280791762332 9.37254425185104 0 "ship__toilet" 0 0 0.025665746474765
"283" "engine__ship" -1 1.345 1.045 29 0 "0" 0 0.06 10 251 2.401 788 793 1581 2.897 2.899 5.796 "engine" "ship" 0.404400028552646 0.229612835169288 0.0879178357355837 0.258518110514931 5.71588846744919 4.05765915802971e-05 0.228637300116795 0.277424513634923 0.195123159699509 0.396295486030801 0.204543985682159 0.228398201113874 0.174932408215639 0.379909279659652 "ship__engine" 6 4 450 366 8.76233304060234 9.37254425185104 1.09861228866811 "ship__engine" 0.693147180559945 0.269106479383568 0.137630656396801
"284" "fire__forest" -1 2.069 1.361 29 0 "0" 0 0.24 10 2795 3.447 2738 1219 3957 3.437 3.086 6.523 "fire" "forest" 0.345857990985643 0.165389907789633 0.0736090377714942 0.310333800211039 5.71807582046404 5.10899865279811e-05 0.205865744770652 0.2279283827948 0.1594935448688 0.366135704369273 0.295634668696011 0.272638985092588 0.195534713859738 0.396611761721117 "forest__fire" 4 6 514 218 10.3357244111417 9.14729407025855 0.693147180559945 "forest__fire" 3.52636052461616 0.0684915538166292 0.0520449593146294
"285" "rose__forest" -1 2.069 1.307 29 0 "0" 0 0.12 10 214 2.332 1356 1219 2575 3.132 3.086 6.218 "rose" "forest" 0.679608154614658 0.0484701547214136 0.272841468810661 0.042653644173451 5.70477806467408 2.40772796870405e-07 0.0993987872255953 0.0694109112167929 0.0993987872255953 0.299196705068214 0.414941924959176 0.336471936834243 0.40497704046328 0.490887601351758 "forest__rose" 4 6 140 218 9.09088093193886 9.14729407025855 0 "forest__rose" 0 0 0.117037204261002
"287" "road__forest" -1 0.897 1.047 29 0 "0" 0 0.19 10 188 2.276 3791 1219 5010 3.579 3.086 6.665 "road" "forest" 0.562913684791616 0.285990517087595 0.429302780405133 0.217532276807539 5.70941208832654 2.88836895938318e-06 0.33994530405483 0.335420478109613 0.280316415598891 0.449153785183517 0.386072127238161 0.419617509597756 0.353094184817882 0.477931670289465 "forest__road" 4 6 948 218 10.5566977634924 9.14729407025855 0.693147180559945 "forest__road" 2.30258509299405 0.0549122844175889 0.181093683453393
"289" "field__ball" -1 2.103 1.448 29 0 "0.01" 0.005 0.29 9 1415 3.151 2327 1664 3991 3.367 3.221 6.588 "field" "ball" 0.662116675909916 0.490588712507399 0.209073479588261 0.303423157570715 5.7108773796638 7.49561561126585e-06 0.389135119655672 0.446927732955342 0.335464437230398 0.472152569180864 0.325286898680331 0.308480399247768 0.310634568239663 0.462753425977832 "ball__field" 5 4 703 281 9.7240617988542 10.6637792307254 1.09861228866811 "ball__field" 1.6094379124341 0.0282796764013123 0.191239333096807
"291" "cap__ball" -1 0.793 0.978 29 0 "0" 0 0.17 7 1056 3.024 489 1664 2153 2.689 3.221 5.91 "cap" "ball" 0.418474871772743 0.223346899655755 0.348815483538221 0.278771760566654 5.71146397596344 6.62379292360658e-06 0.323480104045098 0.298172573996309 0.244613091762691 0.429857566062281 0.28979399604531 0.366723659481312 0.279979369854292 0.44898877748813 "ball__cap" 3 4 83 281 8.57602797713713 10.6637792307254 0 "ball__cap" 0.693147180559945 0 0.235167392377475
"293" "pool__swimming" -1 1.793 1.373 29 0.3 "0" 0.15 0.61 12 20742 4.317 620 490 1110 2.792 2.69 5.483 "pool" "swimming" 0.62906846548838 0.696337185890401 0.590550874114893 0.344834366782596 5.70983343148445 8.46777505344273e-06 0.300482018588241 0.457424095598825 0.295716464628906 0.456364149749175 0.339210781838559 0.447572590452049 0.316157259892908 0.464975103537723 "swimming__pool" 4 8 223 122 8.84850930088808 8.88419463307227 2.07944154167984 "swimming__pool" 7.33236920592906 0.421848578700879 0.77008193436227
"294" "dog__puppy" -1 1.862 1.187 29 0 "0.115" 0.0575 0.76 8 11906 4.076 1285 87 1372 3.109 1.94 5.048 "dog" "puppy" 0.679780979253067 0.67224135990505 0.558870989589012 0.383768324706462 5.7118261739762 9.62000349745855e-06 0.544601534160613 0.610975031699193 0.473761148098391 0.499311047996022 0.482441849155104 0.523691507217511 0.39363095352319 0.488554629444461 "puppy__dog" 3 5 351 20 10.2982623894361 7.27378631784489 1.38629436111989 "puppy__dog" 4.60517018598809 0.479173338447515 0.842647859092492
"295" "book__puppy" -1 0.586 0.946 29 0 "0" 0 0.05 9 58 1.771 4932 87 5019 3.693 1.94 5.633 "book" "puppy" 0.290085132196192 0.182638603623201 0.0828595174131277 0.0291986942303454 5.70938375769796 7.6706752397943e-06 0.335490033589152 0.306851841336627 0.296110300886454 0.456540239842435 0.300759390691556 0.308855604114172 0.244457072891969 0.429764833839461 "puppy__book" 4 5 909 20 10.3936920140976 7.27378631784489 0 "puppy__book" 0 0 0.0650248234301442
"296" "skin__leopard" -1 1.276 1.192 29 0 "0" 0 0.13 11 182 2.262 1617 118 1735 3.209 2.072 5.281 "skin" "leopard" 0.319854488436806 0.0192289295682174 -0.393621281027208 0.0268002593472013 5.72772365292303 0.000432093418675359 0.31984924966053 0.215974478423133 0.129201072893623 0.335422354139911 0.288980388283894 0.223072482613712 0.125730482915088 0.331545364288248 "leopard__skin" 4 7 233 7 9.34110544185573 7.13966033596492 0 "leopard__skin" 3.43398720448515 0 0.239349335598067
"297" "star__house" -1 1.179 1.467 28 0 "0" 0 0.03 9 1360 3.134 952 8601 9553 2.979 3.935 6.913 "star" "house" 0.535013879727795 0.417122074968565 0.177445738279392 0.261933770520034 5.71016808987027 4.26473330455762e-06 0.295268508255075 0.359973101081799 0.275866552694701 0.446949882871719 0.286185706813278 0.260294570943173 0.258191289838276 0.43763974646954 "house__star" 4 5 518 1470 10.0049153451662 11.8151685100408 0.693147180559945 "house__star" 0 0.00661701963188846 0.122228147764414
"298" "baby__house" -1 2.207 1.473 29 0.01 "0" 0.005 0.11 9 1941 3.288 3281 8601 11882 3.516 3.935 7.451 "baby" "house" 0.431720282874619 0.292872729542484 0.241163422410975 0.203427485850493 5.70924642514763 3.86958983751989e-06 0.301213106479921 0.309326137081339 0.236396247677232 0.424868287544925 0.205662056240815 0.245855522977876 0.205662056240815 0.404184580190307 "house__baby" 4 5 428 1470 10.5793105319629 11.8151685100408 2.484906649788 "house__baby" 1.79175946922805 0.00406256632852901 0.054664253243754
"299" "boy__house" -1 1.207 1.177 29 0 "0" 0 0.17 8 6116 3.787 3876 8601 12477 3.588 3.935 7.523 "boy" "house" 0.625247768903292 0.222063314564471 0.338830138637663 0.378506928068549 5.71038755412932 9.52579819768234e-06 0.258596438135002 0.23963468485765 0.214009930182992 0.410133734245383 0.347029495004207 0.342905310404542 0.323659938616392 0.467871972607064 "house__boy" 3 5 268 1470 10.5466826441534 11.8151685100408 0 "house__boy" 1.6094379124341 0 0.066356193048322
"300" "gun__house" -1 1.793 1.59 29 0 "0" 0 0.13 8 601 2.78 1138 8601 9739 3.056 3.935 6.991 "gun" "house" 0.552102192435116 0.142029564497013 0.401168135354684 0.250698334757945 5.70843991532878 4.19056739824747e-06 0.153987664014574 0.147887798204932 0.132949738443089 0.339520405117282 0.424899778028163 0.412863478239693 0.357336968710079 0.479215253829812 "house__gun" 3 5 213 1470 8.98757175036705 11.8151685100408 0 "house__gun" 0 0 0.0142593714828657
"302" "telephone__house" -1 1.241 1.185 29 0 "0" 0 0.07 14 308 2.49 1810 8601 10411 3.258 3.935 7.192 "telephone" "house" 0.390308719270265 0.0747426535375422 -0.376352712274534 0.0492573413472952 5.70632586533346 1.39590419247966e-06 0.144773506017672 0.166084071984765 0.140233973975765 0.347229616419351 0.119036487065066 0.070328232095129 0.11383809095218 0.317614514782532 "house__telephone" 9 5 381 1470 8.34687925374656 11.8151685100408 0.693147180559945 "house__telephone" 0.693147180559945 0.0347326842665049 0.102749764394162
"303" "sheet__house" -1 1 1.439 29 0 "0" 0 0.02 10 203 2.31 616 8601 9217 2.79 3.935 6.724 "sheet" "house" 0.408975991842732 0.0848609143041158 0.0783245341524273 0.609384231159183 5.71895509780515 4.37286815462753e-05 0.137448962104665 0.12131781439311 0.101651282567041 0.302189178031769 0.263614849104793 0.258731528849151 0.193267112823875 0.394860653806629 "house__sheet" 5 5 166 1470 8.01002752848173 11.8151685100408 0 "house__sheet" 0 0 0.0135264005612423
"304" "door__house" -1 1.241 1.272 29 0.03 "0.011" 0.0205 0.37 9 3715 3.57 5891 8601 14492 3.77 3.935 7.705 "door" "house" 0.702553103696771 0.310532293119629 0.188534616675698 0.385967350343943 5.71045789567721 1.11384790598985e-05 0.354536413466437 0.331805674255492 0.289027349079614 0.453310644661721 0.312943629453204 0.242900611814918 0.209146142585653 0.406698947167552 "house__door" 4 5 254 1470 10.50903227236 11.8151685100408 0 "house__door" 2.30258509299405 0 0.201669007252884
"305" "mouse__house" -1 2.241 1.405 29 0.11 "0.022" 0.066 0.18 10 3746 3.574 146 8601 8747 2.164 3.935 6.099 "mouse" "house" 0.437292837895845 0.125909508322458 0.255840158299717 0.273484202501857 5.70891335525368 3.71455201438339e-06 0.213779743019083 0.164063714247954 0.157756487139855 0.364512520916838 0.341932661059775 0.295770360471392 0.248443427299537 0.432110276123117 "house__mouse" 5 5 132 1470 8.56350409427949 11.8151685100408 3.04452243772342 "house__mouse" 2.39789527279837 0.0312866368427624 0.0163087006739194
"306" "money__house" -1 1.655 1.396 29 0 "0" 0 0.1 10 2281 3.358 7226 8601 15827 3.859 3.935 7.793 "money" "house" 0.44849806568814 0.0808823768816244 0.359592581201552 0.227638701825881 5.70881512360029 3.18950082238528e-06 0.163949827989814 0.122010539806775 0.148409058159668 0.355505006456771 0.227241213644056 0.291203403402331 0.208428228690451 0.406184566638631 "house__money" 5 5 345 1470 11.8421860457135 11.8151685100408 1.6094379124341 "house__money" 2.30258509299405 0.00110249772948656 0.0226262449535988
"308" "phone__house" -1 1.345 1.163 58 0 "0" 0 0.17 10 1477 3.17 1414 8601 10015 3.15 3.935 7.085 "phone" "house" 0.727332931604363 -0.0148486705833202 0.687004472262883 0.908493381413265 5.7249653184012 0.000249220203106326 0.110385309569677 0.0824138988267404 0.067484540926017 0.250859278604603 0.367381903486014 0.528382492262641 0.237758333642954 0.425710357433642 "house__phone" 5 5 405 1470 10.3500306224021 11.8151685100408 0 "house__phone" 3.09104245335832 0 0.0199502871066092
"310" "magazine__house" -1 1.071 1.303 28 0 "0" 0 0.08 13 1843 3.266 703 8601 9304 2.847 3.935 6.782 "magazine" "house" 0.355386658102873 0.0101469079633483 -0.0636760717233859 2.02493427982455 5.74720892147386 0.000679577390420331 0.089795373655206 0.0933070725752087 0.0607935841839051 0.238951301117988 0.258425447832531 0.26552145108344 0.0998601049315524 0.299813382580918 "house__magazine" 8 5 321 1470 8.26975694753298 11.8151685100408 0.693147180559945 "house__magazine" 2.30258509299405 0.0375173487581586 0.0293211539372701
"311" "pipe__house" -1 1.241 1.354 29 0 "0" 0 0.15 9 233 2.369 402 8601 9003 2.604 3.935 6.539 "pipe" "house" 0.57813040433694 0.0620653859863403 0.626344273470165 0.605083024221068 5.71608505736915 2.12398043966755e-05 0.149205171733663 0.117091083461277 0.11600076228431 0.320225835050468 0.377197663231784 0.493726633249714 0.349256362747205 0.47673510026827 "house__pipe" 4 5 91 1470 8.20220843643645 11.8151685100408 0 "house__pipe" 1.38629436111989 0 0.0509675119355045
"312" "building__house" -1 1.517 1.153 29 0.18 "0.119" 0.1495 0.2 13 9507 3.978 2854 8601 11455 3.455 3.935 7.39 "building" "house" 0.675026607509844 0.463847622699506 0.562266294523362 0.634416288757722 5.71523090790808 2.13465104194795e-05 0.343609037357109 0.3998099133914 0.294630278669248 0.455876384078545 0.43910684406317 0.498911381130161 0.310471105610918 0.462686500982741 "house__building" 8 5 680 1470 10.4619598297695 11.8151685100408 1.79175946922805 "house__building" 5.55682806169954 0.0044218596826038 0.574834885851661
"313" "plant__house" -1 2.69 1.285 29 0.01 "0" 0.005 0.03 10 2817 3.45 1302 8601 9903 3.115 3.935 7.049 "plant" "house" 0.589758862118204 0.179965188139516 0.294034584160951 0.295023697981598 5.70993646407836 1.09489158675116e-05 0.240574676468329 0.213245966341646 0.194392084283423 0.395731982345842 0.322383913904516 0.326996744393195 0.32079089169295 0.466780564612316 "house__plant" 5 5 465 1470 9.47008582573494 11.8151685100408 1.6094379124341 "house__plant" 3.52636052461616 0.0118186464146425 0.054259338637845
"314" "wife__house" -1 1.517 1.326 29 0.02 "0" 0.01 0.31 9 1502 3.177 3777 8601 12378 3.577 3.935 7.512 "wife" "house" 0.605561509415025 0.14872165812157 0.222107645026598 0.3957302056599 5.71072979377 8.92045173585851e-06 0.253285113939588 0.19408498685526 0.1868648650381 0.389803010830333 0.173605788860032 0.19636489738924 0.153961770346707 0.36091209957331 "house__wife" 4 5 155 1470 10.2465097200211 11.8151685100408 1.38629436111989 "house__wife" 2.63905732961526 0.00537862564297059 0.173786245110704
"316" "television__dollar" -1 0.414 0.628 29 0 "0" 0 0.05 16 47 1.681 2033 263 2296 3.308 2.42 5.728 "television" "dollar" 0.316984596015754 0.155241453128273 -0.362882887606347 0.0136022268318392 5.71120132429549 2.08777340444674e-05 0.264535184967121 0.304103300471694 0.216422068144228 0.411805241059901 0.142722050490131 0.125335119108046 0.111524507665254 0.31478054554765 "dollar__television" 10 6 482 73 9.60197697214781 7.93987157636188 0 "dollar__television" 0 0 0.0468505984213247
"317" "gun__dollar" -1 0.31 0.712 29 0 "0" 0 0.09 9 0 0 1138 263 1401 3.056 2.42 5.476 "gun" "dollar" 0.399755410552584 0.0417920292359001 0.151065147203092 0.211866701991167 5.71503023072225 3.75431688589578e-05 0.231085092599909 0.158890722236346 0.14564276534295 0.352747714728541 0.272697196501969 0.300427395266623 0.203161773635689 0.402351919802665 "dollar__gun" 3 6 213 73 8.98757175036705 7.93987157636188 0 "dollar__gun" 0 0 0.0674307193346161
"318" "coin__dollar" -1 2.276 1.334 29 0 "0.048" 0.024 0.5 10 1350 3.131 140 263 403 2.146 2.42 4.566 "coin" "dollar" 0.513389206161107 0.312960683700956 0.296801421661436 0.290829754093096 5.71017068076824 2.3529861945742e-06 0.260213591413134 0.288531924378171 0.238314208149677 0.426052281232796 0.247082754695284 0.280478393488251 0.221173838179321 0.415037313363929 "dollar__coin" 4 6 64 73 7.72885582385254 7.93987157636188 0 "dollar__coin" 0.693147180559945 0 0.383819153222513
"319" "picture__dollar" -1 0.517 0.785 29 0 "0" 0 0.04 13 460 2.664 1905 263 2168 3.28 2.42 5.7 "picture" "dollar" 0.184130719448964 -0.0563774659231119 -0.0773816305203037 0.301591113553669 5.72226630803404 0.0002189713862093 0.181832060131934 0.13977022109885 0.113151673501967 0.316778112068481 0.302774266116675 0.344753724571094 0.19125792310226 0.393291660161857 "dollar__picture" 7 6 318 73 10.2015530303676 7.93987157636188 0 "dollar__picture" 0 0 0.0272593992479113
"320" "book__dollar" -1 0.655 1.045 29 0 "0" 0 0.1 10 219 2.342 4932 263 5195 3.693 2.42 6.113 "book" "dollar" 0.603892747968951 0.45941439567173 0.314280448926556 0.456759707892115 5.71292416418656 8.19155923102154e-06 0.279149115896273 0.359659150901736 0.259391006075275 0.438300481453684 0.258554549357196 0.295757122364583 0.209441931305327 0.406910320238282 "dollar__book" 4 6 909 73 10.3936920140976 7.93987157636188 0 "dollar__book" 0 0 0.0918564953234686
"321" "police__clothes" -1 3.828 0.539 29 0 "0" 0 0.03 13 128 2.111 3770 2225 5995 3.576 3.347 6.924 "police" "clothes" 0.506084857718735 0.255750737979166 0.259131121531077 0.624072432517563 5.71924628723431 7.29336915815378e-05 0.201835183855906 0.242929518199695 0.172820687301074 0.378092181011269 0.297076485310912 0.326022297109396 0.227805408967753 0.419416385722814 "clothes__police" 6 7 668 76 11.0683556369813 9.30683167216494 0.693147180559945 "clothes__police" 2.39789527279837 0.0280655152663065 0.00543837342877236
"322" "money__clothes" -1 1.069 1.132 29 0 "0.013" 0.0065 0.2 12 17355 4.239 7226 2225 9451 3.859 3.347 7.206 "money" "clothes" 0.16721474714908 -0.0257216493431282 -0.288547256125388 0.983120591188546 5.72278186824829 0.000427470492659007 0.222612610257079 0.187185896698716 0.121819081268425 0.327076738254713 0.151319611814258 0.143794257489229 0.0712045513553649 0.257166217108014 "clothes__money" 5 7 345 76 11.8421860457135 9.30683167216494 1.94591014905531 "clothes__money" 1.38629436111989 0.0137634235349957 0.106100014342847
"323" "water__baby" -1 1.552 1.404 29 0.01 "0" 0.005 0.06 9 5887 3.77 7749 3281 11030 3.889 3.516 7.405 "water" "baby" 0.61859058811738 0.281799732751645 0.190217297638271 0.604215300799857 5.71517951282907 1.62947020310555e-05 0.238920872457414 0.261693058914367 0.216808313805747 0.412070951257737 0.189114296162066 0.216919115930713 0.159029135727023 0.365703253631875 "baby__water" 5 4 1154 202 11.1320310107963 10.5793105319629 2.77258872223978 "baby__water" 1.38629436111989 0.0081513102072628 0.043054303662578
"324" "blood__baby" -1 1.138 1.407 29 0 "0" 0 0.04 9 3697 3.568 2536 3281 5817 3.404 3.516 6.92 "blood" "baby" 0.203239880408038 0.0112747998241532 -0.145991531613968 4.24537245837335 5.75843857156806 0.0118805485551791 0.211982058140446 0.234943255341219 0.0672186909747796 0.250400356546105 0.274507187424004 0.326006627367221 0.067558756236085 0.250987192286615 "baby__blood" 5 4 289 202 9.85702467812579 10.5793105319629 0.693147180559945 "baby__blood" 0 0.0264007840092255 0.134273511374299
"326" "milk__baby" -1 1.286 1.329 28 0.03 "0.012" 0.021 0.24 8 1116 3.048 1868 3281 5149 3.271 3.516 6.787 "milk" "baby" 0.486435107688496 0.202311863489302 0.359340704547325 0.650968852589411 5.71907972788312 6.3390287889874e-05 0.259263093449474 0.250567549700145 0.177335070102172 0.381952016638255 0.296424463054614 0.372962254905396 0.234771747206467 0.423856076894139 "baby__milk" 4 4 159 202 9.28256800597306 10.5793105319629 1.6094379124341 "baby__milk" 2.83321334405622 0.0490605027646568 0.196070843840916
"327" "clothes__baby" -1 1.138 1.125 29 0 "0" 0 0.16 11 11684 4.068 2225 3281 5506 3.347 3.516 6.863 "clothes" "baby" 0.677555409416497 0.605501786976963 0.452442198381132 0.232299456357375 5.70810540815534 4.61253220598145e-06 0.448588369488689 0.521172773024918 0.448588369488689 0.497349820798368 0.39792292949936 0.42430781869882 0.304411151937585 0.460157584435612 "baby__clothes" 7 4 48 202 9.30683167216494 10.5793105319629 1.09861228866811 "baby__clothes" 3.91202300542815 0.0467045795831256 0.387485514205968
"329" "boy__baby" -1 2.414 1.427 29 0 "0" 0 0.2 7 16618 4.221 3876 3281 7157 3.588 3.516 7.104 "boy" "baby" 0.586425163912266 0.579291928786167 0.313409324739586 0.399615635277689 5.71062632279512 1.24126474360088e-05 0.390117326584755 0.475385967998831 0.37391562184399 0.483841636886505 0.366068819938755 0.338717259178246 0.3419494131543 0.474362743054015 "baby__boy" 3 4 268 202 10.5466826441534 10.5793105319629 2.30258509299405 "baby__boy" 5.59471137960184 0.0143224315984598 0.512600689394058
"330" "orange__baby" -1 1.517 1.479 29 0 "0" 0 0.11 10 788 2.897 495 3281 3776 2.695 3.516 6.211 "orange" "baby" 0.428164172321891 0.0697274913411261 0.012968441877482 0.472952104315828 5.71668417699445 3.33096521555485e-05 0.177151731188814 0.162999772347876 0.14542786844005 0.352531705696145 0.308773670152641 0.324248229402327 0.270858232921021 0.444403027194823 "baby__orange" 6 4 151 202 9.09234481373847 10.5793105319629 1.94591014905531 "baby__orange" 0 0.0603027059278261 0.13839165101551
"331" "bird__baby" -1 2.448 1.352 29 0 "0" 0 0.05 8 701 2.846 752 3281 4033 2.876 3.516 6.392 "bird" "baby" 0.0510092683053654 -0.0288372381742203 -0.315948414614656 2.55562876723075 5.7175994933259 0.0010547332990956 0.204376676508429 0.179989495639193 0.114907945499785 0.318910817566296 0.283573787143547 0.269626106905209 0.166174409936107 0.372237122569061 "baby__bird" 4 4 267 202 9.57143553234841 10.5793105319629 1.79175946922805 "baby__bird" 3.49650756146648 0.0370749902769992 0.100515369665828
"334" "sister__baby" -1 1.69 1.312 29 0 "0" 0 0.37 10 580 2.764 1464 3281 4745 3.166 3.516 6.682 "sister" "baby" 0.687658791255126 0.400775505734239 0.507925075841658 0.331953665532773 5.70954757244595 1.16064252543916e-05 0.290368775654327 0.341134420591495 0.242580699266843 0.428643562426933 0.322487706234418 0.404721623646574 0.28994864093872 0.453738279800712 "baby__sister" 6 4 145 202 9.69326022648846 10.5793105319629 1.09861228866811 "baby__sister" 4.70048036579242 0.0317347936172854 0.391439202880206
"337" "bottle__baby" -1 1.483 1.214 29 0.01 "0.02" 0.015 0.2 10 3817 3.582 1479 3281 4760 3.17 3.516 6.686 "bottle" "baby" 0.455534755592405 0.24438217370003 0.109047474910063 0.312525223883843 5.71224637909955 9.62105921454998e-06 0.278547356888223 0.284591958886772 0.247469101823585 0.431541591814987 0.306137826694085 0.247643219053816 0.262123148416591 0.439789271675384 "baby__bottle" 6 4 81 202 9.09369418985686 10.5793105319629 1.09861228866811 "baby__bottle" 1.94591014905531 0.0577994757780607 0.229045911222933
"339" "picture__baby" -1 1.31 1.105 29 0 "0" 0 0.11 11 5597 3.748 1905 3281 5186 3.28 3.516 6.796 "picture" "baby" 0.258488944573495 -0.0110760441530126 -0.319519363543532 1.71586119707264 5.72597528723736 0.000754222429801547 0.118940298047529 0.113929269584676 0.0933086809425569 0.290864523452615 0.320221055916043 0.224598383359727 0.0967390550913026 0.295602114862774 "baby__picture" 7 4 318 202 10.2015530303676 10.5793105319629 1.38629436111989 "baby__picture" 1.09861228866811 0.0193607448075648 0.189031814946522
"340" "book__baby" -1 1.103 1.081 29 0 "0" 0 0.05 8 4320 3.636 4932 3281 8213 3.693 3.516 7.209 "book" "baby" 0.525644619336201 0.447154541592802 0.137163791864485 0.188672927639519 5.70904920714857 3.23523075362099e-06 0.285186924863626 0.370166983083675 0.279553453709208 0.448779812634728 0.246422786758572 0.2412833900961 0.216702932358625 0.411998509057737 "baby__book" 4 4 909 202 10.3936920140976 10.5793105319629 1.09861228866811 "baby__book" 1.79175946922805 0.0157522290432414 0.0956540524397161
"343" "face__baby" -1 0.897 1.047 29 0 "0" 0 0.22 8 2085 3.319 8000 3281 11281 3.903 3.516 7.419 "face" "baby" 0.608408929136005 0.25658795550097 0.486473292612007 1.63195451302179 5.7308840091161 0.000166976954528199 0.248490141017322 0.264443643109743 0.165271366134508 0.371425284102391 0.349375848638251 0.422237765881031 0.262122023505264 0.4397886632222 "baby__face" 4 4 188 202 10.9296187500898 10.5793105319629 2.30258509299405 "baby__face" 4.18965474202643 0.00976584257240382 0.0856127252983614
"345" "blood__ape" -1 0.69 0.967 29 0 "0" 0 0.07 8 0 0 2536 90 2626 3.404 1.954 5.358 "blood" "ape" 0.0332154265856124 -0.0747149481456951 -0.419583224956853 3.64777843877861 5.72035046027423 0.00146855899069554 0.359385733558899 0.219875849174316 0.155216272492501 0.362110730641933 0.13823930396246 0.127740504476732 0.0818686423456968 0.27416449030859 "ape__blood" 5 3 289 5 9.85702467812579 6.20455776256869 0 "ape__blood" 0 0 0.0836858842326621
"346" "baby__ape" -1 3.643 0.78 28 0 "0" 0 0.23 7 500 2.7 3281 90 3371 3.516 1.954 5.47 "baby" "ape" 0.374599246355799 0.167453329585768 -0.24068688650169 0.0556152486648864 5.7114708200569 2.06771361882925e-05 0.345351727697728 0.336295421857889 0.315999278658923 0.464912609579438 0.268521617480973 0.19795480706125 0.21337522457871 0.409690417406479 "ape__baby" 4 3 428 5 10.5793105319629 6.20455776256869 0.693147180559945 "ape__baby" 0 1.01827023899825 0.209093365160808
"347" "body__ape" -1 0.586 0.825 29 0 "0" 0 0.08 7 0 0 5243 90 5333 3.72 1.954 5.674 "body" "ape" 0.318207238438547 0.105090394897133 -0.0354350205745243 0.0552428984911291 5.71411630070019 3.9356051680145e-05 0.365197386700885 0.326223759511834 0.286057638758486 0.451916658319214 0.3599834866795 0.375389597826834 0.266470382472831 0.442113014666628 "ape__body" 4 3 617 5 10.3157627525728 6.20455776256869 0 "ape__body" 0 0 0.197037824067247
"348" "stage__ape" -1 1.414 1.427 29 0 "0" 0 -0.01 8 0 0 2528 90 2618 3.403 1.954 5.357 "stage" "ape" 0.0634981700370848 -0.13588912966003 -0.398548426418649 1.35525140395822 5.70992160431246 0.000114471548823704 0.318674652145371 0.266129929954888 0.240103349329562 0.427146030029881 0.215329293052221 0.214535292477609 0.197292897898694 0.39795528685699 "ape__stage" 5 3 585 5 10.3463768892903 6.20455776256869 0 "ape__stage" 0 0 0.0705038738792816
"349" "judge__woman" -1 1.862 1.125 29 0 "0" 0 0.13 10 70 1.851 988 6072 7060 2.995 3.783 6.778 "judge" "woman" 0.40944477587381 0.119779817525164 -0.113305317018714 0.215468198694692 5.71200921616107 1.39274091998327e-05 0.211422422209517 0.215399191551976 0.178631067023011 0.383043090157272 0.276085859389238 0.260967389633996 0.225863662325044 0.418149815695478 "woman__judge" 5 5 111 490 9.1882992410993 10.4194499604073 0 "woman__judge" 0.693147180559945 0 0.0856307041021386
"350" "star__tennis" -1 1 1.195 29 0 "0" 0 0.11 10 2669 3.427 952 398 1350 2.979 2.6 5.579 "star" "tennis" 0.434067796928796 0.295317539754838 0.150053201173574 0.280456076587335 5.71135075412533 5.45857309800676e-06 0.256799147834381 0.30046938780528 0.233026480645623 0.422758962014453 0.300384129128427 0.280872015627844 0.266089459456507 0.441911596388521 "tennis__star" 4 6 518 100 10.0049153451662 8.61013693705898 0 "tennis__star" 3.3322045101752 0 0.094037823606351
"351" "ball__tennis" -1 1.517 1.299 29 0.01 "0" 0.005 0.55 10 1500 3.176 1664 398 2062 3.221 2.6 5.821 "ball" "tennis" 0.787189066194974 0.787191530164459 0.221194581247882 0.523705312012695 5.7150407497945 4.33742177697608e-05 0.337286125157887 0.522228631508788 0.27332695576381 0.445667287353131 0.37647977407121 0.319139676770174 0.259952725782233 0.438608374453361 "tennis__ball" 4 6 211 100 10.6637792307254 8.61013693705898 1.6094379124341 "tennis__ball" 5.25749537202778 0.0883244226777893 0.177267146237511
"352" "queen__tennis" -1 0.69 0.891 29 0 "0" 0 0.09 11 0 0 889 398 1287 2.949 2.6 5.549 "queen" "tennis" 0.302623553943857 0.0299099982018187 -0.0700286676938104 0.0651675743921503 5.71461301801331 3.32671922329233e-05 0.209043386410958 0.126238346379111 0.14822557346214 0.355323448190461 0.203522378695463 0.170008689439062 0.146843615671601 0.353949951558256 "tennis__queen" 5 6 243 100 10.1048761720473 8.61013693705898 0 "tennis__queen" 0 0 0.0175801136026564
"353" "shoe__tennis" -1 1.483 1.184 29 0 "0" 0 0.21 10 424 2.628 253 398 651 2.403 2.6 5.003 "shoe" "tennis" 0.476282284442637 0.169058311014233 0.32813264410096 0.582893144840367 5.7171407897937 2.47453979048475e-05 0.271706797682521 0.227407288835301 0.169234136273044 0.37495858890411 0.354739514711263 0.404379166561114 0.272691688170669 0.44534361045523 "tennis__shoe" 4 6 70 100 7.95120715647297 8.61013693705898 0 "tennis__shoe" 1.09861228866811 0 0.200343142040902
"354" "dress__tennis" -1 0.931 1.163 29 0 "0" 0 0.24 11 255 2.408 1516 398 1914 3.181 2.6 5.781 "dress" "tennis" 0.620795632823175 0.0690968197411265 0.44350725031106 0.682586215769291 5.71811559604546 8.37453211886556e-05 0.303764295162159 0.161110362529495 0.134598977500999 0.341294730045285 0.498798678947527 0.509496540697084 0.354029108686853 0.478218045340455 "tennis__dress" 5 6 83 100 9.55923512859595 8.61013693705898 0.693147180559945 "tennis__dress" 0 0.254768897893214 0.0411216145280008
"356" "tree__peach" -1 1.517 1.153 29 0 "0" 0 0.28 9 164 2.217 1293 47 1340 3.112 1.672 4.784 "tree" "peach" 0.564504651403964 0.393327474024439 0.429914289104323 0.394128939556017 5.71987668866254 0.000124071709304528 0.474073010219162 0.488575401347864 0.294268476796757 0.45571322162131 0.325042300739828 0.454868058244661 0.271448563002111 0.444706915446792 "peach__tree" 4 5 353 3 9.8005130769083 6.7428806357919 0 "peach__tree" 2.99573227355399 0 0.271011835782828
"358" "pie__peach" -1 1.586 1.119 29 0 "0" 0 0.3 8 41 1.623 225 47 272 2.352 1.672 4.024 "pie" "peach" 0.32711937562608 -0.15201285195277 -0.107229124537033 0.0589546239531966 5.70836197016909 5.6893313307894e-06 0.288872363971862 0.185851602412661 0.242511423366979 0.428601951586202 0.437771724029778 0.334407719962611 0.361246247541234 0.480361734715216 "peach__pie" 3 5 35 3 8.87793983472502 6.7428806357919 0.693147180559945 "peach__pie" 1.09861228866811 3.25812920650216 0.424202514575628
"360" "knife__kitchen" -1 1.793 1.373 29 0 "0" 0 0.26 12 1383 3.141 663 1890 2553 2.822 3.276 6.098 "knife" "kitchen" 0.369014902124531 0.345212638691988 0.0729113816333368 0.107703381592424 5.70836936521962 3.0492952392884e-06 0.224531601969308 0.31586578171169 0.190899706517245 0.393010188886846 0.260403166566003 0.235209300989452 0.238067672881329 0.425900758405286 "kitchen__knife" 5 7 34 131 8.73101341526956 10.3783543374479 0 "kitchen__knife" 4.51085950651685 0 0.163220358107912
"361" "garden__kitchen" -1 1.31 1.538 29 0 "0" 0 0.27 13 3169 3.501 1998 1890 3888 3.301 3.276 6.577 "garden" "kitchen" 0.728356327385788 0.725018485861439 0.675239878474911 0.514697184371726 5.71295120329755 2.80892072150226e-05 0.479006365106797 0.590684362976392 0.361411132472981 0.480409331505518 0.438249054744706 0.54616534311929 0.411700221157088 0.492141391326002 "kitchen__garden" 6 7 479 131 10.5548747988478 10.3783543374479 1.38629436111989 "kitchen__garden" 5.07517381523383 0.0166245742735549 0.298691950902489
"362" "chair__kitchen" -1 1.241 1.091 29 0 "0" 0 0.66 12 4345 3.638 1876 1890 3766 3.273 3.276 6.55 "chair" "kitchen" 0.618203020169081 0.593939186965807 0.489619345372395 0.396436088761872 5.71322260650695 1.73696210891674e-05 0.261878543726866 0.402744115074056 0.254127696914081 0.435369740077587 0.327960230111871 0.417960557611815 0.299552667260083 0.458062077449611 "kitchen__chair" 5 7 103 131 9.11833472618016 10.3783543374479 0 "kitchen__chair" 2.63905732961526 0 0.36335397211842
"363" "dish__kitchen" -1 1.034 1.052 29 0 "0" 0 0.49 11 283 2.453 390 1890 2280 2.591 3.276 5.868 "dish" "kitchen" 0.787951807489619 0.743427054673689 0.357367241494407 0.291805375866802 5.7101873904572 8.13088049573504e-06 0.32329703304728 0.494752865997524 0.314610337383461 0.464360498960588 0.390232019716027 0.386474913187141 0.374953253180508 0.484110845891581 "kitchen__dish" 4 7 21 131 9.76715223257887 10.3783543374479 0 "kitchen__dish" 0 0 0.409892659972695
"364" "window__kitchen" -1 1.241 1.057 29 0 "0" 0 0.45 13 317 2.502 2372 1890 4262 3.375 3.276 6.652 "window" "kitchen" 0.740617687637937 0.133763744212438 0.466852747743917 0.746762482719733 5.71996664714383 0.000110068079169739 0.257844559933614 0.199860464969327 0.143558944237092 0.350641945247033 0.31266017162363 0.400703188870791 0.217852829012564 0.412786838336431 "kitchen__window" 6 7 326 131 9.53184399290347 10.3783543374479 0 "kitchen__window" 4.92725368515721 0 0.417358596543532
"365" "door__kitchen" -1 1.276 1.162 29 0 "0" 0 0.5 11 6120 3.787 5891 1890 7781 3.77 3.276 7.047 "door" "kitchen" 0.813120133998759 0.815843171765796 0.672078785513213 0.333211522652146 5.70945127133909 1.31340951938924e-05 0.412021146406803 0.579779819344469 0.401838950891323 0.49026973028924 0.47450207347247 0.564714775141292 0.433045897792551 0.495496870017959 "kitchen__door" 4 7 254 131 10.50903227236 10.3783543374479 0.693147180559945 "kitchen__door" 4.14313472639153 0.0168161932703704 0.63392793831319
"368" "field__hay" -1 2.379 1.237 29 0.01 "0" 0.005 0.16 8 152 2.185 2327 266 2593 3.367 2.425 5.792 "field" "hay" 0.375491905344111 0.17861679585349 0.0518968102223047 0.314132760334134 5.71707711797829 5.10935606597606e-05 0.277936098559202 0.269832404437292 0.197881477637425 0.39840230727928 0.354368381393397 0.306066389392729 0.234222402445928 0.423511828215442 "hay__field" 5 3 703 24 9.7240617988542 7.7367436824535 0 "hay__field" 2.19722457733622 0 0.319849958415542
"369" "blood__gorilla" -1 0.931 1.193 29 0 "0" 0 0.01 12 0 0 2536 34 2570 3.404 1.531 4.936 "blood" "gorilla" 0.0393793657642902 -0.0656705551939726 -0.427699088492309 7.15399293156607 5.73088783769747 0.00629158331683822 0.250553657824444 0.138939097019334 0.0731190518009491 0.260331819155245 0.186168071320493 0.203549617092186 0.0943690330280056 0.292341441867835 "gorilla__blood" 5 7 289 6 9.85702467812579 6.97634807044775 0 "gorilla__blood" 0 0 0.0614559620385477
"370" "skin__alligator" -1 1.276 1.222 29 0 "0" 0 0.25 13 441 2.645 1617 24 1641 3.209 1.38 4.589 "skin" "alligator" 0.095688274525308 -0.0415736304872907 -0.690573880249727 2.72543008239819 5.72053549009679 0.00206091512152682 0.22312577891747 0.115434170647804 0.0976534175820727 0.296845460832087 0.292595772471035 0.213794858093789 0.096843129477517 0.295744040938305 "alligator__skin" 4 9 233 1 9.34110544185573 5.78382518232974 0 "alligator__skin" 0.693147180559945 0 0.196064460440982
"371" "mouth__alligator" -1 0.931 0.961 29 0 "0" 0 0.28 14 0 0 2411 24 2435 3.382 1.38 4.762 "mouth" "alligator" 0.553572970067651 0.226307724669655 0.460243392996337 0.269033999696006 5.71026281469444 4.76400360627213e-06 0.429875904409557 0.328131494593129 0.347602035868105 0.476208841295973 0.39502234554575 0.467370252914419 0.384480460586507 0.486472235604145 "alligator__mouth" 5 9 63 1 9.4054136126953 5.78382518232974 0 "alligator__mouth" 0 0 0.16206196101447
"372" "bird__zoo" -1 2.862 1.246 29 0 "0" 0 0.24 7 392 2.594 752 156 908 2.876 2.193 5.069 "bird" "zoo" 0.466726372409599 0.116098286164071 0.0929502984200297 0.867533655451035 5.7281297095887 0.000200144164513365 0.303928640698383 0.260231300523973 0.176499383997206 0.381244477265983 0.27373514375293 0.251934559775596 0.173502512724354 0.378681120208929 "zoo__bird" 4 3 267 25 9.57143553234841 8.19090888118251 0 "zoo__bird" 0.693147180559945 0 0.286711911445433
"373" "police__river" -1 0.379 0.775 29 0 "0" 0 0.03 11 365 2.563 3770 1938 5708 3.576 3.287 6.864 "police" "river" 0.24248099983864 0.0357822032504598 -0.264574238075694 0.598830037044094 5.71587888396477 0.000118872645511985 0.265517224084206 0.200680487759934 0.208031668665734 0.405899610122853 0.234657016781866 0.228414110815578 0.185183302146658 0.388446195441167 "river__police" 6 5 668 622 11.0683556369813 9.74261432694804 0 "river__police" 2.83321334405622 0 0.0359528211345387
"374" "bed__river" -1 1.241 1.154 29 0 "0" 0 0.1 8 1560 3.193 4376 1938 6314 3.641 3.287 6.928 "bed" "river" 0.588299735404501 0.00516359539440455 0.435490477849749 0.426780232439412 5.72380887608777 0.000260058698228475 0.173200717037004 0.112029043981759 0.0833609934831689 0.276427093912062 0.413326293419711 0.497299040149147 0.301359833635695 0.458848650762712 "river__bed" 3 5 210 622 10.1766776213345 9.74261432694804 0.693147180559945 "river__bed" 4.80402104473326 0.0442757431695372 0.0603633832315729
"375" "water__river" -1 1.759 1.3 29 0.03 "0" 0.015 0.21 10 16715 4.223 7749 1938 9687 3.889 3.287 7.177 "water" "river" 0.743831688773307 0.553408412022958 0.504123894183757 0.512001011086993 5.71353680085537 2.65755085258234e-05 0.533169432996291 0.547049029294899 0.464268137254376 0.498721599677343 0.418938050616976 0.470318295708822 0.308582856861847 0.461908516172659 "river__water" 5 5 1154 622 11.1320310107963 9.74261432694804 1.94591014905531 "river__water" 3.89182029811063 0.0181086003903738 0.42677560369359
"376" "taxi__river" -1 0.621 1.049 29 0 "0" 0 -0.01 9 0 0 529 1938 2467 2.723 3.287 6.011 "taxi" "river" 0.477750059079456 0.0304837362116396 0.512769763275027 0.654742540146123 5.71939120482416 4.70791820126862e-05 0.192081373659882 0.115793513896256 0.132200484187677 0.338708600670578 0.506685276272548 0.545738531891352 0.320563071179184 0.466693034633423 "river__taxi" 4 5 79 622 8.30745932701195 9.74261432694804 0 "river__taxi" 1.09861228866811 0 0.0414113131897347
"378" "sand__river" -1 1.759 1.185 29 0 "0" 0 0.06 9 940 2.974 952 1938 2890 2.979 3.287 6.266 "sand" "river" 0.825383305769062 0.136774428900104 0.478539908320723 0.967949811839299 5.72047761216339 0.000135964874391826 0.405767990893101 0.244593359692207 0.20507524238537 0.403756594182623 0.431363825966254 0.463423885185792 0.325567710794396 0.468586573092414 "river__sand" 4 5 142 622 8.77955745588373 9.74261432694804 0 "river__sand" 0.693147180559945 0 0.180451508146338
"380" "lake__river" -1 0.897 1.012 29 0.03 "0.142" 0.086 0.33 9 1022 3.01 718 1938 2656 2.856 3.287 6.143 "lake" "river" 0.666111761576736 0.349755038295016 0.566876316392133 0.456358329502414 5.71118116759485 1.92746295606014e-05 0.477265142350906 0.40856564728305 0.424896759186703 0.494327323965953 0.48984781336153 0.526956472615268 0.483239024859415 0.499718990746136 "river__lake" 4 5 211 622 8.74241458252541 9.74261432694804 1.38629436111989 "river__lake" 1.09861228866811 0.19230491387311 0.745302128035548
"382" "valley__river" -1 2.414 1.323 29 0.08 "0.04" 0.06 0.59 11 661 2.821 885 1938 2823 2.947 3.287 6.234 "valley" "river" 0.758993685530241 0.517386474693653 0.512145623638999 0.473031936745073 5.71139962762934 2.38375021522009e-05 0.481004417879298 0.498863889331192 0.419477490817419 0.493473530713595 0.522179803010015 0.51713837690144 0.410923844606699 0.492001461929077 "river__valley" 6 5 269 622 8.70018119275335 9.74261432694804 0 "river__valley" 0 0 0.77278457617596
"384" "shelf__ice" -1 0.931 1.163 29 0 "0" 0 0.09 8 1850 3.267 246 934 1180 2.391 2.97 5.361 "shelf" "ice" 0.740852544857676 0.51297063112576 0.544179906329492 0.267520946197863 5.7085687254472 6.92728207803714e-06 0.424198340518558 0.466477534784158 0.397876495506931 0.489459691731662 0.499853902072275 0.521546210424467 0.457449933788522 0.498186202002222 "ice__shelf" 5 3 47 148 7.66340766489348 9.86796399646708 0.693147180559945 "ice__shelf" 4.14313472639153 0.482199175444244 0.381136211601732
"385" "field__ice" -1 1.586 1.402 29 0 "0" 0 0.01 8 3328 3.522 2327 934 3261 3.367 2.97 6.337 "field" "ice" 0.544622235959474 0.357612529012803 0.296376962008231 0.461439577673062 5.71471107929641 2.21645347022622e-05 0.260638180244715 0.315649582362714 0.236496544678552 0.424930499062679 0.309648214441748 0.335792476105081 0.235122138816819 0.424075133266528 "ice__field" 5 3 703 148 9.7240617988542 9.86796399646708 1.38629436111989 "ice__field" 3.13549421592915 0.0635664184802845 0.206253339751278
"386" "bridge__ice" -1 1.655 1.203 29 0 "0" 0 0.27 9 74 1.875 1034 934 1968 3.015 2.97 5.985 "bridge" "ice" 0.388088831446621 0.0133605622674098 0.0952849104055575 1.04517928578927 5.75230342025489 0.00184839602202894 0.190280568479859 0.150476397041072 0.0713655116785908 0.257434409940559 0.383072514635468 0.408172417811733 0.114486989633525 0.318401819778371 "ice__bridge" 6 3 289 148 9.23649532945303 9.86796399646708 0 "ice__bridge" 0.693147180559945 0 0.0241128225693457
"387" "cap__ice" -1 1.207 1.207 29 0 "0" 0 0.19 6 590 2.772 489 934 1423 2.689 2.97 5.66 "cap" "ice" 0.361844823950441 0.298821088935032 -0.108477319002694 0.0631484571304674 5.70803275026529 3.15585763317694e-06 0.292290010340489 0.346916475440233 0.271912856832907 0.44494522710315 0.337597640199861 0.277844130631343 0.307608632446254 0.461503587950082 "ice__cap" 3 3 83 148 8.57602797713713 9.86796399646708 0 "ice__cap" 4.06044301054642 0 0.212317964536335
"389" "bag__ice" -1 2.207 1.449 29 0 "0" 0 0.06 6 989 2.996 1122 934 2056 3.05 2.97 6.02 "bag" "ice" 0.561047494368927 0.102960349345057 0.418978571099357 0.201540638193314 5.71002361601206 9.08002795704013e-06 0.210038774004634 0.175281194996626 0.199618147187406 0.399713325398182 0.325370309818777 0.406201479028819 0.265628014941614 0.441667038185772 "ice__bag" 3 3 86 148 9.64794993341091 9.86796399646708 0 "ice__bag" 0 0 0.239283662546943
"391" "queen__lizard" -1 2.138 1.457 29 0 "0" 0 0.01 11 0 0 889 32 921 2.949 1.505 4.454 "queen" "lizard" 0.108397326689397 0.0399755892870517 -0.386020430970671 0.946977109020049 5.71397250409465 0.000121202573079634 0.317809557742837 0.264782574191436 0.235420230178761 0.424261175929804 0.122047820116234 0.0949516804965232 0.0781811083283927 0.268456370065858 "lizard__queen" 5 6 243 19 10.1048761720473 6.97914527506881 0 "lizard__queen" 0 0 0.0893586444765663
"393" "flag__heart" -1 0.69 1.137 29 0 "0" 0 0.03 9 714 2.854 356 2597 2953 2.551 3.414 5.966 "flag" "heart" 0.357419481359771 0.0792556137266796 0.0520664193211822 0.141317260232637 5.71043090902648 7.62406806944082e-06 0.157273566698402 0.131559338737872 0.142797139769371 0.349865855211762 0.402257972300645 0.360151607409726 0.370306989583119 0.482886863611971 "heart__flag" 4 5 127 247 8.56655462095396 10.6007512486079 0 "heart__flag" 0 0 0.0579338196600143
"395" "guy__heart" -1 0.786 1.287 28 NA "0" 0 0.07 8 105 2.025 465 2597 3062 2.667 3.414 6.082 "guy" "heart" 0.600950156912723 0.177719520005988 0.360158921202513 0.258205125381014 5.71001084027809 3.62587653622651e-06 0.253495441592099 0.217546013963246 0.218952588521422 0.413536398036727 0.329556559430135 0.36225481366538 0.265030899825533 0.441349659525416 "heart__guy" 3 5 93 247 10.2580452567037 10.6007512486079 0.693147180559945 "heart__guy" 0 0.0173039086897448 0.101651463966572
"396" "meat__donkey" -1 0.828 0.966 29 0 "0" 0 0.05 10 0 0 1280 162 1442 3.107 2.21 5.317 "meat" "donkey" 0.67551104574644 0.418477215664375 0.103393249310054 0.361474067783589 5.71352448891693 2.69293379001069e-05 0.324674045443149 0.399172462400328 0.296351926892298 0.45664807272069 0.303355776132646 0.329402686242935 0.223104420089073 0.416327800928297 "donkey__meat" 4 6 138 5 9.46024269259108 7.58426481838906 0 "donkey__meat" 0 0 0.39794759112944
"397" "cake__coffee" -1 1.207 0.902 29 0 "0" 0 0.35 10 1918 3.283 383 1644 2027 2.583 3.216 5.799 "cake" "coffee" 0.771272824764223 0.443760827163138 0.711444255723225 0.265716320595837 5.71021710849912 8.0750945856858e-06 0.316098911118907 0.391060353529025 0.301622387419071 0.458962223746891 0.402843517973679 0.551426322662958 0.374269951144681 0.483933833095847 "coffee__cake" 4 6 53 115 9.46288737365964 9.11173476822206 0.693147180559945 "coffee__cake" 3.13549421592915 0.169882458146109 0.575451817091425
"398" "house__coffee" -1 2.276 1.486 29 0 "0" 0 0.12 11 6791 3.832 8601 1644 10245 3.935 3.216 7.15 "house" "coffee" 0.640854990645631 0.526225294944202 0.166575933502314 0.430899586049518 5.71257300312232 6.24592939446226e-06 0.256774228240633 0.368819086374956 0.221234246188434 0.415077889680803 0.262344846618464 0.223900383673064 0.177692510461683 0.382253688258868 "coffee__house" 5 6 1168 115 11.8151685100408 9.11173476822206 0 "coffee__house" 4.34380542185368 0 0.0515317122449697
"399" "boy__coffee" -1 0.586 0.78 29 0 "0" 0 0.11 9 116 2.068 3876 1644 5520 3.588 3.216 6.804 "boy" "coffee" 0.300487184709973 -0.00164924518386692 -0.254948263231348 0.144537208930338 5.72742261128895 0.000464266071290052 0.155949598286229 0.103975164422117 0.0684647325740424 0.252541705402508 0.225202972209054 0.142717488680699 0.0893938735475743 0.285311424446577 "coffee__boy" 3 6 268 115 10.5466826441534 9.11173476822206 1.09861228866811 "coffee__boy" 2.19722457733622 0.0586487941917524 0.0328519223234365
"400" "tea__coffee" -1 1.069 1.132 29 0.18 "0.369" 0.2745 0.55 9 10821 4.034 1589 1644 3233 3.201 3.216 6.417 "tea" "coffee" 0.697067219594015 0.79016912948464 0.766229386816802 1.02070106376638 5.71786401927342 8.98330940830329e-05 0.507940251694126 0.633528773230827 0.431907594223256 0.495341724747204 0.517375357440806 0.629625446504501 0.459975129056556 0.49839543507737 "coffee__tea" 3 6 164 115 9.96048206405594 9.11173476822206 4.68213122712422 "coffee__tea" 3.63758615972639 0.124079417528391 0.86595695863597
"401" "pot__coffee" -1 1.655 1.317 29 0 "0" 0 0.36 9 2804 3.448 416 1644 2060 2.619 3.216 5.835 "pot" "coffee" 0.637821115428004 0.439260473605053 0.264645252902849 0.132866231286944 5.70918551084603 1.00030620251682e-05 0.285950608067702 0.391032770692404 0.284977525254837 0.451403738746663 0.397418855770841 0.420477175044976 0.359529928660478 0.479862646033081 "coffee__pot" 3 6 59 115 9.36125725729304 9.11173476822206 0.693147180559945 "coffee__pot" 5.05624580534831 0.188055454786728 0.337930860424834
"402" "guy__coffee" -1 0.862 0.915 29 NA "0" 0 0.19 9 87 1.944 465 1644 2109 2.667 3.216 5.883 "guy" "coffee" 0.336428630318648 0.0434182565938977 -0.0451984442057139 0.079868606973684 5.70797421620326 2.39494364636416e-06 0.212593772968444 0.178651375570239 0.192321014024483 0.394123891167584 0.198401635225282 0.164174298112759 0.193022828948797 0.394670769697226 "coffee__guy" 3 6 93 115 10.2580452567037 9.11173476822206 0.693147180559945 "coffee__guy" 1.09861228866811 0.0767036190843837 0.0444259047710884
"403" "cattle__beef" -1 1.759 1.405 29 0 "0.041" 0.0205 0.71 10 2380 3.377 568 296 864 2.754 2.471 5.226 "cattle" "beef" 0.198220298326327 0.157490328801449 -0.152102964196567 0.159314266723386 5.70866469555388 1.56036808811581e-05 0.397272248742411 0.415967126225241 0.373736030876881 0.483794801647637 0.301965126751116 0.324409049986027 0.282888138753824 0.45040253075024 "beef__cattle" 6 4 112 41 8.17272910486547 8.65259782842244 1.09861228866811 "beef__cattle" 3.68887945411394 0.996907008786551 0.598846369471595
"405" "money__mask" -1 1.034 1.21 29 0 "0" 0 0.06 9 0 0 7226 253 7479 3.859 2.403 6.262 "money" "mask" 0.295993542565377 -0.00503998488372694 -0.445608305556889 0.250010374900069 5.73795379908225 0.00121141378824254 0.138182467384279 0.123861517119511 0.105049982511471 0.306617813712463 0.0863827369444054 0.0721879574831324 0.0268617400441912 0.161679271911985 "mask__money" 5 4 345 97 11.8421860457135 7.69575799055476 0 "mask__money" 0 0 0.0115355543356554
"406" "pond__log" -1 2 1.558 29 0 "0" 0 0.35 7 44 1.653 257 134 391 2.41 2.127 4.537 "pond" "log" 0.548917941536116 0.17009251088077 0.586410166295765 0.401701943149107 5.7123605332408 6.88697373585725e-06 0.343392056993659 0.25558831432632 0.248071823904591 0.431893730087901 0.456028375171019 0.527357895841218 0.388534123212142 0.487417027105039 "log__pond" 4 3 71 136 8.07464907506665 7.82043951526218 0 "log__pond" 0 0 0.13538601776047
"407" "chocolate__log" -1 2.143 1.433 28 0 "0" 0 0.05 12 837 2.923 232 134 366 2.365 2.127 4.493 "chocolate" "log" 0.727105641910759 0.0281040147937641 0.578957732666644 0.21379237628607 5.70778368830018 4.54312322585416e-06 0.151709078985364 0.0652965098619602 0.110465573574081 0.313469186091759 0.43294440874025 0.500656082810302 0.368990113189129 0.482531252415637 "log__chocolate" 9 3 122 136 9.37509180757667 7.82043951526218 2.56494935746154 "log__chocolate" 0 0.738381175888256 0.0201749381265478
"408" "cabin__log" -1 2.414 1.268 29 0.14 "0.415" 0.2775 0.56 8 3058 3.486 485 134 619 2.686 2.127 4.813 "cabin" "log" 0.490554318046178 0.100935567955738 0.200563042353217 0.277380168674891 5.71071981171549 4.25630863588459e-06 0.28099218463383 0.22135500103513 0.243274850779586 0.42905966689699 0.305590921775119 0.280048141913121 0.229362280360208 0.420422673874963 "log__cabin" 5 3 63 136 7.37400185935016 7.82043951526218 0 "log__cabin" 4.80402104473326 0 0.225186798653122
"409" "book__log" -1 1.517 1.405 29 0 "0" 0 0.11 7 7033 3.847 4932 134 5066 3.693 2.127 5.82 "book" "log" 0.477366436913047 0.216119555684299 -0.0430619164157657 0.189829111336112 5.70952190853569 3.27488357238327e-06 0.307807898002674 0.283296552435073 0.27587401887932 0.44695362688616 0.155445394378088 0.171789532764732 0.139415086081129 0.346379156206202 "log__book" 4 3 909 136 10.3936920140976 7.82043951526218 0 "log__book" 4.38202663467388 0 0.0707645357592798
"410" "fire__leaf" -1 0.966 1.375 29 0 "0" 0 0.04 8 1507 3.178 2738 279 3017 3.437 2.446 5.883 "fire" "leaf" 0.346457653442707 0.144217044790974 -0.0919049597445677 0.0845554306342789 5.71254340954339 2.04656016990268e-05 0.281822516737493 0.278398261591974 0.238696346819879 0.426286758924932 0.296144332920683 0.238126564099245 0.202653613808465 0.401976524959897 "leaf__fire" 4 4 514 70 10.3357244111417 8.26744895830485 0 "leaf__fire" 0 0 0.0305269840100431
"411" "picture__leaf" -1 0.862 1.06 29 0 "0" 0 0.11 11 174 2.243 1905 279 2184 3.28 2.446 5.725 "picture" "leaf" 0.380072362517612 -0.00532265382725312 0.0557432803174949 0.284972448475563 5.74855193610482 0.00251015762727089 0.231553195075455 0.164734788591285 0.0622895892066952 0.241680773507444 0.307117613221639 0.312924259654284 0.0737284428736345 0.261328451541472 "leaf__picture" 7 4 318 70 10.2015530303676 8.26744895830485 0 "leaf__picture" 1.6094379124341 0 0.192355764195661
"412" "library__chess" -1 0.966 1.267 29 0 "0" 0 0.06 12 76 1.886 942 264 1206 2.974 2.422 5.396 "library" "chess" 0.421638762862218 0.171197073672939 0.408389788609233 0.277597155115442 5.71199363154018 8.03313324245721e-06 0.359253985139294 0.280010426611655 0.267076300702568 0.442432537575617 0.314798454037758 0.403567637864299 0.285523609784213 0.451663456613445 "chess__library" 7 5 604 41 8.37999795223839 7.39079852173568 0 "chess__library" 0.693147180559945 0 0.139560556510088
"413" "book__chess" -1 1 1.165 29 0 "0" 0 0.1 9 378 2.579 4932 264 5196 3.693 2.422 6.115 "book" "chess" 0.454045095335889 0.353689931345707 0.298459488031671 0.15969022167093 5.70944832991652 4.0913327027913e-06 0.454611080145544 0.431629606698647 0.373968145632375 0.483855321025467 0.275981155482729 0.3447219535724 0.241771956833831 0.428156837762252 "chess__book" 4 5 909 41 10.3936920140976 7.39079852173568 0.693147180559945 "chess__book" 0.693147180559945 0.374367666970097 0.163507036855948
"414" "engine__chess" -1 0.143 0.448 28 0 "0" 0 0.01 11 0 0 788 264 1052 2.897 2.422 5.318 "engine" "chess" 0.476557382977454 0.0378238520856295 0.445640165017761 0.0170792507451688 5.71940225805641 0.000121521859286691 0.231308731102465 0.182756428789591 0.170901087368244 0.376422509561524 0.302221700660121 0.450015724559867 0.262480725368523 0.439982493036413 "chess__engine" 6 5 450 41 8.76233304060234 7.39079852173568 0 "chess__engine" 0 0 0.0142926495753766
"415" "boy__butt" -1 1.862 1.575 29 0 "0" 0 0.11 7 28321 4.452 3876 121 3997 3.588 2.083 5.671 "boy" "butt" 0.135080277119052 0.0154567724816136 -0.140473003559977 0.88937426172929 5.71753604800687 0.000179334183427053 0.319978602211885 0.312787145983792 0.260872039451062 0.439110257775545 0.306623724490827 0.272622166465689 0.193370258626022 0.394940757209138 "butt__boy" 3 4 268 15 10.5466826441534 7.26752542782817 0 "butt__boy" 0.693147180559945 0 0.258044367389251
"417" "hill__ant" -1 1.552 1.325 29 0 "0" 0 0.17 7 43 1.643 1258 69 1327 3.1 1.839 4.939 "hill" "ant" 0.530308567116313 0.0467408208200443 0.197212838041286 0.814523281579175 5.72566819469904 0.000167225633267242 0.259163412508089 0.151770013177857 0.142674193059186 0.349740286061094 0.348949650598781 0.33286595231761 0.276445683333004 0.447239832192474 "ant__hill" 4 3 406 34 9.24676872858973 7.48436864328613 0 "ant__hill" 3.29583686600433 0 0.061710771146037
"421" "television__bedroom" -1 1.107 1.343 28 0 "0" 0 0.05 17 52 1.724 2033 1000 3033 3.308 3 6.308 "television" "bedroom" 0.44779161836581 0.268087009712791 0.336656576979434 1.10090776747737 5.72469603956967 7.53811318454537e-05 0.195266216099335 0.236437323130469 0.0970025560624997 0.295961247767071 0.309647816433119 0.347891909279233 0.201924613372185 0.401436251335973 "bedroom__television" 10 7 482 170 9.60197697214781 9.91284364746015 0.693147180559945 "bedroom__television" 0 0.0663476470539521 0.0623088341284705
"422" "house__bedroom" -1 2.552 1.429 29 0 "0" 0 0.37 12 1923 3.284 8601 1000 9601 3.935 3 6.935 "house" "bedroom" 0.876204550763572 0.878388965402967 0.52025776117541 0.395125769192495 5.71126413278558 2.28982935606394e-05 0.408499398759424 0.599806454112227 0.382234555171161 0.485933431659384 0.484887059079862 0.504755006151683 0.427679316453847 0.49474207293439 "bedroom__house" 5 7 1168 170 11.8151685100408 9.91284364746015 1.38629436111989 "bedroom__house" 6.69084227741856 0.00750897489208853 0.472380872118319
"423" "window__bedroom" -1 1.517 1.122 29 0 "0" 0 0.67 13 162 2.212 2372 1000 3372 3.375 3 6.375 "window" "bedroom" 0.434546164087679 0.0119053550496851 0.304665876865619 0.749513445567697 5.72735333044959 0.000196810287757298 0.165117550386628 0.152630189006192 0.0708022417044974 0.256494218792774 0.272438021967709 0.362331867396999 0.184694810786887 0.388049787598554 "bedroom__window" 6 7 326 170 9.53184399290347 9.91284364746015 0.693147180559945 "bedroom__window" 5.30330490805908 0.0711678574910214 0.257536970687809
"424" "door__bedroom" -1 1.379 1.208 29 0 "0" 0 0.68 11 779 2.892 5891 1000 6891 3.77 3 6.77 "door" "bedroom" 0.794968614254869 0.591240294804081 0.580740860787705 0.242495106812283 5.70811872623725 7.48681823568602e-06 0.340921196636202 0.448961411263984 0.316016773808845 0.464919533339152 0.414920084092375 0.490877832860594 0.350157796580663 0.477019196756732 "bedroom__door" 4 7 254 170 10.50903227236 9.91284364746015 0 "bedroom__door" 4.74493212836325 0 0.361771684285332
"425" "key__arrow" -1 1.172 1.537 29 0 "0" 0 0.33 8 226 2.356 1281 145 1426 3.108 2.161 5.269 "key" "arrow" 0.495822807929304 0.0666212764554594 0.311185842814067 0.613730705529454 5.71795493073521 3.3738074715925e-05 0.160661741967954 0.135892077757866 0.120292089295387 0.325302785952315 0.327675677874627 0.363499671528352 0.204256707114574 0.40315741927104 "arrow__key" 3 5 161 39 10.0809221877567 7.10987946307227 0 "arrow__key" 0 0 0.208490782004192
"427" "truck__refrigerator" -1 1.138 1.432 29 0 "0" 0 0.16 17 92 1.968 444 152 596 2.647 2.182 4.829 "truck" "refrigerator" 0.242016445381335 0.100301282713468 0.0132581342699076 0.092107025943297 5.71147360778126 2.15921228148407e-05 0.293751698429288 0.25585448805743 0.225825171876536 0.418124579071201 0.246325986578364 0.282956987579273 0.194073716292054 0.395485914966191 "refrigerator__truck" 5 12 100 4 8.10621290261996 5.35658627467201 0 "refrigerator__truck" 0 0 0.173991608592345
"428" "milk__teeth" 1 0.429 0.959 28 0 "0" 0 0.1 9 13262 4.123 1868 1396 3264 3.271 3.145 6.416 "milk" "teeth" 0.330268542835074 0.00469117678070748 -0.150968903874256 0.216490838541988 5.71388123139954 3.00196381778019e-05 0.321923778175437 0.201394298525792 0.165110721296282 0.371280447922192 0.215622520850062 0.25412034034219 0.185921462805455 0.389043278407087 "milk__teeth" 4 5 159 3 9.28256800597306 9.2213792190914 2.83321334405622 "teeth__milk" 0.693147180559945 0.202014213325552 0.0676818150426633
"429" "milk__thistle" 1 0.5 0.923 28 0 "0" 0 -0.02 11 57921 4.763 1868 24 1892 3.271 1.38 4.652 "milk" "thistle" 0.714774094035035 0.275765161754862 0.236029587582198 0.466888631995381 5.71126271993365 2.34093197482896e-05 0.410051004545485 0.336270399524296 0.22443076787029 0.417206901073606 0.362434214657147 0.292481107443206 0.224125002737098 0.417004779211455 "milk__thistle" 4 7 159 10 9.28256800597306 5.88332238848828 0 "thistle__milk" 0 0 0.0702889161231661
"430" "milk__truck" 1 3.821 0.612 28 0 "0" 0 0.12 9 9389 3.973 1868 444 2312 3.271 2.647 5.919 "milk" "truck" 0.592031849285202 0.504346433673137 0.172685997711729 0.315540266108825 5.70940764906876 7.21528485697964e-06 0.31318323491549 0.397432821513075 0.299604751257381 0.458084865806963 0.203965774067847 0.187675339866354 0.163058160489973 0.369418728257785 "milk__truck" 4 5 159 137 9.28256800597306 8.10621290261996 2.484906649788 "truck__milk" 0 0.606383732705949 0.0998498964562708
"431" "milk__door" 1 0.857 1.146 28 0 "0" 0 0.09 8 250 2.4 1868 5891 7759 3.271 3.77 7.042 "milk" "door" 0.395841046429524 0.100313206191925 -0.388957560313726 0.0119778000993807 5.71621560083191 8.26494494842137e-05 0.252743136274579 0.223459979704952 0.174525999292978 0.379561160900013 0.252982563468427 0.188039169505589 0.105710018857679 0.307466113207274 "milk__door" 4 4 159 318 9.28256800597306 10.50903227236 1.09861228866811 "door__milk" 0 0.0513355836201146 0.0151372123917178
"432" "milk__cottage" 1 0.929 1.359 28 0 "0" 0 0.34 11 258 2.413 1868 555 2423 3.271 2.744 6.016 "milk" "cottage" 0.605452898323398 0.149839568177919 0.400556249317322 1.20588066209605 5.72534407293178 0.000262282647182279 0.290511215742024 0.227721132345776 0.112019822367744 0.315390839696468 0.427541696197901 0.438833560704575 0.238928024978721 0.426428685548344 "milk__cottage" 4 7 159 165 9.28256800597306 8.7558950816463 0 "cottage__milk" 0 0 0.0398611826644003
"433" "milk__sugar" 1 0.643 0.87 28 0 "0" 0 0.36 9 18853 4.275 1868 976 2844 3.271 2.989 6.261 "milk" "sugar" 0.80207469771183 0.781654011212314 0.694530954173937 0.506918253211634 5.71135739270905 4.75971242638828e-05 0.46327865633743 0.601767081215983 0.427997092223468 0.49478842071306 0.439453665334903 0.552461920407447 0.406345612519554 0.491150542813161 "milk__sugar" 4 5 159 84 9.28256800597306 9.53964411911878 3.43398720448515 "sugar__milk" 2.39789527279837 0.150968118749314 0.777065180764193
"434" "milk__crate" 1 4 0 28 0 "0" 0 0.1 9 12548 4.099 1868 48 1916 3.271 1.681 4.953 "milk" "crate" 0.606674891085766 0.538039304807238 0.120476512873212 0.528079282910303 5.71245114171835 1.83257785912103e-05 0.513123488959645 0.525433730626529 0.430602025387991 0.495160500363015 0.174299736699918 0.144910401532551 0.133781242240705 0.3404171286308 "milk__crate" 4 5 159 11 9.28256800597306 5.96870755998537 2.19722457733622 "crate__milk" 0 5.07263033571116 0.311590580739343
"435" "milk__bottle" 1 3.821 0.772 28 0.05 "0" 0.025 0.33 10 29660 4.472 1868 1479 3347 3.271 3.17 6.441 "milk" "bottle" 0.771304751655697 0.684991201107585 0.427490083625141 0.992988942481596 5.71761336750038 0.000103771301022004 0.462614429456575 0.562927005643857 0.397160778171547 0.48930981438524 0.352601214005941 0.388244153158455 0.23921484804923 0.42660415436563 "milk__bottle" 4 6 159 120 9.28256800597306 9.09369418985686 4.47733681447821 "bottle__milk" 0 0.246715547541702 0.458821475544121
"436" "girl__child" 1 2.357 1.193 28 0 "0" 0 0.23 9 75412 4.877 4944 7645 12589 3.694 3.883 7.577 "girl" "child" 0.562972109685483 0.540199615655049 0.282298290498126 0.598352486419456 5.71333729553095 2.301352757387e-05 0.315063737389301 0.412549766506471 0.236479558380998 0.424919965227484 0.346674836647977 0.312834962471335 0.281413947236339 0.449688934194741 "girl__child" 4 5 280 953 10.5866349010177 10.2441652196399 2.19722457733622 "child__girl" 2.484906649788 0.0191459309733856 0.411040650374291
"437" "girl__body" 1 2.25 1.323 28 0 "0" 0 0.07 8 7360 3.867 4944 5243 10187 3.694 3.72 7.414 "girl" "body" 0.508224594349619 0.320507565914875 0.246054609479574 0.654799992191219 5.7142571689792 2.10157659508726e-05 0.349185437435528 0.334539346871758 0.250273723728273 0.433170621048401 0.306087087476757 0.274434215752764 0.255892133047672 0.436361489240268 "girl__body" 4 4 280 718 10.5866349010177 10.3157627525728 0.693147180559945 "body__girl" 2.484906649788 0.0165656498208661 0.0650331514286974
"438" "girl__juice" 1 0.5 1 28 0 "0" 0 0.04 9 1403 3.147 4944 365 5309 3.694 2.562 6.256 "girl" "juice" 0.19948896084616 -0.0283218885135841 -0.143105116842226 0.316039329137965 5.74463147028695 0.00136908004094986 0.115488550414445 0.0795888458967428 0.043456349242219 0.203882061380488 0.345764687482965 0.310760439776254 0.122023346137514 0.327312769587315 "girl__juice" 4 5 280 49 10.5866349010177 8.62209360124161 0 "juice__girl" 0.693147180559945 0 0.0491238325791924
"446" "barn__cat" 1 3.444 1.05 27 0 "0" 0 0.24 7 3197 3.505 186 739 925 2.27 2.869 5.138 "barn" "cat" 0.696642003773584 0.509667321663589 0.34341912703201 0.317895885040592 5.70933373289862 8.45381562713644e-06 0.51604078144859 0.51284415074181 0.420689891106529 0.493669835646564 0.415167654887319 0.377593052919851 0.352328038884088 0.477695501235024 "barn__cat" 4 3 30 125 8.34498036877057 9.51848661756032 0 "cat__barn" 0 0 0.217939422715562
"447" "barn__door" 1 3.857 0.756 28 0.23 "0.047" 0.1385 0.32 8 42002 4.623 186 5891 6077 2.27 3.77 6.04 "barn" "door" 0.597208042242611 0.4339746940427 0.234663445831781 0.753347517481177 5.71538858886482 3.22893192728049e-05 0.326047080957924 0.376159782808092 0.252071808397536 0.434202270616739 0.329272579111211 0.277971649691394 0.209435042471631 0.406905401114973 "barn__door" 4 4 30 318 8.34498036877057 10.50903227236 3.93182563272433 "door__barn" 0 0.149470498785988 0.277733476320903
"449" "taxi__cab" 1 3.929 0.378 28 0.3 "0.537" 0.4185 0.57 7 49995 4.699 529 178 707 2.723 2.25 4.974 "taxi" "cab" 0.740263953917561 0.575142841900245 0.758693204677084 0.846196641650464 5.71643100730108 5.5778475733504e-05 0.450794964024798 0.509187094026883 0.366439498999626 0.481831498111663 0.440170071381331 0.577887568701078 0.371373668539536 0.483172088240849 "taxi__cab" 4 3 79 38 8.30745932701195 7.67275789664251 3.17805383034795 "cab__taxi" 1.38629436111989 2.55971781061858 0.68077814614193
"450" "taxi__home" 1 1.571 1.597 28 0.01 "0" 0.005 0.22 8 11196 4.049 529 8831 9360 2.723 3.946 6.669 "taxi" "home" 0.644474161812494 0.163849830304887 0.322031443028887 0.474095286677339 5.71150344215971 1.8767295401261e-05 0.398083796741647 0.25539374021938 0.202631700593086 0.40196031459317 0.435004920505258 0.374279657842868 0.291115533541277 0.454276655433949 "taxi__home" 4 4 79 1586 8.30745932701195 11.8939066053868 3.55534806148941 "home__taxi" 0.693147180559945 0.0382170136792755 0.131698004897946
"451" "sky__tower" 1 2.071 1.152 28 0 "0" 0 0.27 8 2456 3.39 1380 832 2212 3.14 2.92 6.06 "sky" "tower" 0.527853996970752 0.216076205569239 0.118872586324316 0.114519663142612 5.706186892503 1.00493062850531e-06 0.356484238116651 0.277538756784502 0.325727970219041 0.468646198785421 0.225419277485467 0.163695364998697 0.220981213858445 0.414907841550498 "sky__tower" 3 5 185 248 9.42520978683815 8.76436572052981 2.70805020110221 "tower__sky" 0 0.275060950011697 0.157567702242758
"452" "sky__rocket" 1 2.714 1.329 28 0.02 "0" 0.01 0.08 9 12603 4.101 1380 146 1526 3.14 2.164 5.304 "sky" "rocket" 0.563608464617783 0.270096857737491 0.186610349499041 0.299533548889784 5.70926553299885 4.93668722461663e-06 0.292588665982244 0.281117909944223 0.228376495203271 0.419786459574319 0.20595503492234 0.196044232376129 0.174513050669145 0.379550057061376 "sky__rocket" 3 6 185 88 9.42520978683815 8.35537989525363 2.89037175789616 "rocket__sky" 1.09861228866811 0.417504611204443 0.227644596312621
"453" "mother__dog" 1 3.222 1.311 27 0 "0" 0 0.12 9 6851 3.836 7356 1285 8641 3.867 3.109 6.976 "mother" "dog" 0.652148999062165 0.438285808000458 0.0972956207995355 0.342239338107674 5.71121284680353 9.93641998835403e-06 0.464853951129679 0.45706394914438 0.373659008123323 0.483774693190557 0.225555844964803 0.176115470236335 0.204807172767355 0.403560645690828 "mother__dog" 6 3 353 271 10.5763299797557 10.2982623894361 1.38629436111989 "dog__mother" 0 0.0176285323512939 0.164868889255576
"454" "mother__cat" 1 3.643 0.951 28 0 "0" 0 0.13 9 9982 3.999 7356 739 8095 3.867 2.869 6.735 "mother" "cat" 0.645833873312713 0.328857350212001 0.398804889536646 0.489889131508121 5.71296349424664 1.56914691423254e-05 0.514540568728868 0.414263558045386 0.340284337114201 0.473804714021452 0.283773096763481 0.340256953544039 0.240989794808844 0.427684128308305 "mother__cat" 6 3 353 125 10.5763299797557 9.51848661756032 1.94591014905531 "cat__mother" 0 0.0394966447608762 0.187497159366472
"455" "mother__ship" 1 3.5 0.882 28 0 "0" 0 0.04 10 41973 4.623 7356 793 8149 3.867 2.899 6.766 "mother" "ship" 0.659407978685906 0.626800881823648 0.072965468759694 0.848767140128551 5.71646496782069 4.93000825976148e-05 0.50443079319395 0.562494108807311 0.397206071296934 0.489319331543103 0.141098694515513 0.102891528202334 0.0948671933885635 0.293031413004033 "mother__ship" 6 4 353 366 10.5763299797557 9.37254425185104 3.93182563272433 "ship__mother" 0 0.0500107233956752 0.0101387248337549
"456" "mother__tongue" 1 1.407 1.6 27 0 "0" 0 0.11 12 302507 5.481 7356 602 7958 3.867 2.78 6.646 "mother" "tongue" 0.744906678832687 0.411619369525406 0.15463925475787 1.06940209560068 5.71898586009637 0.00013000335722294 0.53861388199155 0.471258487536389 0.281249027736136 0.449608732270197 0.337431925254397 0.230405730483936 0.174640188016384 0.379659048023336 "mother__tongue" 6 6 353 24 10.5763299797557 8.44419229853175 3.80666248977032 "tongue__mother" 1.09861228866811 0.125856896448602 0.119901583907594
"457" "mother__hen" 1 3.821 0.476 28 0 "0" 0 0.26 9 18390 4.265 7356 100 7456 3.867 2 5.867 "mother" "hen" 0.646230461393534 0.262036585472691 0.282430871613107 0.484735793319587 5.71219054905127 1.71279343652329e-05 0.266992931204572 0.266107644376916 0.219362475362727 0.413814668378809 0.249866609554061 0.266931984543787 0.189995317344151 0.392297204592954 "mother__hen" 6 3 353 19 10.5763299797557 7.50823877467866 3.63758615972639 "hen__mother" 0 0.318523994977417 0.120757283436031
"458" "mother__hawk" 1 3.607 0.875 28 0 "0" 0 0.12 10 213 2.33 7356 71 7427 3.867 1.851 5.718 "mother" "hawk" 0.219739231484484 0.0183821595681314 0.011966437546713 0.0213400509612254 5.73593195595232 0.000551178536700916 0.295662087491574 0.200843828064097 0.101784349556517 0.302364508072415 0.224236342658241 0.188837584022591 0.119633110738098 0.324532016222166 "mother__hawk" 6 4 353 25 10.5763299797557 6.83625927727707 0 "hawk__mother" 0 0 0.0450881354958026
"459" "mother__goose" 1 3.929 0.262 28 0.02 "0.02" 0.02 0.37 11 11941 4.077 7356 107 7463 3.867 2.029 5.896 "mother" "goose" 0.454749797148739 0.347348056117473 0.166508538296333 0.266768545847843 5.7095505507931 4.22486799326286e-06 0.410870177629182 0.385454720324571 0.3634101964304 0.480981523097112 0.153978103046842 0.168749592866998 0.12340459848153 0.328901054353954 "mother__goose" 6 5 353 19 10.5763299797557 7.67229245562876 5.36129216570943 "goose__mother" 2.63905732961526 0.290803455418648 0.0839782011912718
"460" "mother__dress" 1 1.074 1.035 27 0 "0" 0 0.28 11 691 2.84 7356 1516 8872 3.867 3.181 7.047 "mother" "dress" 0.620567573607061 0.601320849177122 0.272947524367125 0.309796823358583 5.71041078339735 9.14417209633823e-06 0.341700115877268 0.457490009954717 0.316835412321093 0.465242661221449 0.279420197068014 0.280950488679953 0.243347826472365 0.429103323016195 "mother__dress" 6 5 353 98 10.5763299797557 9.55923512859595 0 "dress__mother" 0 0 0.122934267079515
"461" "mother__plant" 1 1.893 1.474 28 0 "0" 0 0.03 11 11613 4.065 7356 1302 8658 3.867 3.115 6.981 "mother" "plant" 0.671522926238274 0.467527393941943 0.165207415329382 0.527912465991697 5.71299858645253 1.63051969201011e-05 0.227169644514511 0.326595090012109 0.223796969353545 0.41678757882369 0.17069173457569 0.169085420557733 0.136373908489689 0.343185176796631 "mother__plant" 6 5 353 615 10.5763299797557 9.47008582573494 2.39789527279837 "plant__mother" 0 0.0423446898020779 0.00176035079655613
"464" "duck__blood" 1 2.714 1.487 28 0 "0" 0 0.02 9 1480 3.171 174 2536 2710 2.241 3.404 5.645 "duck" "blood" 0.488863596465491 0.106597622205667 0.140849845218928 0.21532066087419 5.71043003330119 7.55798661811423e-06 0.14512531150076 0.142013936965586 0.12512912970024 0.330865275604287 0.322400540266482 0.25275091218524 0.280544812208099 0.449265423275842 "duck__blood" 4 5 67 178 8.82761475083751 9.85702467812579 0 "blood__duck" 0 0 0.0689483753448414
"465" "duck__pond" 1 3.714 0.6 28 0.09 "0.243" 0.1665 0.34 8 25782 4.411 174 257 431 2.241 2.41 4.65 "duck" "pond" 0.73067566931118 0.560537218156399 0.208623019908172 0.928432936183102 5.71658861524219 9.76165458231223e-05 0.54245988295434 0.5514244769256 0.427325786027125 0.494690265341279 0.503108746945011 0.323975409761118 0.251849986855123 0.434075536025929 "duck__pond" 4 4 67 69 8.82761475083751 8.07464907506665 4.78749174278205 "pond__duck" 0.693147180559945 1.09148141434259 0.353682430768841
"466" "duck__soup" 1 3.357 1.062 28 0.01 "0.074" 0.042 0.23 8 5606 3.749 174 362 536 2.241 2.559 4.799 "duck" "soup" 0.490341083100455 0.374640656164368 0.171338717129546 0.218840602709283 5.70803358173295 2.93021461384774e-06 0.338272039619815 0.355992217450363 0.313327501263177 0.46384628727128 0.320545207737416 0.234354015702213 0.294116399769177 0.455644535966355 "duck__soup" 4 4 67 55 8.82761475083751 8.56369502506766 2.63905732961526 "soup__duck" 0 0.609167352843245 0.344696166111829
"467" "duck__meat" 1 3.25 1.206 28 0 "0" 0 0.15 8 6241 3.795 174 1280 1454 2.241 3.107 5.348 "duck" "meat" 0.595730877110747 0.481558356510836 0.182665570219865 0.522314395036165 5.7121658331946 2.16080250525004e-05 0.372281952287822 0.423409358779856 0.282443608041464 0.45018797886881 0.252308018230531 0.214681131031872 0.212478662811876 0.409061707645134 "duck__meat" 4 4 67 96 8.82761475083751 9.46024269259108 2.39789527279837 "meat__duck" 1.09861228866811 0.24577128972619 0.356610968042467
"468" "duck__tape" 1 2.643 1.545 28 0 "0" 0 0.07 8 16909 4.228 174 508 682 2.241 2.706 4.946 "duck" "tape" 0.680670566171891 0.382444843375497 0.141318466282351 0.46679963577912 5.71160381509614 1.55395780626096e-05 0.319870393318445 0.349761036242076 0.272579845196612 0.44528650685733 0.337217817062193 0.21830049177753 0.181628316542095 0.385537898490122 "duck__tape" 4 4 67 148 8.82761475083751 8.39389497507174 2.30258509299405 "tape__duck" 0 0.710742644596492 0.0436510029694597
"474" "bridge__book" 1 1.679 1.416 28 0 "0" 0 0.04 10 1079 3.033 1034 4932 5966 3.015 3.693 6.708 "bridge" "book" 0.595125621412293 0.286784816274781 0.0741968964818652 0.377526690264701 5.71034438844501 8.9765486437206e-06 0.304590243563214 0.29555347576939 0.229096353152162 0.420251370163789 0.156442634001099 0.1077383771937 0.124739488703464 0.330423287105286 "bridge__book" 6 4 289 1651 9.23649532945303 10.3936920140976 0 "book__bridge" 0 0 0.00698466206205124
"475" "apple__tree" 1 3.857 0.591 28 0.08 "0.02" 0.05 0.47 9 100094 5 315 1293 1608 2.498 3.112 5.61 "apple" "tree" 0.713182905444883 0.754662020157975 0.295736424117424 1.19945274211265 5.71984427341514 0.000120200141597627 0.523848701078272 0.628751714918425 0.476377087342886 0.499441646238672 0.466008324510399 0.371235283209527 0.210971987152175 0.407998538954783 "apple__tree" 5 4 196 445 8.95351076300717 9.8005130769083 5.46383180502561 "tree__apple" 1.09861228866811 0.176165795184219 0.293639655915784
"476" "apple__cake" 1 3.357 0.951 28 0 "0" 0 0.37 9 13050 4.116 315 383 698 2.498 2.583 5.082 "apple" "cake" 0.781751467585516 0.664874892034747 0.331381735370221 0.419677017651129 5.71065532478234 1.78625803223076e-05 0.326883997937792 0.466194125699559 0.299256440610515 0.457932334918206 0.322777947089694 0.327051549829412 0.281072889044786 0.449522991724343 "apple__cake" 5 4 196 82 8.95351076300717 9.46288737365964 2.94443897916644 "cake__apple" 1.38629436111989 0.221614703976176 0.397296562922679
"477" "apple__cider" 1 4 0 28 0 "0" 0 0.29 10 155210 5.191 315 66 381 2.498 1.82 4.318 "apple" "cider" 0.793228701337673 0.810968296283255 0.471506028511683 0.71765051196288 5.71380693254123 6.95808202199677e-05 0.574408872149808 0.682515482913989 0.543527568774997 0.49810174739358 0.372176582450776 0.418907510432096 0.349136839450762 0.476697290519985 "apple__cider" 5 5 196 9 8.95351076300717 7.45414107814668 2.30258509299405 "cider__apple" 3.25809653802148 1.6038596529566 0.47139871498373
"478" "apple__pie" 1 4 0 28 0.2 "0.074" 0.137 0.47 8 232943 5.367 315 225 540 2.498 2.352 4.85 "apple" "pie" 0.835520844780431 0.772350493159739 0.417524862788913 0.979875177776925 5.71735413142673 0.000106601838195289 0.523047680826659 0.63559116909577 0.422683383322452 0.493985972255829 0.463854224294832 0.440080301027843 0.306839007981776 0.461181993536755 "apple__pie" 5 3 196 53 8.95351076300717 8.87793983472502 5.74939298590825 "pie__apple" 2.70805020110221 0.448337632571122 0.445513438194206
"479" "apple__butter" 1 2.821 1.657 28 0 "0" 0 0.34 11 27237 4.435 315 490 805 2.498 2.69 5.189 "apple" "butter" 0.747268157583673 0.544903879181361 0.419113116126519 0.339735490085658 5.70965135449666 1.01734054741122e-05 0.392484992192672 0.462457127489947 0.343372609300087 0.474834561171085 0.351488003388169 0.383814059644907 0.349003812268991 0.476655170212914 "apple__butter" 5 6 196 41 8.95351076300717 9.17730051789798 1.79175946922805 "butter__apple" 0 0.279465097264302 0.451863402656215
"480" "apple__juice" 1 4 0 27 0.03 "0" 0.015 0.23 10 196757 5.294 315 365 680 2.498 2.562 5.061 "apple" "juice" 0.825697540770543 0.874596463970876 0.512312517644847 1.02404000127797 5.7169509868715 0.000153135034720619 0.534077911440623 0.683449085763467 0.491955004976007 0.499935273865592 0.453039540303041 0.481765324079385 0.321923872094516 0.467213968830331 "apple__juice" 5 5 196 49 8.95351076300717 8.62209360124161 5.47646355193151 "juice__apple" 2.484906649788 0.572698092221084 0.522430936381681
"481" "horse__cab" 1 1.143 1.044 28 0 "0" 0 0.04 8 583 2.766 1518 178 1696 3.181 2.25 5.432 "horse" "cab" 0.359479217468459 0.129159603022355 0.194768768077518 8.12021161227333 5.80854867894831 0.0115137728594156 0.249271887631265 0.22756851511277 0.0338274134690829 0.180784732671414 0.294689037406613 0.29790251050426 0.0499811652157561 0.2179060539302 "horse__cab" 5 3 301 38 9.88791695754517 7.67275789664251 0 "cab__horse" 0.693147180559945 0 0.129130947340139
"482" "horse__milk" 1 1.571 1.62 28 0 "0" 0 0.02 9 1409 3.149 1518 1868 3386 3.181 3.271 6.453 "horse" "milk" 0.123866164508895 -0.145225870960035 -0.262406018538993 18.5877681448567 5.7945536392069 0.0578614965148597 0.152275259549049 0.0737542781733651 0.00525372924723084 0.0722919606611111 0.272782730793906 0.169989267208961 0.0127573949518095 0.112225860771272 "horse__milk" 5 4 301 119 9.88791695754517 9.28256800597306 1.6094379124341 "milk__horse" 0 0.0979490907108299 0.339955016461965
"483" "horse__barn" 1 3.333 1.24 27 0 "0" 0 0.4 9 50802 4.706 1518 186 1704 3.181 2.27 5.451 "horse" "barn" 0.748531360641118 0.486614551417975 0.290964789337744 0.472358280650918 5.71150543481618 2.29473795150032e-05 0.483905419939373 0.485258095092216 0.43026527103937 0.495113186631893 0.283229260972285 0.28707097076 0.259241459604706 0.438218353365908 "horse__barn" 5 4 301 50 9.88791695754517 8.34498036877057 1.6094379124341 "barn__horse" 0 0.250143686398363 0.29821516688403
"484" "horse__shoe" 1 3.786 0.787 28 0.04 "0.018" 0.029 0.09 9 29353 4.468 1518 253 1771 3.181 2.403 5.584 "horse" "shoe" 0.5536406184257 0.306507975033962 0.313705315813485 0.838139516751861 5.71647680548071 3.70074002303756e-05 0.369623220840685 0.336589460538228 0.261920608679121 0.439679660012013 0.337211152098617 0.325245954571195 0.228620863198992 0.41994447741236 "horse__shoe" 5 4 301 121 9.88791695754517 7.95120715647297 3.40119738166216 "shoe__horse" 0 0.402905461132915 0.161244854192456
"485" "horse__book" 1 2.821 1.249 28 0 "0" 0 0.02 9 3722 3.571 1518 4932 6450 3.181 3.693 6.874 "horse" "book" 0.577846603059854 0.281377946644877 0.593572850250053 0.329656802321416 5.70966907922144 6.92831906711101e-06 0.286725006896176 0.284038894682024 0.202930358811566 0.402181088919127 0.369005081895199 0.468007904011562 0.310738322309648 0.462795870074305 "horse__book" 5 4 301 1651 9.88791695754517 10.3936920140976 0.693147180559945 "book__horse" 0 0.0308186475119866 0.0391369296927063
"486" "horse__face" 1 2.37 1.391 27 0 "0" 0 0.1 9 4471 3.651 1518 8000 9518 3.181 3.903 7.084 "horse" "face" 0.600965212561891 0.392017450642445 0.140528834098717 0.324091421501803 5.70966059454884 6.6847345576519e-06 0.3903997842582 0.391207781308427 0.344897666241394 0.475334898847785 0.404158463671139 0.238318941107995 0.315236503855781 0.464609998270125 "horse__face" 5 4 301 245 9.88791695754517 10.9296187500898 1.79175946922805 "face__horse" 0 0.0190325939874715 0.135742480640241
"487" "flag__ship" 1 2.286 1.718 28 0.05 "0.028" 0.039 0.24 8 14560 4.163 356 793 1149 2.551 2.899 5.451 "flag" "ship" 0.647328312000441 0.368146923347679 0.283785907121472 0.661939231571269 5.7142117626151 3.57648421042388e-05 0.336498427923331 0.351967130498439 0.236241241327613 0.424772076793663 0.311356119456451 0.29725154128746 0.239364663297057 0.426695701011556 "flag__ship" 4 4 127 366 8.56655462095396 9.37254425185104 0.693147180559945 "ship__flag" 0.693147180559945 0.320739749256297 0.206241076285849
"489" "rose__garden" 1 3.964 0.189 28 0.11 "0" 0.055 0.37 10 144494 5.16 1356 1998 3354 3.132 3.301 6.433 "rose" "garden" 0.792204744474297 0.82584865963497 0.412349447889843 1.0228998711486 5.71763237055833 0.000127895000881293 0.47034284681285 0.623243138437391 0.418301281466212 0.493280163183091 0.498343639739021 0.453311950764372 0.325305425944526 0.46848885343792 "rose__garden" 4 6 140 390 9.09088093193886 10.5548747988478 0 "garden__rose" 0 0 0.376920244693534
"490" "butterfly__weed" 1 1.25 1.295 28 0 "0" 0 0.26 13 4642 3.667 88 167 255 1.944 2.223 4.167 "butterfly" "weed" 0.664649599401045 0.289594763444627 0.463264322387532 0.36019938238647 5.7120096059777 9.05773444779618e-06 0.286146457405597 0.29511159895631 0.269007200323238 0.44344371288529 0.321313065400232 0.404137559617882 0.302099623950925 0.45916820573689 "butterfly__weed" 9 4 74 24 7.68799716639302 7.09174211509515 0 "weed__butterfly" 0 0 0.21863330403017
"493" "ship__home" 1 1.286 1.15 28 0.01 "0" 0.005 0.11 8 4736 3.676 793 8831 9624 2.899 3.946 6.845 "ship" "home" 0.556832649544341 0.17085887686585 0.401389665479166 0.284311317377127 5.70981617709829 8.00121659599602e-06 0.390550935009111 0.267342206712928 0.262535451124659 0.440012031684851 0.320727698103112 0.362985089187546 0.269586492463076 0.443744989317662 "ship__home" 4 4 325 1586 9.37254425185104 11.8939066053868 1.38629436111989 "home__ship" 0.693147180559945 0.0119133575960882 0.0373736267098868
"494" "ship__dress" 1 0.607 0.956 28 0 "0" 0 0.01 9 138 2.143 793 1516 2309 2.899 3.181 6.08 "ship" "dress" 0.400038068468623 0.0201118464289799 0.238143703476018 1.70312034114261 5.74534419832356 0.00162565528680192 0.147832032818659 0.0911449492609346 0.0623855442652065 0.241854477179854 0.34005751526583 0.409027581422194 0.125739838858991 0.331555925573208 "ship__dress" 4 5 325 98 9.37254425185104 9.55923512859595 0 "dress__ship" 0 0 0.00456506692864228
"495" "ship__building" 1 1.571 1.476 28 0 "0" 0 0.06 12 48844 4.689 793 2854 3647 2.899 3.455 6.355 "ship" "building" 0.695977402830833 0.159510524032806 0.483033261527613 0.897770070073986 5.71714521216356 9.68049923857078e-05 0.482497730816887 0.278043942745349 0.157840463805386 0.364591349034897 0.460784114403756 0.474144864467436 0.219255014032034 0.413741770738521 "ship__building" 4 8 325 994 9.37254425185104 10.4619598297695 4.4188406077966 "building__ship" 0.693147180559945 0.0572548521462478 0.0423545076339507
"496" "ship__toilet" 1 1.536 1.527 28 0 "0" 0 0.05 10 41 1.623 793 415 1208 2.899 2.618 5.517 "ship" "toilet" 0.448830637679521 0.118249401074861 0.296613575012669 0.895028702100058 5.72324627255764 8.42632487306406e-05 0.172661537994078 0.161017120410656 0.101428274919658 0.301894981684825 0.380749469006648 0.407475853600945 0.239360211610734 0.426692981789482 "ship__toilet" 4 6 325 71 9.37254425185104 8.85280791762332 0 "toilet__ship" 0 0 0.025665746474765
"497" "ship__engine" 1 3.464 1.071 28 0 "0" 0 0.06 10 1489 3.173 793 788 1581 2.899 2.897 5.796 "ship" "engine" 0.54012652149237 0.365557282762547 0.481032285236573 0.651894672244848 5.71445312296001 3.06964148313473e-05 0.316987926880998 0.340837597625994 0.291802881208106 0.454592080580771 0.397620165804066 0.438513251165944 0.304896938812467 0.460363764337783 "ship__engine" 4 6 325 655 9.37254425185104 8.76233304060234 0.693147180559945 "engine__ship" 1.09861228866811 0.263710424611571 0.137630656396801
"498" "forest__fire" 1 4 0 28 0.16 "0.045" 0.1025 0.24 10 199831 5.301 1219 2738 3957 3.086 3.437 6.523 "forest" "fire" 0.602163644064128 0.370451128593668 0.363600766673764 1.37684338238477 5.72253585920093 0.000112260552526386 0.477711351616519 0.421169211728934 0.260504451481027 0.438909879405324 0.373832863916702 0.369630477180061 0.230522911750251 0.421167542562858 "forest__fire" 6 4 359 470 9.14729407025855 10.3357244111417 3.52636052461616 "fire__forest" 0.693147180559945 0.0782844660284798 0.0520449593146294
"499" "forest__rose" 1 1.786 1.371 28 0 "0" 0 0.12 10 543 2.736 1219 1356 2575 3.086 3.132 6.218 "forest" "rose" 0.589373462153774 -0.00484024796498671 0.325628568761815 1.17205304842288 5.7381857357864 0.00149840204829724 0.163991002556337 0.106958696585307 0.080159156010312 0.271539436763846 0.38146977316135 0.403247774842531 0.146297166610572 0.353403884602717 "forest__rose" 6 4 359 91 9.14729407025855 9.09088093193886 0 "rose__forest" 0 0 0.117037204261002
"500" "forest__lawn" 1 1 1 27 0 "0" 0 0.16 10 1608 3.207 1219 368 1587 3.086 2.566 5.652 "forest" "lawn" 0.473035940504594 0.225277268694972 -0.071943970058254 0.183945065490385 5.70884233486197 3.51278824788377e-06 0.316939260355966 0.296477308961142 0.252877268783403 0.434661196469215 0.32814219000974 0.272998442930492 0.317366640312375 0.465451453890962 "forest__lawn" 6 4 359 25 9.14729407025855 7.4759059693674 1.38629436111989 "lawn__forest" 0 1.23757744620689 0.290801439191579
"501" "forest__road" 1 3.071 1.245 28 0 "0" 0 0.19 10 27974 4.447 1219 3791 5010 3.086 3.579 6.665 "forest" "road" 0.727039150177074 0.509276226373677 0.270749008910094 0.795321658280785 5.71625210849892 6.71589299389576e-05 0.436993064631165 0.47471461503673 0.320181803469183 0.466546263725694 0.378323259213634 0.331991189656085 0.267967425978897 0.442900535778792 "forest__road" 6 4 359 1075 9.14729407025855 10.5566977634924 2.30258509299405 "road__forest" 0.693147180559945 0.0593723300547306 0.181093683453393
"503" "ball__field" 1 3.286 1.15 28 0 "0" 0 0.29 9 36715 4.565 1664 2327 3991 3.221 3.367 6.588 "ball" "field" 0.600774315155614 0.314793011742726 0.207729852796901 0.616871338279924 5.71337817979724 3.15573354676888e-05 0.394543499775394 0.352419546219859 0.279751212405062 0.448876900233193 0.233933773060372 0.220442800386075 0.208063724704363 0.405922666485268 "ball__field" 4 5 211 904 10.6637792307254 9.7240617988542 1.6094379124341 "field__ball" 1.09861228866811 0.0289940835915662 0.191239333096807
"504" "ball__yarn" 1 1.214 1.134 28 0 "0" 0 0.09 8 159 2.204 1664 24 1688 3.221 1.38 4.601 "ball" "yarn" 0.321401405509643 -0.000221049530298427 -0.318276861845883 0.681051930929052 5.72363899842094 8.19854709679707e-05 0.299014673455327 0.169027297651559 0.14035152035806 0.347351365466211 0.306011407305582 0.20861137143832 0.162507227128683 0.368915475765967 "ball__yarn" 4 4 211 16 10.6637792307254 5.63478960316925 0 "yarn__ball" 0 0 0.188983914332385
"505" "ball__cap" 1 3.107 1.548 28 0 "0" 0 0.17 7 35676 4.552 1664 489 2153 3.221 2.689 5.91 "ball" "cap" 0.734493362323895 0.469578606928794 0.0891393320475015 0.359128220319891 5.70991967711475 1.28581732373178e-05 0.452703620682345 0.461063916991601 0.35145707889014 0.477425387456668 0.416571119594323 0.19269891372532 0.203117228078084 0.402319052166262 "ball__cap" 4 3 211 159 10.6637792307254 8.57602797713713 0.693147180559945 "cap__ball" 0 0.0873498840583709 0.235167392377475
"507" "swimming__pool" 1 4 0 28 NA NA NA 0.61 12 3414040 6.533 490 620 1110 2.69 2.792 5.483 "swimming" "pool" 0.744865184712534 0.890751818426095 0.735057406919521 1.43566500308539 5.72092786590767 0.000236404953048883 0.719714138118878 0.80067888524449 0.514732672653295 0.499782901224613 0.653465053312866 0.693061561191127 0.38920137503515 0.487569138385418 "swimming__pool" 8 4 126 261 8.88419463307227 8.84850930088808 7.33236920592906 "pool__swimming" 2.07944154167984 0.526365342168073 0.77008193436227
"511" "house__star" 1 0.929 1.12 28 0 "0" 0 0.03 9 865 2.938 8601 952 9553 3.935 2.979 6.913 "house" "star" 0.549609640167248 0.399919589086814 0.303946913072527 0.389026795893629 5.71212622815322 4.5459439624765e-06 0.333087565860511 0.370007638554074 0.298235849272216 0.45748358165195 0.238526103659895 0.285323635143375 0.209901228832863 0.407237894807589 "house__star" 5 4 1168 497 11.8151685100408 10.0049153451662 0 "star__house" 0.693147180559945 0 0.122228147764414
"512" "house__baby" 1 0.929 1.052 28 0 "0" 0 0.11 9 2980 3.474 8601 3281 11882 3.935 3.516 7.451 "house" "baby" 0.430190512406401 0.24638064167363 0.0733191952177602 0.118278433306441 5.70924125441249 5.67719938327603e-06 0.253208741823215 0.292033497156007 0.23291879869184 0.422690941359985 0.302126643965634 0.229812177210071 0.201181158213306 0.400883149799613 "house__baby" 5 4 1168 202 11.8151685100408 10.5793105319629 1.79175946922805 "baby__house" 2.484906649788 0.00393224161228675 0.054664253243754
"513" "house__boy" 1 2.071 1.412 28 0 "0" 0 0.17 8 3999 3.602 8601 3876 12477 3.935 3.588 7.523 "house" "boy" 0.573630194181689 0.418967259015363 0.19056709375044 0.272416001786562 5.71036782256918 4.42061865311038e-06 0.342752959171897 0.387860922261753 0.306749117341573 0.461144333535325 0.273070006367347 0.261777194434402 0.217260715531014 0.412381494514443 "house__boy" 5 3 1168 303 11.8151685100408 10.5466826441534 1.6094379124341 "boy__house" 0 0.00402724158135804 0.066356193048322
"514" "house__gun" 1 1.607 1.423 28 0 "0" 0 0.13 8 25815 4.412 8601 1138 9739 3.935 3.056 6.991 "house" "gun" 0.48222261622027 0.124174783083939 0.106524437561127 0.828543830918409 5.71929097468147 3.21650352287994e-05 0.189878301447361 0.160173099606352 0.156596692381414 0.363420098944204 0.199022680329665 0.173182201342597 0.155332447903134 0.362221311536958 "house__gun" 5 3 1168 232 11.8151685100408 8.98757175036705 0 "gun__house" 0 0 0.0142593714828657
"515" "house__flea" 1 2.5 1.503 28 0 "0" 0 0.05 9 560 2.749 8601 30 8631 3.935 1.477 5.412 "house" "flea" 0.546618049251211 0.538645512581802 0.155180100093967 0.41010000007799 5.71264521417549 6.94030736690301e-06 0.43617231070096 0.492447016307655 0.374012673103303 0.483866917097485 0.28405050317856 0.241353475036563 0.202791331216998 0.402078359527388 "house__flea" 5 4 1168 8 11.8151685100408 6.45676965557216 0 "flea__house" 0 0 0.0838326622920301
"516" "house__telephone" 1 3.643 0.951 28 0 "0" 0 0.07 14 3394 3.531 8601 1810 10411 3.935 3.258 7.192 "house" "telephone" 0.595195405459433 0.407187787728816 0.375660483619737 0.351811824058808 5.7111461337742 3.79587596792897e-06 0.286599542347158 0.342579085536516 0.269502177363441 0.443701198736048 0.27146023471233 0.321858381990384 0.231312602995 0.421671771275571 "house__telephone" 5 9 1168 401 11.8151685100408 8.34687925374656 0.693147180559945 "telephone__house" 0.693147180559945 0.0347326842665049 0.102749764394162
"517" "house__sheet" 1 0.857 1.146 28 0 "0" 0 0.02 10 913 2.961 8601 616 9217 3.935 2.79 6.724 "house" "sheet" 0.403074630209087 0.385761192121317 0.17000405436629 0.205088914927472 5.70939615554689 2.08631048470292e-06 0.262567836330494 0.335532636319313 0.258145024656851 0.437614180416683 0.242909030677642 0.244282445208221 0.216479682673398 0.411844909720908 "house__sheet" 5 5 1168 309 11.8151685100408 8.01002752848173 0 "sheet__house" 0 0 0.0135264005612423
"518" "house__door" 1 2.893 1.474 28 0.06 "0" 0.03 0.37 9 22076 4.344 8601 5891 14492 3.935 3.77 7.705 "house" "door" 0.599849778797577 0.54188597293318 0.317761590975881 0.548613388555012 5.71417962874058 1.0588960787022e-05 0.305015633320722 0.407066918151088 0.262601844164162 0.440047856040389 0.335444930322409 0.327820570471653 0.262699487547015 0.440100518960783 "house__door" 5 4 1168 318 11.8151685100408 10.50903227236 2.30258509299405 "door__house" 0 0.00432157251963124 0.201669007252884
"519" "house__mouse" 1 2.536 1.29 28 0 "0" 0 0.18 10 35917 4.555 8601 146 8747 3.935 2.164 6.099 "house" "mouse" 0.717346402711436 0.364129137872796 0.209079724012278 0.603120688421134 5.71473657092876 1.96785646118125e-05 0.263131672850187 0.30990523968504 0.214261161995975 0.41030880621321 0.2935472208098 0.249634120949593 0.184080438424284 0.387549778239915 "house__mouse" 5 5 1168 87 11.8151685100408 8.56350409427949 2.39789527279837 "mouse__house" 3.04452243772342 0.0303739771198181 0.0163087006739194
"520" "house__money" 1 1.857 1.239 28 0 "0" 0 0.1 10 5376 3.731 8601 7226 15827 3.935 3.859 7.793 "house" "money" 0.656684108695662 0.605622949767892 0.225077661950251 0.326374421805042 5.71065173971483 4.29434183814093e-06 0.247417919586785 0.387917627312463 0.237941583338927 0.425823186612814 0.207768121706338 0.222807486461805 0.194466451629476 0.395789402106874 "house__money" 5 5 1168 450 11.8151685100408 11.8421860457135 2.30258509299405 "money__house" 1.6094379124341 0.00113935871319544 0.0226262449535988
"521" "house__rabbit" 1 1.679 1.307 28 0 "0" 0 0.18 11 3637 3.561 8601 189 8790 3.935 2.276 6.211 "house" "rabbit" 0.688642654199075 0.429315979602151 0.173863408509403 0.574881492252604 5.7143824604421 1.90455745449342e-05 0.425555132824122 0.428565545309283 0.288934356320812 0.453267353841295 0.344852801041134 0.255648008733288 0.203706542095754 0.402753257967139 "house__rabbit" 5 6 1168 37 11.8151685100408 8.50512061018197 1.38629436111989 "rabbit__house" 0 0.030686474720948 0.0515617789791715
"522" "house__phone" 1 3.679 0.945 28 0 "0" 0 0.17 10 20484 4.311 8601 1414 10015 3.935 3.15 7.085 "house" "phone" 0.574602982620532 0.398156991625751 0.278205541571448 0.362553655718078 5.71139052195173 5.87188705501526e-06 0.276681010594142 0.334432740837474 0.237686993733485 0.425666403118009 0.252743722519953 0.269896047534708 0.201541869114715 0.401151771912405 "house__phone" 5 5 1168 356 11.8151685100408 10.3500306224021 3.09104245335832 "phone__house" 0 0.00525279844347429 0.0199502871066092
"523" "house__pet" 1 3.929 0.262 28 0 "0" 0 0.13 8 12545 4.099 8601 242 8843 3.935 2.384 6.318 "house" "pet" 0.661453802471067 0.5017141897981 0.226981463951851 0.397939504346829 5.71180037123945 8.10888616863745e-06 0.372173334451392 0.433396678652398 0.350698867183942 0.477188821893223 0.340753478467263 0.28352797072006 0.219207313847927 0.413709399704072 "house__pet" 5 3 1168 46 11.8151685100408 8.66233195708248 2.30258509299405 "pet__house" 0 0.0273938808133345 0.124724596532564
"524" "house__magazine" 1 2.643 1.545 28 0 "0" 0 0.08 13 10771 4.032 8601 703 9304 3.935 2.847 6.782 "house" "magazine" 0.766643611712188 0.556027655262245 0.142418376847337 0.448134096913091 5.71269691692257 7.35817596244277e-06 0.297828788272828 0.407628909018939 0.28506002901473 0.451443029487499 0.190709496449183 0.168750167667935 0.174617377627803 0.379639498811955 "house__magazine" 5 8 1168 1028 11.8151685100408 8.26975694753298 2.30258509299405 "magazine__house" 0.693147180559945 0.0405645555793768 0.0293211539372701
"525" "house__pipe" 1 2.464 1.478 28 0 "0" 0 0.15 9 400 2.603 8601 402 9003 3.935 2.604 6.539 "house" "pipe" 0.495366238304346 0.414503100029627 0.0200608029106691 0.209871866376315 5.71015238750254 4.42686869653544e-06 0.32469219820252 0.392987295611655 0.288145711067234 0.452899282689642 0.149053673735753 0.127037747256268 0.126851145813692 0.332806148710395 "house__pipe" 5 4 1168 150 11.8151685100408 8.20220843643645 1.38629436111989 "pipe__house" 0 0.0415432132423906 0.0509675119355045
"526" "house__building" 1 1.286 1.117 28 0.02 "0.024" 0.022 0.2 13 95106 4.978 8601 2854 11455 3.935 3.455 7.39 "house" "building" 0.7026557176049 0.619248176800353 0.452383254132646 0.548506668301876 5.71409735580509 1.21263803916147e-05 0.439375916108701 0.521864602806885 0.340919487377814 0.474018344058394 0.320748139878363 0.383088688825212 0.292414260250399 0.454871586991989 "house__building" 5 8 1168 994 11.8151685100408 10.4619598297695 5.55682806169954 "building__house" 1.79175946922805 0.00521790718119104 0.574834885851661
"527" "house__plant" 1 3.607 0.956 28 0 "0" 0 0.03 10 38374 4.584 8601 1302 9903 3.935 3.115 7.049 "house" "plant" 0.778603420383511 0.632597974779107 0.122479812547743 0.561352242697322 5.71397295711884 2.66162572464587e-05 0.296050944172846 0.435468091863335 0.291664926286238 0.454528873737061 0.16482084694322 0.143466590896537 0.140627350444492 0.347636733892513 "house__plant" 5 5 1168 615 11.8151685100408 9.47008582573494 3.52636052461616 "plant__house" 1.6094379124341 0.0129114348150177 0.054259338637845
"528" "house__wife" 1 3.821 0.476 28 0 "0" 0 0.31 9 70401 4.848 8601 3777 12378 3.935 3.577 7.512 "house" "wife" 0.549991125765043 0.385304680761988 0.101173708679604 0.281987647487646 5.7103020579635 5.1352091000233e-06 0.266163668080639 0.326560198718164 0.265412488021918 0.441552600744162 0.249501496239619 0.208830931448203 0.22762482962992 0.419299137330224 "house__wife" 5 4 1168 365 11.8151685100408 10.2465097200211 2.63905732961526 "wife__house" 1.38629436111989 0.00570717739721832 0.173786245110704
"529" "dollar__cab" 1 1.536 1.401 28 0 "0" 0 0.06 9 1140 3.057 263 178 441 2.42 2.25 4.67 "dollar" "cab" 0.476726507275612 0.0688420386511087 0.328359269009498 0.348440206581452 5.71548208261568 3.11082103289579e-05 0.311689337707571 0.213256384348939 0.195415120542356 0.396519925357822 0.357063587636946 0.405108141679065 0.251567782780806 0.433914085329752 "dollar__cab" 6 3 129 38 7.93987157636188 7.67275789664251 0.693147180559945 "cab__dollar" 0.693147180559945 3.28492613167944 0.0834247136772736
"530" "dollar__television" 1 0.786 1.371 28 0 "0" 0 0.05 16 1168 3.068 263 2033 2296 2.42 3.308 5.728 "dollar" "television" 0.398729133227222 0.22110577782993 -0.0123508322006853 0.527069445853306 5.71717494463062 2.52430133089827e-05 0.182436067473706 0.216628847922147 0.159585944306662 0.366221614171547 0.368672219494226 0.238989849657672 0.221646101155826 0.415354194631819 "dollar__television" 6 10 129 384 7.93987157636188 9.60197697214781 0 "television__dollar" 0 0 0.0468505984213247
"531" "dollar__gun" 1 1.036 1.071 28 0 "0" 0 0.09 9 1225 3.088 263 1138 1401 2.42 3.056 5.476 "dollar" "gun" 0.119119874432696 -0.0469034361787866 -0.372482026182264 0.508146213523149 5.7104809795576 4.09068328277706e-05 0.145233731455944 0.088571664356231 0.119063518916706 0.323863238697876 0.216944075667016 0.121980934151518 0.148326913556735 0.355423747478229 "dollar__gun" 6 3 129 232 7.93987157636188 8.98757175036705 0 "gun__dollar" 0 0 0.0674307193346161
"532" "dollar__coin" 1 3.107 1.343 28 0.02 "0" 0.01 0.5 10 29850 4.475 263 140 403 2.42 2.146 4.566 "dollar" "coin" 0.617956153322829 0.515441489495923 0.390948319865309 0.546931338776152 5.71265057315198 2.0863891838342e-05 0.457505525749124 0.485610265176452 0.351199069151253 0.477345035564995 0.350993210516014 0.370432457993852 0.275100662155361 0.446564987249385 "dollar__coin" 6 4 129 78 7.93987157636188 7.72885582385254 0.693147180559945 "coin__dollar" 0 3.10572206642284 0.383819153222513
"533" "dollar__picture" 1 1.321 1.249 28 0 "0" 0 0.04 13 1429 3.155 263 1905 2168 2.42 3.28 5.7 "dollar" "picture" 0.365616850922891 0.255667448981833 0.107722587806625 0.32552944616651 5.71285866326359 9.47898054206173e-06 0.271086527767155 0.283353589342605 0.205254289308869 0.403887318480267 0.333742851309366 0.287066874844206 0.255692537358931 0.436249772146511 "dollar__picture" 6 7 129 372 7.93987157636188 10.2015530303676 0 "picture__dollar" 0 0 0.0272593992479113
"534" "dollar__book" 1 1.679 1.467 28 0 "0" 0 0.1 10 3589 3.555 263 4932 5195 2.42 3.693 6.113 "dollar" "book" 0.370659724133128 0.164803133844109 0.0753840954032123 0.366229234283588 5.7135803722335 1.38313995174506e-05 0.157247770312897 0.179302388635729 0.127703518135989 0.333759388769335 0.391458344853317 0.297274370581948 0.273505090866655 0.445757844728141 "dollar__book" 6 4 129 1651 7.93987157636188 10.3936920140976 0 "book__dollar" 0 0 0.0918564953234686
"535" "clothes__police" 1 1.5 1.291 28 0 "0" 0 0.03 13 6363 3.804 2225 3770 5995 3.347 3.576 6.924 "clothes" "police" 0.48978285624572 0.399853897405858 0.167124662806445 0.30455307120344 5.7094515676128 4.35079862044578e-06 0.269264915376113 0.328125929861993 0.257131365533131 0.437052429797843 0.211452949018358 0.187986709115625 0.161092237016758 0.367616006438369 "clothes__police" 7 6 48 465 9.30683167216494 11.0683556369813 2.39789527279837 "police__clothes" 0.693147180559945 0.0304800240908393 0.00543837342877236
"536" "clothes__money" 1 1.63 1.523 27 0.04 "0" 0.02 0.2 12 762 2.883 2225 7226 9451 3.347 3.859 7.206 "clothes" "money" 0.596900326584234 0.275176723924749 0.456292970657533 0.355353540477983 5.71121334170733 5.77333860815542e-06 0.186795385188345 0.228489220680511 0.139555440948318 0.346525208101862 0.297150919695782 0.381463484658774 0.261758736571471 0.439591970354303 "clothes__money" 7 5 48 450 9.30683167216494 11.8421860457135 1.38629436111989 "money__clothes" 1.94591014905531 0.0133978386212506 0.106100014342847
"537" "baby__water" 1 1.571 1.345 28 0 "0" 0 0.06 9 1809 3.258 3281 7749 11030 3.516 3.889 7.405 "baby" "water" 0.271680617474181 0.15433660575818 0.143171234088951 0.0943015594405878 5.71352216049281 2.54366053503018e-05 0.251272961349172 0.285763227717104 0.191137828607143 0.393197353859979 0.283124084463332 0.327042424579531 0.251449368165835 0.433846267028814 "baby__water" 4 5 428 690 10.5793105319629 11.1320310107963 1.38629436111989 "water__baby" 2.77258872223978 0.00763520334928405 0.043054303662578
"538" "baby__blood" 1 2.464 1.401 28 0 "0" 0 0.04 9 2098 3.322 3281 2536 5817 3.516 3.404 6.92 "baby" "blood" 0.525327880760348 0.419075410532896 0.432973680080714 0.509651240528709 5.71340621753875 1.47404097695398e-05 0.306245959348558 0.359533808607577 0.235861366774127 0.424535961300769 0.312940158177884 0.372051862356819 0.289420231784357 0.453493286850253 "baby__blood" 4 5 428 178 10.5793105319629 9.85702467812579 0 "blood__baby" 0.693147180559945 0 0.134273511374299
"539" "baby__squirrel" 1 3.929 0.262 28 0 "0" 0 0.03 12 3918 3.593 3281 63 3344 3.516 1.799 5.315 "baby" "squirrel" 0.531292295324905 0.401874642056751 0.512493616622293 0.318995543453532 5.71052806905879 4.86998686527572e-06 0.384862331140977 0.397218142935182 0.281909739694809 0.449929592669802 0.339728838433242 0.423663966654004 0.339728838433242 0.473617097210439 "baby__squirrel" 4 8 428 9 10.5793105319629 7.4599147662411 1.09861228866811 "squirrel__baby" 0 0.296118327546898 0.253092019206265
"540" "baby__milk" 1 2.857 1.177 28 0.01 "0" 0.005 0.24 8 18653 4.271 3281 1868 5149 3.516 3.271 6.787 "baby" "milk" 0.634363784864267 0.623172182134232 0.250298080251125 0.78333881011562 5.71692776482857 3.28984918113099e-05 0.409898019793199 0.505812591129963 0.348239625960453 0.476412414690651 0.339871863415709 0.300678013926541 0.261597128563676 0.439504346839614 "baby__milk" 4 4 428 119 10.5793105319629 9.28256800597306 2.83321334405622 "milk__baby" 1.6094379124341 0.0519564955850395 0.196070843840916
"541" "baby__clothes" 1 4 0 28 0.01 "0" 0.005 0.16 11 334468 5.524 3281 2225 5506 3.516 3.347 6.863 "baby" "clothes" 0.692436054098229 0.688783784920952 0.510091997190298 0.802267460996762 5.71648358586717 5.64988428810174e-05 0.493205410977418 0.583221162306739 0.386257989812844 0.486890906793899 0.461848854890227 0.4868399870061 0.372845293879581 0.483561454948003 "baby__clothes" 4 7 428 76 10.5793105319629 9.30683167216494 3.91202300542815 "clothes__baby" 1.09861228866811 0.0532027532190917 0.387485514205968
"542" "baby__gorilla" 1 3.929 0.378 28 0 "0" 0 0.3 11 4665 3.669 3281 34 3315 3.516 1.531 5.047 "baby" "gorilla" 0.589824015165628 0.558449323900242 0.457229957979441 0.392570751057676 5.71201235479185 7.41296023911313e-06 0.415381468290015 0.488354420957014 0.36650283140809 0.481849048954072 0.300260716973196 0.383113504713466 0.295118185783239 0.45609586953101 "baby__gorilla" 4 7 428 6 10.5793105319629 6.97634807044775 2.19722457733622 "gorilla__baby" 0.693147180559945 0.506351822716611 0.349352485134344
"543" "baby__teeth" 1 3.821 0.476 28 0 "0" 0 0.19 9 36451 4.562 3281 1396 4677 3.516 3.145 6.661 "baby" "teeth" 0.291003350691281 -0.012619358686241 -0.0439166969488635 0.0313758750578998 5.70929367359077 1.15897542887787e-05 0.258503162293396 0.225162415410195 0.236217770107453 0.424757501632302 0.268737539638755 0.270034107995046 0.254231306822701 0.435428236858753 "baby__teeth" 4 5 428 3 10.5793105319629 9.2213792190914 3.63758615972639 "teeth__baby" 0 0.0572585406520646 0.265333306322007
"544" "baby__boy" 1 3.964 0.189 28 0.13 "0.026" 0.078 0.2 7 388515 5.589 3281 3876 7157 3.516 3.588 7.104 "baby" "boy" 0.588990613279042 0.442970075556994 0.551196085889894 1.04808199335078 5.720192641052 5.54269856202241e-05 0.46439497758576 0.453915933743113 0.325210700247446 0.46845352031126 0.408586896041815 0.474893966812952 0.30483863029942 0.460339048720173 "baby__boy" 4 3 428 303 10.5793105319629 10.5466826441534 5.59471137960184 "boy__baby" 2.30258509299405 0.0165231994096798 0.512600689394058
"545" "baby__orange" 1 1.75 1.351 28 0 "0" 0 0.11 10 561 2.75 3281 495 3776 3.516 2.695 6.211 "baby" "orange" 0.321190583061939 0.169705684388121 -0.0447410051432814 0.343493388387705 5.717399298351 4.9764271270403e-05 0.218002264022123 0.260599826423799 0.171038110541382 0.376542262281162 0.271212122597436 0.270844571887183 0.191473459591011 0.39346076534168 "baby__orange" 4 6 428 64 10.5793105319629 9.09234481373847 0 "orange__baby" 1.94591014905531 0 0.13839165101551
"546" "baby__bird" 1 3.964 0.189 28 0 "0" 0 0.05 8 23950 4.379 3281 752 4033 3.516 2.876 6.392 "baby" "bird" 0.613597294230182 0.492582782611667 0.256164860694161 0.53816587284427 5.71365067391188 2.61242103223088e-05 0.355773905828445 0.420785735386639 0.300448351898696 0.458452985310439 0.361229223665501 0.32249514435083 0.240779633048579 0.427556781442618 "baby__bird" 4 4 428 211 10.5793105319629 9.57143553234841 3.49650756146648 "bird__baby" 1.79175946922805 0.04009704546562 0.100515369665828
"547" "baby__goat" 1 3.75 0.799 28 0 "0" 0 0.04 8 5742 3.759 3281 209 3490 3.516 2.32 5.836 "baby" "goat" 0.643259361181829 0.554209202193652 0.470773306100721 0.533283296234109 5.71390181005489 1.20598850153583e-05 0.397755666642614 0.473118157057305 0.340164972427426 0.473764460424032 0.353986585998679 0.411944911254084 0.294343477563847 0.45574707325387 "baby__goat" 4 4 428 16 10.5793105319629 7.8770178956224 2.39789527279837 "goat__baby" 0 0.207665871853434 0.226416597010645
"548" "baby__corn" 1 3.357 1.224 28 0 "0" 0 0.07 8 20116 4.304 3281 445 3726 3.516 2.648 6.164 "baby" "corn" 0.883874061166592 0.473498196674035 0.196370239764647 0.451251675074516 5.71215024134097 3.53399415694271e-05 0.489207780685614 0.48682947973197 0.347693595491084 0.476238132813371 0.42417009908657 0.295711456548444 0.21365070583965 0.409883009813616 "baby__corn" 4 4 428 39 10.5793105319629 7.47986413116503 2.99573227355399 "corn__baby" 1.09861228866811 0.317502452194523 0.0999906687700488
"549" "baby__sister" 1 4 0 28 0 "0" 0 0.37 10 69481 4.842 3281 1464 4745 3.516 3.166 6.682 "baby" "sister" 0.681752299442255 0.631447920980427 0.536868352501147 0.766019179728705 5.71635926040127 5.18816874995219e-05 0.385018634899517 0.495535775791678 0.352995943073995 0.477901461859342 0.38418070347777 0.461211176840792 0.293638615039451 0.455428346501581 "baby__sister" 4 6 428 139 10.5793105319629 9.69326022648846 4.70048036579242 "sister__baby" 1.09861228866811 0.037387574974717 0.391439202880206
"550" "baby__rabbit" 1 3.893 0.416 28 0 "0" 0 0.08 10 5491 3.74 3281 189 3470 3.516 2.276 5.792 "baby" "rabbit" 0.682408735227573 0.569338504358257 0.472490171123608 0.508788734966854 5.7132061207475 1.64880164153888e-05 0.553927094602313 0.563100279305918 0.412110144487711 0.492214763388939 0.408371968039473 0.440660923435564 0.356601303559744 0.4789956303133 "baby__rabbit" 4 6 428 37 10.5793105319629 8.50512061018197 1.79175946922805 "rabbit__baby" 0 0.10769008815479 0.498739500377019
"551" "baby__bullet" 1 0.75 0.928 28 0 "0" 0 0.04 10 483 2.685 3281 229 3510 3.516 2.36 5.876 "baby" "bullet" 0.176299903767607 0.0070622402260425 -0.0996823453374853 0.186499867953333 5.7120514359331 2.89363140195491e-05 0.28119497753098 0.196212805436015 0.214214287468478 0.410276158840421 0.185179573325469 0.20623136935067 0.165715856359855 0.371825377443195 "baby__bullet" 4 6 428 40 10.5793105319629 7.78280726283969 0 "bullet__baby" 0 0 0.0928039271411594
"552" "baby__bottle" 1 3.786 0.833 28 0 "0.045" 0.0225 0.2 10 49621 4.696 3281 1479 4760 3.516 3.17 6.686 "baby" "bottle" 0.715866410992742 0.648414061541399 0.302685144301528 0.639837485048114 5.71473702329742 3.38901684999991e-05 0.431656582224255 0.531199815699918 0.396560992840652 0.489183372364483 0.325981164037632 0.318742137484254 0.259441051772892 0.438327950771871 "baby__bottle" 4 6 428 120 10.5793105319629 9.09369418985686 1.94591014905531 "bottle__baby" 1.09861228866811 0.0602213897719509 0.229045911222933
"553" "baby__trumpet" 1 2 1.217 28 0 "0" 0 0.09 11 0 0 3281 89 3370 3.516 1.949 5.465 "baby" "trumpet" 0.237937415699704 -0.0303918458264256 0.0269929365608414 0.213623113507467 5.71496111719182 6.94483657795456e-05 0.296572562591963 0.186459713929433 0.182082654186686 0.385912634194603 0.306488866470406 0.326937144825948 0.269888500238664 0.443901675686845 "baby__trumpet" 4 7 428 15 10.5793105319629 7.18690102041163 0 "trumpet__baby" 0 0 0.0515044856646472
"554" "baby__picture" 1 3.786 0.833 28 0 "0" 0 0.11 11 31339 4.496 3281 1905 5186 3.516 3.28 6.796 "baby" "picture" 0.610855430903157 0.282835537752274 0.486631001046314 0.560276651186381 5.71423518266602 1.24399363242218e-05 0.251241770928451 0.267915454782471 0.221534660795059 0.415279490056368 0.307696797957205 0.388249749038859 0.272406160446315 0.445197758526716 "baby__picture" 4 7 428 372 10.5793105319629 10.2015530303676 1.09861228866811 "picture__baby" 1.38629436111989 0.0190891644070871 0.189031814946522
"555" "baby__book" 1 3.857 0.591 28 0 "0" 0 0.05 8 41604 4.619 3281 4932 8213 3.516 3.693 7.209 "baby" "book" 0.580817159021719 0.316076901211039 0.361037217871763 0.58312698493126 5.71401607067658 1.99754077117578e-05 0.305218070075592 0.311745399147432 0.238061345344679 0.425896866855534 0.298261328087328 0.332161018826228 0.252422317708863 0.434402222866491 "baby__book" 4 4 428 1651 10.5793105319629 10.3936920140976 1.79175946922805 "book__baby" 1.09861228866811 0.0162921947595829 0.0956540524397161
"556" "baby__mattress" 1 2.393 1.315 28 0 "0" 0 0.13 12 5358 3.729 3281 170 3451 3.516 2.23 5.746 "baby" "mattress" 0.613538770064792 0.559015767336347 0.410277208559331 0.38599758377142 5.71162526893158 9.42586108866303e-06 0.444049185329745 0.502471955134533 0.384506258867846 0.48647836103911 0.321525410407016 0.369934042806195 0.310591832677998 0.462735935660632 "baby__mattress" 4 8 428 26 10.5793105319629 6.32435896238131 0 "mattress__baby" 0 0 0.320318081632277
"557" "baby__juice" 1 1.964 1.232 28 0 "0" 0 0.1 9 1515 3.181 3281 365 3646 3.516 2.562 6.078 "baby" "juice" 0.542307502357023 0.543019235215306 0.173814524184817 0.636964930200749 5.71655132200166 2.69583482430658e-05 0.322365878565353 0.430889391027409 0.300626408188851 0.458530447067936 0.331348045822039 0.320487469421028 0.274049811783018 0.446034205464906 "baby__juice" 4 5 428 49 10.5793105319629 8.62209360124161 0 "juice__baby" 0 0 0.188553969613455
"558" "baby__face" 1 3.643 0.78 28 0.08 "0" 0.04 0.22 8 27006 4.431 3281 8000 11281 3.516 3.903 7.419 "baby" "face" 0.643728987432398 0.291800314833783 0.222850930110362 0.584254344607146 5.71377760907052 3.01485160520772e-05 0.352701260243235 0.322742357532195 0.296439761482866 0.456687233557987 0.29869498031402 0.26474582689679 0.242127200494462 0.428370889855014 "baby__face" 4 4 428 245 10.5793105319629 10.9296187500898 4.18965474202643 "face__baby" 2.30258509299405 0.0106260013604853 0.0856127252983614
"559" "baby__crocodile" 1 3.926 0.267 27 0 "0" 0 0.1 13 1934 3.287 3281 70 3351 3.516 1.845 5.361 "baby" "crocodile" 0.617107398702688 0.538893621711574 0.294459772337294 0.469460449674009 5.71312159500189 7.83497614732901e-06 0.474963212104955 0.508442245891696 0.398212778627654 0.489529735118611 0.314314235994736 0.319365402199253 0.289990296401758 0.45375756125334 "baby__crocodile" 4 9 428 8 10.5793105319629 7.48941208350872 2.19722457733622 "crocodile__baby" 0 0.303131806668245 0.272494300123285
"564" "woman__judge" 1 3.643 0.78 28 0 "0" 0 0.13 10 4279 3.631 6072 988 7060 3.783 2.995 6.778 "woman" "judge" 0.580430694984881 0.532528139523557 0.25115240080119 0.365484198843324 5.71132027438049 5.38109520180388e-06 0.373023257411312 0.446719747588253 0.35729319313154 0.479202219604008 0.289031085432701 0.276569954863483 0.230612301011304 0.421224723435811 "woman__judge" 5 5 827 125 10.4194499604073 9.1882992410993 0.693147180559945 "judge__woman" 0 0.0604598625299104 0.0856307041021386
"565" "tennis__star" 1 4 0 28 0.01 "0" 0.005 0.11 10 47232 4.674 398 952 1350 2.6 2.979 5.579 "tennis" "star" 0.518362408613411 0.285047082829433 0.164369061358778 0.86699837199651 5.71685894489048 3.69052507882426e-05 0.369436414106149 0.324510049354291 0.302241107917065 0.459229159137494 0.380199063323631 0.249985925939825 0.16746018398235 0.373386221977924 "tennis__star" 6 4 124 497 8.61013693705898 10.0049153451662 3.3322045101752 "star__tennis" 0 0.184879808466566 0.094037823606351
"566" "tennis__ball" 1 4 0 28 0.21 "0.307" 0.2585 0.55 10 137590 5.139 398 1664 2062 2.6 3.221 5.821 "tennis" "ball" 0.600453846544812 0.537094523609048 0.316529247212641 1.15299891717858 5.7198260734709 8.03044300953894e-05 0.589720673648943 0.562792807590756 0.375028357785447 0.484130239338753 0.279781338749237 0.297588602836938 0.121531639050613 0.326744089097698 "tennis__ball" 6 4 124 281 8.61013693705898 10.6637792307254 5.25749537202778 "ball__tennis" 1.6094379124341 0.103866398672383 0.177267146237511
"567" "tennis__queen" 1 2.821 1.188 28 0 "0" 0 0.09 11 603 2.781 398 889 1287 2.6 2.949 5.549 "tennis" "queen" 0.671649519701121 0.0540943184171185 0.655881919354101 0.544311156247167 5.71706517444244 5.15337478743783e-05 0.216589007154229 0.13478373633955 0.115163773453629 0.319219483643387 0.448069246798582 0.575074559727747 0.345614307362908 0.475568142235122 "tennis__queen" 6 5 124 114 8.61013693705898 10.1048761720473 0 "queen__tennis" 0 0 0.0175801136026564
"568" "tennis__shoe" 1 3.929 0.378 28 0 "0" 0 0.21 10 67271 4.828 398 253 651 2.6 2.403 5.003 "tennis" "shoe" 0.840105735450461 0.711259001866007 0.117203916818429 0.655744361794472 5.71356308691713 6.7821458427354e-05 0.415188820037551 0.543421370324939 0.373372852134329 0.483699871225335 0.340557728285348 0.19978663533337 0.146762180828798 0.353868680596592 "tennis__shoe" 6 4 124 121 8.61013693705898 7.95120715647297 1.09861228866811 "shoe__tennis" 0 1.29807844969685 0.200343142040902
"569" "tennis__dress" 1 3.393 1.031 28 0 "0" 0 0.24 11 4776 3.679 398 1516 1914 2.6 3.181 5.781 "tennis" "dress" 0.613993737292916 0.413785910612182 0.351928327956656 0.302873134153628 5.70923792677281 6.22939708714501e-06 0.294703511390285 0.349205041231132 0.276854433236969 0.44744391384173 0.293736142276437 0.321518381141397 0.238873071576832 0.426395036617784 "tennis__dress" 6 5 124 98 8.61013693705898 9.55923512859595 0 "dress__tennis" 0.693147180559945 0 0.0411216145280008
"570" "tennis__bracelet" 1 3.5 0.923 28 0 "0" 0 0.16 14 61081 4.786 398 65 463 2.6 1.813 4.413 "tennis" "bracelet" 0.605107447356175 0.244362875501307 0.408303536980454 0.475124858817477 5.71526712286059 2.63152889266457e-05 0.348642776864642 0.307470602291869 0.273515125272929 0.445762943188264 0.359284002299297 0.403337794046307 0.262245818070588 0.439855600140633 "tennis__bracelet" 6 8 124 22 8.61013693705898 7.13169851046691 0 "bracelet__tennis" 0 0 0.0233693514357063
"575" "kitchen__knife" 1 4 0 28 0.04 "0.015" 0.0275 0.26 12 56812 4.754 1890 663 2553 3.276 2.822 6.098 "kitchen" "knife" 0.720563569630459 0.845901155445704 0.198248372232199 0.974467649107454 5.71728829781545 9.84480940204363e-05 0.51689800725943 0.66124475165277 0.488523353312922 0.499868269227824 0.319839397258212 0.251808736707385 0.160283978472984 0.366869220183236 "kitchen__knife" 7 5 212 67 10.3783543374479 8.73101341526956 4.51085950651685 "knife__kitchen" 0 0.118694142366612 0.163220358107912
"576" "kitchen__garden" 1 1.571 1.317 28 0.01 "0" 0.005 0.27 13 41343 4.616 1890 1998 3888 3.276 3.301 6.577 "kitchen" "garden" 0.736518740681743 0.762997701313666 0.213247887706457 1.09013979088794 5.71778547271086 0.000153266933181154 0.407893711838858 0.557872713540775 0.389766912286083 0.487697310196659 0.471834955147823 0.317203101389858 0.186495684292483 0.389506154037085 "kitchen__garden" 7 6 212 390 10.3783543374479 10.5548747988478 5.07517381523383 "garden__kitchen" 1.38629436111989 0.0196148315867182 0.298691950902489
"577" "kitchen__chair" 1 3.964 0.189 28 0.01 "0" 0.005 0.66 12 18581 4.269 1890 1876 3766 3.276 3.273 6.55 "kitchen" "chair" 0.630600696374581 0.340153859644247 0.373650149283514 0.600071196697668 5.71311811090077 2.83939733570281e-05 0.349451055341628 0.344771120065487 0.321812718471734 0.467171588071841 0.268385938185192 0.31667403725044 0.191041527590249 0.393121688954239 "kitchen__chair" 7 5 212 342 10.3783543374479 9.11833472618016 2.63905732961526 "chair__kitchen" 0 0.0741962597818985 0.36335397211842
"578" "kitchen__dish" 1 3.25 1.11 28 0 "0.01" 0.005 0.49 11 1226 3.089 1890 390 2280 3.276 2.591 5.868 "kitchen" "dish" 0.320279344418081 0.138566226538687 0.174603603081116 0.129657050863445 5.71732155870099 8.85021801074299e-05 0.296321807219873 0.298460319084112 0.216299863823031 0.411721061804189 0.345844316656639 0.373412710652276 0.246037751392648 0.430700796704972 "kitchen__dish" 7 4 212 106 10.3783543374479 9.76715223257887 0 "dish__kitchen" 0 0 0.409892659972695
"579" "kitchen__window" 1 3.857 0.756 28 0 "0" 0 0.45 13 68689 4.837 1890 2372 4262 3.276 3.375 6.652 "kitchen" "window" 0.586492701580808 0.448975964148493 0.31828897784313 0.961511259394511 5.71755852669512 6.17694996828457e-05 0.342947246394958 0.392396573127553 0.255184771288193 0.435965025880271 0.324901897615203 0.321578439717647 0.2086643233798 0.406353938738448 "kitchen__window" 7 6 212 535 10.3783543374479 9.53184399290347 4.92725368515721 "window__kitchen" 0 0.0542273289088988 0.417358596543532
"580" "kitchen__door" 1 3.964 0.189 28 0.02 "0.015" 0.0175 0.5 11 67286 4.828 1890 5891 7781 3.276 3.77 7.047 "kitchen" "door" 0.630739625358318 0.655475628665215 0.40756667030037 0.977822434594582 5.71730174805325 7.87094937239072e-05 0.474263150044344 0.557555321405923 0.376165063171473 0.484422241872393 0.412968532525616 0.410258710742741 0.250094552451729 0.433067278013126 "kitchen__door" 7 4 212 318 10.3783543374479 10.50903227236 4.14313472639153 "door__kitchen" 0.693147180559945 0.019743989055853 0.63392793831319
"581" "kitchen__oven" 1 3.571 0.997 28 0.02 "0" 0.01 0.54 11 6034 3.781 1890 321 2211 3.276 2.507 5.783 "kitchen" "oven" 0.909575178211274 0.801680677412403 0.823827269118692 0.372335955510436 5.70961960615834 4.24753323429001e-05 0.465715196821287 0.611027719885882 0.447556705538004 0.497242094825018 0.436017227120751 0.599335366474892 0.393631239379195 0.488554691681488 "kitchen__oven" 7 4 212 45 10.3783543374479 8.84289333105554 1.6094379124341 "oven__kitchen" 0 0.0931010214878215 0.717991118532649
"582" "kitchen__drawer" 1 4 0 28 0 "0" 0 0.2 13 11642 4.066 1890 272 2162 3.276 2.435 5.711 "kitchen" "drawer" 0.635469914338751 0.539363907326636 0.281797094033631 0.487731022623847 5.71153353092289 2.29444029264431e-05 0.448874172510273 0.492043217190474 0.367419898604125 0.482102184929564 0.347666788698738 0.31300397880428 0.200213748472026 0.400160222154584 "kitchen__drawer" 7 6 212 27 10.3783543374479 7.55747290161475 3.09104245335832 "drawer__kitchen" 0 0.360731121425004 0.736422188608182
"588" "river__police" 1 1.821 1.416 28 0 "0" 0 0.03 11 1711 3.234 1938 3770 5708 3.287 3.576 6.864 "river" "police" 0.604307031055919 0.235768337019662 0.321904555670539 0.430231778234691 5.71243462268502 9.45269258632186e-06 0.173488874688493 0.205582798210618 0.167311479112601 0.373253731488052 0.302653220425302 0.319731279821157 0.273429014367293 0.445719181177368 "river__police" 5 6 543 465 9.74261432694804 11.0683556369813 2.83321334405622 "police__river" 0 0.0201119731949626 0.0359528211345387
"589" "river__bed" 1 3.643 0.731 28 0.04 "0.016" 0.028 0.1 8 69703 4.843 1938 4376 6314 3.287 3.641 6.928 "river" "bed" 0.70903339046913 0.254242438098181 0.449542745585357 1.01291436245242 5.71896807757305 8.43696374689009e-05 0.38933546298939 0.315472627117423 0.231742005672 0.421945077562375 0.455130217754174 0.45320894790765 0.364014398071471 0.481152695168733 "river__bed" 5 3 543 287 9.74261432694804 10.1766776213345 4.80402104473326 "bed__river" 0.693147180559945 0.0534610903224836 0.0603633832315729
"590" "river__water" 1 3.704 0.869 27 0.08 "0.071" 0.0755 0.21 10 127599 5.106 1938 7749 9687 3.287 3.889 7.177 "river" "water" 0.802871558956863 0.747007690450206 0.502772070469728 0.85781422239635 5.71724448891301 8.63618926375488e-05 0.492567228829192 0.607463439828083 0.446026421389533 0.497078316577961 0.440025957786238 0.472835328444441 0.350080592120838 0.476994938276248 "river__water" 5 5 543 690 9.74261432694804 11.1320310107963 3.89182029811063 "water__river" 1.94591014905531 0.0197811518987483 0.42677560369359
"591" "river__taxi" 1 1.821 1.611 28 0 "0" 0 -0.01 9 2194 3.341 1938 529 2467 3.287 2.723 6.011 "river" "taxi" 0.628348302224525 0.414279479604719 0.256976796909654 0.49052749721428 5.71315180867393 1.62603694242487e-05 0.310722438886295 0.361256772810321 0.227100909672042 0.418958335038429 0.389242816605392 0.338165051105031 0.347719656996762 0.4762464667951 "river__taxi" 5 4 543 56 9.74261432694804 8.30745932701195 1.09861228866811 "taxi__river" 0 0.292923292357388 0.0414113131897347
"592" "river__trout" 1 3.464 0.962 28 0 "0" 0 0.2 10 2964 3.472 1938 560 2498 3.287 2.748 6.036 "river" "trout" 0.6649919018316 0.589938625436925 0.381294286518466 0.402243823743153 5.71194552052406 8.97495923232852e-06 0.496401211945032 0.543720123869884 0.430757509485596 0.495182266955676 0.388630547697041 0.396677496787918 0.33417368665704 0.471700788427455 "river__trout" 5 5 543 18 9.74261432694804 7.52617891334615 1.6094379124341 "trout__river" 0.693147180559945 0.655986089949672 0.46057195408216
"593" "river__sand" 1 2.679 1.188 28 0 "0" 0 0.06 9 8271 3.918 1938 952 2890 3.287 2.979 6.266 "river" "sand" 0.68941705137851 0.645500025973637 0.285251992096153 0.630329599047426 5.71498616990647 2.32021318676095e-05 0.390948830726536 0.503451715969253 0.370759717755078 0.48300822916929 0.394627417623268 0.337807407548897 0.268879452003325 0.443377144532414 "river__sand" 5 4 543 51 9.74261432694804 8.77955745588373 0.693147180559945 "sand__river" 0 0.179030670419223 0.180451508146338
"594" "river__dolphin" 1 1.214 1.424 28 0 "0" 0 0.03 12 5637 3.751 1938 24 1962 3.287 1.38 4.668 "river" "dolphin" 0.74134879758057 0.62057817228962 0.229211568960093 0.478377053923132 5.71322249014342 2.29463730257941e-05 0.498173759558793 0.564610351999453 0.433550012559239 0.495564727527215 0.463198541472411 0.345633768630634 0.291675346376205 0.454533649681215 "river__dolphin" 5 7 543 18 9.74261432694804 7.07834157955767 2.94443897916644 "dolphin__river" 0 1.09267329467203 0.135227843637814
"595" "river__lake" 1 0.75 0.967 28 0 "0.118" 0.059 0.33 9 3881 3.589 1938 718 2656 3.287 2.856 6.143 "river" "lake" 0.72344181654383 0.70055341139626 0.56386085076715 0.487352719697534 5.7131283818283 2.10334352670655e-05 0.536824618944242 0.617959912796304 0.514153453674013 0.49979963960481 0.545508074551619 0.567593822579489 0.466603656764188 0.498883437546764 "river__lake" 5 4 543 177 9.74261432694804 8.74241458252541 1.09861228866811 "lake__river" 1.38629436111989 0.189607381002212 0.745302128035548
"596" "river__rat" 1 2.815 1.36 27 0 "0" 0 0.1 8 4925 3.692 1938 156 2094 3.287 2.193 5.48 "river" "rat" 0.434327266397768 0.242820651209454 -0.284175488074561 0.273321011171395 5.71624956163648 5.75116346916506e-05 0.290475805402582 0.305871244611881 0.214266774111352 0.410312714430429 0.358853293562565 0.204490565915998 0.199789077644917 0.399841721308208 "river__rat" 5 3 543 39 9.74261432694804 8.12769985281777 1.6094379124341 "rat__river" 0 0.359465657793502 0.0422861753050073
"597" "river__valley" 1 3.444 0.847 27 0 "0" 0 0.59 11 121540 5.085 1938 885 2823 3.287 2.947 6.234 "river" "valley" 0.763084133244424 0.785226470596246 0.807620125546223 1.21029869738052 5.72120272751161 0.00011757582400268 0.610937677767852 0.692939772798268 0.495276938973497 0.499977692196902 0.635899041019548 0.716812951651299 0.496253747178711 0.499985965392829 "river__valley" 5 6 543 376 9.74261432694804 8.70018119275335 0 "valley__river" 0 0 0.77278457617596
"598" "river__raft" 1 3.714 0.81 28 0 "0" 0 0.41 9 10502 4.021 1938 57 1995 3.287 1.756 5.043 "river" "raft" 0.626572136022132 0.662068726033339 0.172853119145774 0.46927843033383 5.71304666031896 1.26754924014662e-05 0.466806438072504 0.560968904915455 0.423668834002435 0.494139204169688 0.384501828559192 0.280154885979352 0.285224571027895 0.451521334058368 "river__raft" 5 4 543 13 9.74261432694804 6.69084227741856 0 "raft__river" 0 0 0.283525645746349
"599" "ice__shelf" 1 2.286 1.41 28 0 "0" 0 0.09 8 38656 4.587 934 246 1180 2.97 2.391 5.361 "ice" "shelf" 0.781843482309442 0.417675557981327 0.54443959985195 0.939762731896847 5.71663808217004 9.30509582067987e-05 0.4524254205751 0.434703393112639 0.285356600296012 0.451584112833383 0.482526222901345 0.512548908607248 0.368450076335879 0.482384304869016 "ice__shelf" 3 5 231 56 9.86796399646708 7.66340766489348 4.14313472639153 "shelf__ice" 0.693147180559945 0.56615282006109 0.381136211601732
"600" "ice__field" 1 2.357 1.311 28 0 "0" 0 0.01 8 14435 4.159 934 2327 3261 2.97 3.367 6.337 "ice" "field" 0.747761534120189 0.122765901016856 0.476740970759106 0.889191455136869 5.71606986733198 8.89870543567432e-05 0.209727795943326 0.160460031899729 0.127651070813621 0.333700876435405 0.419608000265043 0.447263150041053 0.338980789129901 0.473363299940723 "ice__field" 3 5 231 904 9.86796399646708 9.7240617988542 3.13549421592915 "field__ice" 1.38629436111989 0.0689880592743884 0.206253339751278
"601" "ice__bridge" 1 2.407 1.366 27 0 "0" 0 0.27 9 5497 3.74 934 1034 1968 2.97 3.015 5.985 "ice" "bridge" 0.653955622837444 0.140552966955327 0.397859000972643 0.455259931700733 5.7111918706516 1.85846677967416e-05 0.28854055449786 0.201383293799683 0.194102871372258 0.395508466024816 0.332845494030381 0.363903250511965 0.313548315266252 0.463935091645315 "ice__bridge" 3 6 231 341 9.86796399646708 9.23649532945303 0.693147180559945 "bridge__ice" 0 0.100009941015177 0.0241128225693457
"602" "ice__cap" 1 3.107 1.595 28 0.01 "0" 0.005 0.19 6 62310 4.795 934 489 1423 2.97 2.689 5.66 "ice" "cap" 0.765582033937021 0.237425866019616 0.565675482653111 1.06164209722268 5.71791665584908 0.000119281535282983 0.37990447482019 0.300331731488551 0.193100410882649 0.394731101130379 0.532227602428557 0.548696733984342 0.366805331164667 0.481932754846406 "ice__cap" 3 3 231 159 9.86796399646708 8.57602797713713 4.06044301054642 "cap__ice" 0 0.226485999056364 0.212317964536335
"603" "ice__bullet" 1 0.607 0.994 28 0 "0" 0 0.04 9 186 2.272 934 229 1163 2.97 2.36 5.33 "ice" "bullet" 0.575043515806243 0.181376386128603 0.607389285460237 1.5012296157669 5.72758052755539 0.000100549253341744 0.274097048105188 0.225576354028221 0.209525362173819 0.406969881907432 0.453786511592594 0.529201337493994 0.352228789994335 0.477664808724132 "ice__bullet" 3 6 231 40 9.86796399646708 7.78280726283969 0 "bullet__ice" 0 0 0.0800084668920034
"604" "ice__bag" 1 3.25 1.266 28 0 "0" 0 0.06 6 8292 3.919 934 1122 2056 2.97 3.05 6.02 "ice" "bag" 0.576833299933882 0.566217273936547 0.234548646376104 0.276040612568475 5.70879061610284 6.12060542943858e-06 0.323661100840263 0.428091703022934 0.318768833916635 0.465999210771932 0.361751843406444 0.291287495775296 0.292208446572742 0.454777605346049 "ice__bag" 3 3 231 286 9.86796399646708 9.64794993341091 0 "bag__ice" 0 0 0.239283662546943
"609" "heart__flag" 1 1.429 1.526 28 0 "0" 0 0.03 9 401 2.604 2597 356 2953 3.414 2.551 5.966 "heart" "flag" 0.289277660616765 0.0443883053816126 0.00391815309340829 0.0697670806901992 5.72779434570591 0.000350169483212673 0.212929712058362 0.163514771764621 0.114113608909896 0.317949199042009 0.321624432249411 0.290896679873192 0.148404958202214 0.355500951592556 "heart__flag" 5 4 254 170 10.6007512486079 8.56655462095396 0 "flag__heart" 0 0 0.0579338196600143
"610" "heart__surgeon" 1 3.893 0.416 28 0 "0" 0 0.25 12 26161 4.418 2597 146 2743 3.414 2.164 5.579 "heart" "surgeon" 0.609309377642667 0.585270796514832 0.0995575917368275 0.724216057258038 5.71468520201682 4.52192747684633e-05 0.399709256816615 0.483671536387466 0.33507002999191 0.472014941493519 0.273988896981216 0.165159543309128 0.171073544313501 0.376573215656023 "heart__surgeon" 5 7 254 47 10.6007512486079 7.6434829070772 3.3322045101752 "surgeon__heart" 0 0.267875965081457 0.135287151778861
"611" "heart__guy" 1 1 1.018 28 0 "0" 0 0.07 8 400 2.603 2597 465 3062 3.414 2.667 6.082 "heart" "guy" 0.130749299131655 0.0267678853510216 -0.298773658787239 1.20168236120648 5.71865175330258 0.000573872329530709 0.242644132755492 0.225952843370877 0.156080984085462 0.362932101766124 0.433568969536805 0.421630170802721 0.282936373206476 0.45042577848436 "heart__guy" 5 3 254 108 10.6007512486079 10.2580452567037 0 "guy__heart" 0.693147180559945 0 0.101651463966572
"613" "coffee__cake" 1 3.963 0.192 27 0 "0" 0 0.35 10 48599 4.687 1644 383 2027 3.216 2.583 5.799 "coffee" "cake" 0.748131086055454 0.644550316576034 0.506389512528663 0.472748411904233 5.71154934210402 1.88059276390157e-05 0.340980379050136 0.468805942009038 0.330387788891215 0.4703527376797 0.321786912942995 0.403670060796322 0.290443351217379 0.45396697121156 "coffee__cake" 6 4 181 82 9.11173476822206 9.46288737365964 3.13549421592915 "cake__coffee" 0.693147180559945 0.190821242956526 0.575451817091425
"614" "coffee__house" 1 4 0 28 0.02 "0" 0.01 0.12 11 157793 5.198 1644 8601 10245 3.216 3.935 7.15 "coffee" "house" 0.739599739306103 0.237400170203041 0.497862723893992 1.21293452146908 5.7205410125789 0.000113575212929752 0.348126428570586 0.287480909618072 0.169374447334659 0.375082316198375 0.254503997930449 0.35596074734662 0.17757473220825 0.382154349300669 "coffee__house" 6 5 181 1470 9.11173476822206 11.8151685100408 4.34380542185368 "house__coffee" 0 0.0191426858390727 0.0515317122449697
"615" "coffee__boy" 1 2.714 1.384 28 0 "0" 0 0.11 9 1261 3.101 1644 3876 5520 3.216 3.588 6.804 "coffee" "boy" 0.442012351085515 0.0819388594570564 0.221925633992442 0.545033054409858 5.71882001340848 5.29496548166684e-05 0.187248445821741 0.173595742518376 0.143340617934552 0.350419869848576 0.273770465849644 0.347248321056154 0.240231817923281 0.427224170173641 "coffee__boy" 6 3 181 303 9.11173476822206 10.5466826441534 2.19722457733622 "boy__coffee" 1.09861228866811 0.0618352085283616 0.0328519223234365
"616" "coffee__tea" 1 0.75 0.799 28 0.39 "0.442" 0.416 0.55 9 18095 4.258 1644 1589 3233 3.216 3.201 6.417 "coffee" "tea" 0.69325753615226 0.74611521979223 0.800618147603516 0.85455584693044 5.71576192737843 6.56864184581961e-05 0.49437642989852 0.607339920187889 0.441883830621178 0.496611025709994 0.538162426313084 0.656401252942585 0.458902159775198 0.498308105020234 "coffee__tea" 6 3 181 123 9.11173476822206 9.96048206405594 3.63758615972639 "tea__coffee" 4.68213122712422 0.118634783982482 0.86595695863597
"617" "coffee__pot" 1 4 0 28 0.03 "0" 0.015 0.36 9 131403 5.119 1644 416 2060 3.216 2.619 5.835 "coffee" "pot" 0.680905721708643 0.556857850184132 0.365511359596667 0.961628919402427 5.71747957763178 6.37590547994028e-05 0.462344345293739 0.507405240577057 0.399282492108807 0.489750940381116 0.383406082736325 0.37435181123989 0.23380442427387 0.4232492356329 "coffee__pot" 6 3 181 108 9.11173476822206 9.36125725729304 5.05624580534831 "pot__coffee" 0.693147180559945 0.229462718196695 0.337930860424834
"618" "coffee__guy" 1 3.464 0.793 28 0 "0" 0 0.19 9 1963 3.293 1644 465 2109 3.216 2.667 5.883 "coffee" "guy" 0.292324704190367 0.0237220650368924 -0.135958223704901 0.120577343248141 5.71553665532364 5.14021037161952e-05 0.215092000157906 0.159138887071524 0.154140607615338 0.361083481620681 0.239309940937939 0.225072625392333 0.182762248536537 0.386471485424741 "coffee__guy" 6 3 181 108 9.11173476822206 10.2580452567037 1.09861228866811 "guy__coffee" 0.693147180559945 0.0782731320469423 0.0444259047710884
"621" "mask__money" 1 0.821 0.945 28 0 "0" 0 0.06 9 151 2.182 253 7226 7479 2.403 3.859 6.262 "mask" "money" 0.585930431722404 0.12449381198104 0.161680512620799 0.180500355077561 5.70846216819567 2.13351021302188e-06 0.128087118108252 0.13112307913833 0.111251844526721 0.314443749526244 0.295905308651172 0.276598006981617 0.294987999134182 0.456037366342928 "mask__money" 4 5 44 450 7.69575799055476 11.8421860457135 0 "money__mask" 0 0 0.0115355543356554
"622" "log__pond" 1 1.107 1.227 28 0 "0" 0 0.35 7 1831 3.263 134 257 391 2.127 2.41 4.537 "log" "pond" 0.4323235922642 0.154170018123761 -0.28041553794871 0.384317470799207 5.71566247444652 3.62471781757839e-05 0.326144859253671 0.270425322143695 0.244571057998379 0.429832590188241 0.328712860041518 0.252182664282745 0.200958156250839 0.400716827307143 "log__pond" 3 4 109 69 7.82043951526218 8.07464907506665 0 "pond__log" 0 0 0.13538601776047
"623" "log__chocolate" 1 0.643 1.162 28 0 "0" 0 0.05 12 0 0 134 232 366 2.127 2.365 4.493 "log" "chocolate" 0.3868598972843 0.0371164368220204 0.188301484965121 0.324960672652773 5.7137247127206 1.71629643218844e-05 0.107669856272892 0.111371946152482 0.105752475003024 0.307520550587695 0.298416008599458 0.277504917450427 0.228579130016775 0.419917505395464 "log__chocolate" 3 9 109 67 7.82043951526218 9.37509180757667 0 "chocolate__log" 2.56494935746154 0 0.0201749381265478
"624" "log__cabin" 1 3.857 0.756 28 0.09 "0.109" 0.0995 0.56 8 306396 5.486 134 485 619 2.127 2.686 4.813 "log" "cabin" 0.717679781817309 0.514753293693282 0.196875983678655 1.33625055309877 5.72088257364521 0.000161609906055304 0.628364116162773 0.568728844383205 0.366702728250481 0.481904386101782 0.472196643457891 0.304900276599631 0.154304843845338 0.361240721695663 "log__cabin" 3 5 109 62 7.82043951526218 7.37400185935016 4.80402104473326 "cabin__log" 0 6.0257948759861 0.225186798653122
"625" "log__book" 1 2.25 1.756 28 0.09 "0.012" 0.051 0.11 7 156606 5.195 134 4932 5066 2.127 3.693 5.82 "log" "book" 0.603623059774836 0.330857656894014 0.242195967543635 0.922445193047766 5.71740212734022 4.96255246450167e-05 0.256208055405577 0.291150127750034 0.188942889862022 0.391463247614141 0.455364217687828 0.33209543400603 0.220994376455192 0.414916692879875 "log__book" 3 4 109 1651 7.82043951526218 10.3936920140976 4.38202663467388 "book__log" 0 0.288969142217398 0.0707645357592798
"626" "leaf__fire" 1 1.571 1.55 28 0 "0" 0 0.04 8 1811 3.258 279 2738 3017 2.446 3.437 5.883 "leaf" "fire" 0.297047609529106 0.128213044382904 -0.189594257626341 0.118920947847088 5.71339994861906 2.8663430979847e-05 0.228274031530696 0.222797558315726 0.199155114785892 0.399364939673615 0.293942798967359 0.226045066683182 0.171212630358677 0.376694658263613 "leaf__fire" 4 4 131 470 8.26744895830485 10.3357244111417 0 "fire__leaf" 0 0 0.0305269840100431
"627" "leaf__picture" 1 2.143 1.649 28 0 "0" 0 0.11 11 2254 3.353 279 1905 2184 2.446 3.28 5.725 "leaf" "picture" 0.49782478965695 0.273217989474565 0.287559027739626 0.34983625407502 5.71238592786028 1.06513256268726e-05 0.261962818648154 0.287413165036196 0.216630855574763 0.411948938568494 0.385087064249691 0.386566947140393 0.326806135772607 0.469045717807959 "leaf__picture" 4 7 131 372 8.26744895830485 10.2015530303676 1.6094379124341 "picture__leaf" 0 0.197537973351931 0.192355764195661
"636" "neck__jaw" 1 0.464 0.838 28 0 "0" 0 0.4 7 93 1.973 1327 222 1549 3.123 2.346 5.469 "neck" "jaw" 0.747149286116577 0.548299496757712 0.574561902772384 0.378862956633832 5.71259552926276 2.51474440966899e-05 0.474043006295994 0.534711286915744 0.405710538186629 0.491029018888848 0.425964896726139 0.53712752793432 0.398060241517567 0.489497993500017 "neck__jaw" 4 3 98 8 9.10985683339786 7.33693691370762 0 "jaw__neck" 0.693147180559945 0 0.790777134011685
"637" "bedroom__television" 1 3.393 0.956 28 0 "0" 0 0.05 17 676 2.831 1000 2033 3033 3 3.308 6.308 "bedroom" "television" 0.706539131413845 0.20049294744056 0.750488579261821 1.02273606740748 5.72056293540021 5.81796293359732e-05 0.171388575270752 0.185965005524569 0.135239689206641 0.341979408254258 0.351160684734526 0.514481304908709 0.279519123989125 0.448762947794799 "bedroom__television" 7 10 179 384 9.91284364746015 9.60197697214781 0 "television__bedroom" 0.693147180559945 0 0.0623088341284705
"638" "bedroom__house" 1 0.964 1.319 28 0.01 "0.043" 0.0265 0.37 12 654036 5.816 1000 8601 9601 3 3.935 6.935 "bedroom" "house" 0.868102719076756 0.639025801109544 0.813239155461421 1.10992377599775 5.71770273061954 0.000191818357329258 0.576486012113071 0.606950933534995 0.366359801392131 0.481809399364572 0.546011508589012 0.666361717175547 0.370316318412771 0.482889369038067 "bedroom__house" 7 5 179 1470 9.91284364746015 11.8151685100408 6.69084227741856 "house__bedroom" 1.38629436111989 0.00945116882910345 0.472380872118319
"639" "bedroom__window" 1 3.889 0.577 27 0.03 "0.036" 0.033 0.67 13 112078 5.05 1000 2372 3372 3 3.375 6.375 "bedroom" "window" 0.604937999281637 0.520924789380579 0.278428991586118 1.1838444241332 5.71999251326293 9.63599952604852e-05 0.424360800863475 0.470170246624751 0.278238627481273 0.448131558427445 0.295961463131522 0.287061407590887 0.197649059043798 0.398225951568829 "bedroom__window" 7 6 179 535 9.91284364746015 9.53184399290347 5.30330490805908 "window__bedroom" 0.693147180559945 0.0877253756353542 0.257536970687809
"640" "bedroom__door" 1 4 0 28 0 "0.022" 0.011 0.68 11 124464 5.095 1000 5891 6891 3 3.77 6.77 "bedroom" "door" 0.629451811481251 0.730577452222419 0.363844487159597 1.00844366193984 5.7171955885604 9.87716278730525e-05 0.527269695853699 0.620653970446404 0.425262240350089 0.494382713373468 0.408122758997923 0.385348174960981 0.216513514344501 0.411868197911291 "bedroom__door" 7 4 179 318 9.91284364746015 10.50903227236 4.74493212836325 "door__bedroom" 0 0.0322622385882484 0.361771684285332
"644" "door__refrigerator" -1 0.893 1.1 28 0 "0" 0 0.22 16 9893 3.995 5891 152 6043 3.77 2.182 5.952 "door" "refrigerator" 0.278974744738895 0.172782078821872 -0.331801444373554 0.0166226372957061 5.71394912787449 5.34699049883686e-05 0.335136543257419 0.31665027354624 0.209773349350521 0.407146768687638 0.27355066316583 0.245053863314599 0.147799682115567 0.354901304706118 "refrigerator__door" 4 12 254 4 10.50903227236 5.35658627467201 0 "refrigerator__door" 0.693147180559945 0 0.328065940835894
"645" "house__mansion" -1 1.815 1.52 27 0.02 "0" 0.01 0.59 12 646 2.811 8601 156 8757 3.935 2.193 6.128 "house" "mansion" 0.722255992230157 0.590581222348851 0.496178267117492 0.412133022513866 5.71216710942802 1.01171489372479e-05 0.418116741585328 0.499881524112874 0.413092163881105 0.492389102256672 0.402976366078063 0.456962963266734 0.356354461160898 0.478921662875698 "mansion__house" 5 7 1168 38 11.8151685100408 7.24351297466548 0.693147180559945 "mansion__house" 4.9416424226093 0.104694588671802 0.741426571562183
"646" "school__mansion" -1 1.821 1.492 28 0 "0" 0 0.09 13 0 0 6984 156 7140 3.844 2.193 6.037 "school" "mansion" 0.689093750139621 0.501306440926251 0.286702559638069 0.615074529730376 5.71542580556806 1.87087257601468e-05 0.36264580224556 0.430582627239926 0.343166626810666 0.47476656690847 0.295527192521641 0.297167412087769 0.156636082363583 0.36345731532791 "mansion__school" 6 7 1615 38 10.9536446209348 7.24351297466548 0 "mansion__school" 0 0 0.160853940082872
"647" "neck__giraffe" -1 0.821 1.02 28 0 "0" 0 0.23 11 106 2.029 1327 22 1349 3.123 1.342 4.465 "neck" "giraffe" 0.593015741414775 0.240333665683071 0.583109995966614 0.782660490377666 5.71899157748839 6.82090722260711e-05 0.451754684929869 0.340974725960679 0.256454959572801 0.43667586753027 0.39802432619111 0.502395881188815 0.354589322959082 0.478388686114651 "giraffe__neck" 4 7 98 2 9.10985683339786 7.09506437728713 2.07944154167984 "giraffe__neck" 0.693147180559945 1.94385647910934 0.174338515894065
"649" "bench__piano" -1 1.107 1.197 28 0 "0" 0 0.08 10 619 2.792 345 466 811 2.538 2.668 5.206 "bench" "piano" 0.602653693918507 0.0668683393045957 0.215136620891709 0.3589776086701 5.71230406623616 1.03423969576755e-05 0.172804817228762 0.114213147182699 0.158445404744466 0.365158128021038 0.282077224601213 0.30381985499607 0.273205952542912 0.445605722627114 "piano__bench" 5 5 50 93 8.06054004653864 8.43620003220671 0 "piano__bench" 1.09861228866811 0 0.0576362935744163
"650" "book__mirror" -1 0.5 0.923 28 0 "0" 0 0.03 10 288 2.461 4932 735 5667 3.693 2.866 6.559 "book" "mirror" 0.536425789304912 0.351653089534967 0.116658607090679 0.27605561746283 5.71055355829354 4.20431736816738e-06 0.311043417530923 0.346398012898757 0.277646020016992 0.447837813930128 0.163575440982181 0.181286000725542 0.157910481521483 0.364657046205248 "mirror__book" 4 6 909 46 10.3936920140976 8.64347335732657 0 "mirror__book" 0 0 0.0651276585354513
"651" "face__mirror" -1 1.607 1.524 28 0 "0.016" 0.008 0.29 10 830 2.92 8000 735 8735 3.903 2.866 6.769 "face" "mirror" 0.44978624266416 0.267809601743707 0.206286559931828 0.295761264993302 5.71364025776386 2.16008402695164e-05 0.391860065932426 0.37148730188411 0.307818606861055 0.461591065913514 0.303822467347987 0.32478611879156 0.261044456993474 0.439204107979942 "mirror__face" 4 6 188 46 10.9296187500898 8.64347335732657 0.693147180559945 "mirror__face" 0 0.0625919583945095 0.240855854240553
"653" "meat__kangaroo" -1 0.143 0.356 28 0 "0" 0 0.15 12 0 0 1280 36 1316 3.107 1.556 4.664 "meat" "kangaroo" 0.553575536214119 0.155832771263945 0.395205146345778 0.385778372696574 5.71443212896455 2.65457620290331e-05 0.525602840635017 0.324867692998591 0.278347722540255 0.448185528433157 0.381941634130937 0.418219142193139 0.282906671287999 0.450411463695967 "kangaroo__meat" 4 8 138 7 9.46024269259108 6.73459165997295 0 "kangaroo__meat" 1.38629436111989 0 0.324823955152123
"654" "cat__boy" -1 1.286 1.272 28 0 "0" 0 0.07 6 1575 3.198 739 3876 4615 2.869 3.588 6.457 "cat" "boy" 0.39319112055805 -0.0492340308058773 0.287685701119255 0.408824498335219 5.71755427135167 3.424088687468e-05 0.247603021041561 0.2045994923149 0.168069148976164 0.373927680358906 0.375374843440706 0.389060647194458 0.287252203584867 0.452480248320858 "boy__cat" 3 3 244 303 9.51848661756032 10.5466826441534 0.693147180559945 "boy__cat" 1.38629436111989 0.0382659189505001 0.395554257559248
"655" "child__boy" -1 1.429 1.23 28 0.02 "0.051" 0.0355 0.17 8 2429 3.386 7645 3876 11521 3.883 3.588 7.472 "child" "boy" 0.600206548984798 0.491439782861787 0.548738785911666 0.519088322305276 5.71382734950886 9.68461051552776e-06 0.34399087207053 0.412447334405148 0.325209531702764 0.468453084302402 0.28813709599449 0.399319200782402 0.249786242967908 0.432889218844597 "boy__child" 5 3 1190 303 10.2441652196399 10.5466826441534 1.09861228866811 "boy__child" 3.58351893845611 0.0188995207401475 0.463587241088895
"656" "mouth__boy" -1 0.821 0.983 28 0 "0" 0 0.14 8 987 2.995 2411 3876 6287 3.382 3.588 6.971 "mouth" "boy" 0.100251877052634 0.0168721252552379 -0.248609903109517 0.0222402473898355 5.7090609622282 4.11478661845479e-05 0.264457120343551 0.243061008684567 0.239945718239681 0.4270500796606 0.277681731656907 0.281074669926219 0.262370952783663 0.439923215935526 "boy__mouth" 5 3 63 303 9.4054136126953 10.5466826441534 0.693147180559945 "boy__mouth" 0 0.0428468727165835 0.132691753378005
"658" "skin__shark" -1 0.929 0.9 28 0 "0" 0 0.1 9 0 0 1617 246 1863 3.209 2.391 5.6 "skin" "shark" 0.104904018861329 0.0198104083778064 -0.439114392379244 2.30750589305993 5.72154586199251 0.000994310076091259 0.282803340247101 0.270350976148616 0.172900124731508 0.378160907021518 0.255517671997179 0.158431997306584 0.105069753652565 0.306643278941434 "shark__skin" 4 5 233 56 9.34110544185573 8.00770001288403 0 "shark__skin" 2.63905732961526 0 0.130315026950807
"659" "island__sand" -1 3.259 1.13 27 0.01 "0.069" 0.0395 0.2 10 926 2.967 1209 952 2161 3.082 2.979 6.061 "island" "sand" 0.334471942702258 0.211229483329322 -0.210143563122154 0.0456138567665657 5.71417276777552 3.90708762113744e-05 0.303326167316701 0.366223129076595 0.277733246622938 0.447881111840208 0.347603016304627 0.298258791299613 0.299020948779818 0.457829030283834 "sand__island" 6 4 440 51 9.8288178841991 8.77955745588373 0.693147180559945 "sand__island" 1.09861228866811 0.164244073912964 0.320449285178577
"660" "cat__orange" -1 0.429 0.79 28 0 "0" 0 0.14 9 379 2.58 739 495 1234 2.869 2.695 5.563 "cat" "orange" 0.338275260615338 0.242728260174635 -0.0211010695299671 0.65980543947388 5.72738478170671 0.000163585879227421 0.292363188097866 0.312883933030778 0.187633074931169 0.390418882897642 0.399042375455796 0.274811054355261 0.171089729678845 0.376587352518994 "orange__cat" 3 6 244 64 9.51848661756032 9.09234481373847 0 "orange__cat" 1.6094379124341 0 0.142820602526102
"661" "tree__orange" -1 0.75 0.844 28 0 "0" 0 0.21 10 645 2.81 1293 495 1788 3.112 2.695 5.806 "tree" "orange" 0.396254335236857 0.275648250157917 0.214825191942468 0.403280646772892 5.72044858336663 9.52375888960144e-05 0.359648299706543 0.374615811265508 0.248638796003719 0.432223952512514 0.349520248862638 0.421339683234896 0.260580081612944 0.438951139284927 "orange__tree" 4 6 353 64 9.8005130769083 9.09234481373847 0 "orange__tree" 2.30258509299405 0 0.163244912516066
"662" "cake__orange" -1 0.444 0.641 27 0 "0" 0 0.25 10 305 2.486 383 495 878 2.583 2.695 5.278 "cake" "orange" 0.644101397795169 0.281854710248875 0.528444711222424 0.170830777380084 5.71176326412184 2.51519304678136e-05 0.366323547172056 0.361924447980188 0.279042263578212 0.448528347727721 0.375890593163329 0.521448514986958 0.333829650753425 0.471579701674353 "orange__cake" 4 6 53 64 9.46288737365964 9.09234481373847 1.79175946922805 "orange__cake" 3.04452243772342 0.182811670994493 0.352623195613237
"663" "ball__orange" -1 0.643 0.989 28 0 "0" 0 0.07 10 212 2.328 1664 495 2159 3.221 2.695 5.916 "ball" "orange" 0.491470370516289 0.103298182951203 0.338293248423669 0.947353213363474 5.72568608694484 0.000136121280012641 0.201396168703472 0.170333953882089 0.144421075927535 0.351516185623747 0.425826506055026 0.427945993283933 0.246651334801239 0.431062006957243 "orange__ball" 4 6 211 64 10.6637792307254 9.09234481373847 0.693147180559945 "orange__ball" 2.39789527279837 0.0521229250772523 0.120376718981108
"665" "cage__orange" -1 0.321 0.723 28 0 "0" 0 0.12 10 0 0 225 495 720 2.352 2.695 5.047 "cage" "orange" 0.596969801677606 0.0584639618152507 0.473186041830248 0.340572177084403 5.71084132663123 3.93752242518026e-06 0.161656931721548 0.106221084441023 0.149254129322912 0.356338791325014 0.36705231945111 0.423143373852012 0.317766895587586 0.465608307116845 "orange__cage" 4 6 30 64 7.68662133494462 9.09234481373847 0 "orange__cage" 0 0 0.0704936790827741
"667" "tent__orange" -1 0.607 0.956 28 0 "0" 0 0.17 10 54 1.74 657 495 1152 2.818 2.695 5.512 "tent" "orange" 0.530957760392678 0.0931518020510673 0.412738636229245 0.354292536697234 5.71102761126806 4.4275848018426e-06 0.281464729201939 0.1728174672265 0.21202182918264 0.408740226956789 0.454895425458888 0.44096056466775 0.361292093842216 0.480374975169735 "orange__tent" 4 6 36 64 8.10046489102936 9.09234481373847 0 "orange__tent" 0 0 0.094322323064898
"670" "pool__garden" -1 1.143 1.208 28 0.01 "0" 0.005 0.23 10 2237 3.35 620 1998 2618 2.792 3.301 6.093 "pool" "garden" 0.759083230747017 0.546173705491695 0.602642258551624 0.359582829308426 5.70985739619991 1.48383284155549e-05 0.505007976554838 0.525187659658734 0.421165321471478 0.493745980703949 0.469906104056692 0.532151553465664 0.419212247971265 0.493430176541873 "garden__pool" 4 6 223 390 8.84850930088808 10.5548747988478 0 "garden__pool" 1.09861228866811 0 0.494735222077309
"671" "salad__garden" -1 1.536 1.071 28 0 "0" 0 0.07 11 925 2.967 281 1998 2279 2.449 3.301 5.749 "salad" "garden" 0.654994612954045 0.236646885677925 0.635422509037377 0.55923564999443 5.7163720990191 4.00995948417072e-05 0.213093768665209 0.238336248931336 0.203174048758516 0.402360975579874 0.42611685827984 0.541339829364279 0.334999648668087 0.471990343185478 "garden__salad" 5 6 40 390 8.49269555981584 10.5548747988478 1.6094379124341 "garden__salad" 2.19722457733622 0.110759641991253 0.0953366057468343
"672" "menu__garden" -1 0.5 0.882 28 0 NA 0 -0.02 10 0 0 130 1998 2128 2.114 3.301 5.415 "menu" "garden" 0.536021105245183 -0.00750840015151193 0.188483006051343 0.213989206084506 5.71694639737499 8.08610304809464e-05 0.126794991494621 0.0912690132212566 0.0875704151221094 0.282669130818084 0.249040081650017 0.325770006272077 0.203239424809327 0.402409195984014 "garden__menu" 4 6 164 390 8.44526745184465 10.5548747988478 0 "garden__menu" 0 0 0.0651842573979062
"673" "picture__garden" -1 1.286 1.384 28 0 "0" 0 0.08 13 1694 3.229 1905 1998 3903 3.28 3.301 6.58 "picture" "garden" 0.310352023646819 -0.181789083552097 -0.0205189858650475 1.55401401152436 5.73854131670486 0.00193969960760543 0.0672132311683391 0.0329592837015238 0.0308134738424907 0.172812047242803 0.338062024474211 0.350938454917505 0.101123445516717 0.301492113136554 "garden__picture" 7 6 318 390 10.2015530303676 10.5548747988478 0 "garden__picture" 0 0 0.109298092379186
"674" "plant__garden" -1 2.5 1.599 28 0.03 "0.022" 0.026 0.28 11 7375 3.868 1302 1998 3300 3.115 3.301 6.415 "plant" "garden" 0.633576118470866 0.501701765110854 0.398182751341009 0.451544994401985 5.71225087906915 1.94000739102684e-05 0.370393356938073 0.433995799627588 0.354136059679122 0.47825067790236 0.296769857102019 0.352058674236707 0.276689032045107 0.447361388131619 "garden__plant" 5 6 465 390 9.47008582573494 10.5548747988478 0 "garden__plant" 3.95124371858143 0 0.378888861075255
"675" "mask__fox" -1 0.679 0.945 28 0 "0" 0 0.23 7 0 0 253 177 430 2.403 2.248 4.651 "mask" "fox" 0.519971401012719 0.108256806366933 0.422687148179313 0.259681846756738 5.70953190858195 1.79581614257682e-06 0.20095483923865 0.151457315286266 0.16787467823558 0.373754960693341 0.326349166324716 0.379376261052323 0.318561695419017 0.465918599790541 "fox__mask" 4 3 44 77 7.69575799055476 8.65990729361541 0 "fox__mask" 0 0 0.114167964463755
"676" "father__church" -1 0.964 1.105 28 0 "0" 0 0.11 12 69 1.845 4872 2844 7716 3.688 3.454 7.142 "father" "church" 0.552820064635066 0.384026425419285 0.327877608966192 0.49778454857287 5.71315006984375 1.47866056609963e-05 0.186410232419246 0.268981620962361 0.164474083807863 0.370705219228738 0.301736964486342 0.32837476699987 0.234358591084758 0.42359726376539 "church__father" 6 6 441 507 10.5030929886877 9.95570042398306 0 "church__father" 2.56494935746154 0 0.105184045640248
"677" "girl__church" -1 0.536 0.744 28 0 "0" 0 0.05 10 479 2.681 4944 2844 7788 3.694 3.454 7.148 "girl" "church" 0.150382669095493 -0.0776978742974251 -0.218998764067703 2.63949764419329 5.74160419716329 0.00198973984008528 0.120490516364593 0.0703449827668957 0.0395478367226955 0.194894344025809 0.195866624421865 0.13550415176737 0.0601287742009424 0.237725271509014 "church__girl" 4 6 280 507 10.5866349010177 9.95570042398306 0 "church__girl" 0 0 0.000963013923509776
"678" "bell__church" -1 1.25 1.041 28 0.07 "0.047" 0.0585 0.18 10 1884 3.275 507 2844 3351 2.705 3.454 6.159 "bell" "church" 0.294414537980449 0.0969673988505331 0.0573243076981203 0.0608079645806787 5.71218779093267 2.01694552714462e-05 0.235004820373513 0.219579785288639 0.164133750072066 0.370396898150277 0.358199499748828 0.287890643804161 0.232619231633621 0.422501508527253 "church__bell" 4 6 161 507 8.84548923675327 9.95570042398306 0 "church__bell" 3.78418963391826 0 0.186816766100069
"679" "key__church" -1 1.036 1.105 28 0 "0" 0 0.06 9 1436 3.157 1281 2844 4125 3.108 3.454 6.561 "key" "church" 0.457494156806843 -0.0173647122217725 0.298324008081899 0.774911811221393 5.72546499286391 0.000154362810141615 0.0973242658351735 0.06555687704272 0.0711762006912883 0.257118939688312 0.337092417000915 0.379090916143323 0.157759638591135 0.364515479812215 "church__key" 3 6 161 507 10.0809221877567 9.95570042398306 0 "church__key" 2.07944154167984 0 0.000617599443701865
"680" "door__church" -1 0.643 0.989 28 0 "0" 0 0.07 10 259 2.415 5891 2844 8735 3.77 3.454 7.224 "door" "church" 0.704443932989412 0.281589990313656 0.155747543486102 0.308452004659476 5.70939690336434 7.20637501278656e-06 0.336525844240293 0.307834873300475 0.252239155878815 0.434297782771635 0.212250175838638 0.181817060506883 0.178561140989015 0.382984412108008 "church__door" 4 6 254 507 10.50903227236 9.95570042398306 0 "church__door" 2.99573227355399 0 0.0581418973460864
"681" "mouse__church" -1 0.464 0.793 28 0 "0" 0 -0.01 11 50 1.708 146 2844 2990 2.164 3.454 5.618 "mouse" "church" 0.131074772988204 -0.0100166698457276 -0.357429469371036 0.0933074808046253 5.70934684891809 1.62621321580899e-05 0.0878588325372126 0.0603032721303238 0.0824604924717005 0.275065009866804 0.151308116377981 0.152122003886491 0.121174048960828 0.326329432965013 "church__mouse" 5 6 132 507 8.56350409427949 9.95570042398306 0.693147180559945 "church__mouse" 2.94443897916644 0.179562690716496 0.000515955376931374
"682" "library__church" -1 0.679 1.09 28 0 "0" 0 0.05 13 69 1.845 942 2844 3786 2.974 3.454 6.428 "library" "church" 0.596234811783142 0.280942825646754 0.17067493887115 0.210866106467624 5.7085272266227 3.41705846924714e-06 0.197138872768477 0.237959983064202 0.183616966530954 0.387171507387778 0.29359665804973 0.232294464620029 0.197945701346762 0.398451001586268 "church__library" 7 6 604 507 8.37999795223839 9.95570042398306 0 "church__library" 0 0 0.151723560007969
"683" "school__church" -1 2.536 1.29 28 0 "0" 0 0.08 12 1944 3.289 6984 2844 9828 3.844 3.454 7.298 "school" "church" 0.664669084711538 0.437491081208865 0.282950398787415 0.40842034653651 5.71172418375902 1.04681984284161e-05 0.300437842935597 0.363892989526023 0.254711403681043 0.435698869078032 0.363222255954548 0.324198875151864 0.218778091042512 0.413417752306679 "church__school" 6 6 1615 507 10.9536446209348 9.95570042398306 1.09861228866811 "church__school" 3.2188758248682 0.0167875809345114 0.192793150800745
"684" "building__church" -1 1.036 0.922 28 0 "0" 0 0.1 14 2601 3.415 2854 2844 5698 3.455 3.454 6.909 "building" "church" 0.608383197079173 0.583778505966738 0.467215050783656 0.455475238991314 5.71241697274167 1.2806506025308e-05 0.330719968891897 0.440588092132627 0.269813551735777 0.443862815558481 0.40764484436495 0.440116478492619 0.316483154538409 0.465103824357343 "church__building" 8 6 680 507 10.4619598297695 9.95570042398306 0 "church__building" 3.43398720448515 0 0.263045350859603
"685" "garden__wine" -1 1.571 1.23 28 0 "0" 0 0.14 10 415 2.619 1998 1313 3311 3.301 3.118 6.419 "garden" "wine" 0.637666575140762 0.317951964740923 0.663617529263212 0.787061824068104 5.71959651435055 7.23449688305068e-05 0.303276223693758 0.319059356526434 0.219194423896792 0.413700650748032 0.400290418646054 0.530045571792344 0.358428548081483 0.479538865996994 "wine__garden" 6 4 479 190 10.5548747988478 9.54731248363905 0 "wine__garden" 0 0 0.0836803195431545
"686" "menu__wine" -1 1.607 1.1 28 0 NA 0 0.13 8 792 2.899 130 1313 1443 2.114 3.118 5.232 "menu" "wine" 0.696472439074367 0.524788867310573 0.447652047220261 0.275548372286801 5.70866527803065 8.19212866095748e-06 0.355700819770214 0.432050726545684 0.348535990362063 0.476506719558496 0.3017681002038 0.367541981060668 0.242641452999252 0.428680041856002 "wine__menu" 4 4 164 190 8.44526745184465 9.54731248363905 0 "wine__menu" 0.693147180559945 0 0.245650820761165
"687" "bottle__wine" -1 2 1.277 28 0.05 "0.073" 0.0615 0.42 10 22915 4.36 1479 1313 2792 3.17 3.118 6.288 "bottle" "wine" 0.724148351609953 0.723730167309785 0.676877521193077 0.764580667359989 5.71461171572834 6.42526324869384e-05 0.553462850147409 0.632896327321414 0.420218996689332 0.493593954086497 0.529745817004759 0.598809682183398 0.410548527164532 0.491933363381226 "wine__bottle" 6 4 81 190 9.09369418985686 9.54731248363905 1.6094379124341 "wine__bottle" 4.27666611901606 0.166322080280831 0.60181423376219
"688" "arm__sword" -1 0.778 0.934 27 0 "0" 0 0.22 8 90 1.959 1896 237 2133 3.278 2.375 5.653 "arm" "sword" 0.353330540524717 0.0858153189152832 0.322877754030108 1.09145063498968 5.73007248811912 0.000191872782054459 0.215238870647715 0.169217125302501 0.112149670966146 0.315550506683687 0.327614799390194 0.379653685576079 0.234656755966819 0.42378409933119 "sword__arm" 3 5 217 45 9.22503192071917 7.82084087990734 0 "sword__arm" 1.6094379124341 0 0.482872827271302
"690" "school__sword" -1 0.857 1.008 28 0 "0" 0 0.01 11 266 2.427 6984 237 7221 3.844 2.375 6.219 "school" "sword" 0.494467997838443 0.16329807647164 0.475440239266664 0.545094394102062 5.71630689306987 1.71643030240265e-05 0.181097831144469 0.182463319961809 0.135558000830343 0.342318607792833 0.235436775844706 0.346220196837651 0.179496078402469 0.38376716409902 "sword__school" 6 5 1615 45 10.9536446209348 7.82084087990734 0 "sword__school" 0 0 7.76442278218806e-05
"691" "building__pond" -1 0.964 1.29 28 0 "0" 0 0.08 12 432 2.636 2854 257 3111 3.455 2.41 5.865 "building" "pond" 0.303795764035558 0.182264633619654 -0.0234626250912381 0.0173107914189426 5.71054333915533 1.17120323439726e-05 0.279794119676499 0.320323326125161 0.262836731381307 0.440174492693634 0.301896253816344 0.20454673145125 0.222130715921216 0.415678554854041 "pond__building" 8 4 680 69 10.4619598297695 8.07464907506665 0 "pond__building" 0.693147180559945 0 0.157066893388821
"693" "bird__leg" -1 3.214 1.258 28 0 "0" 0 0.12 7 592 2.773 752 1137 1889 2.876 3.056 5.932 "bird" "leg" 0.580122555001523 0.302142781495084 0.232643966365588 0.425008174229025 5.71084188823866 1.43331174187183e-05 0.332161080419658 0.316796579436092 0.261551146826291 0.439479401587996 0.217475192031218 0.22493174800428 0.204162246740147 0.403088109159973 "leg__bird" 4 3 267 121 9.57143553234841 9.62615177213849 0 "leg__bird" 0 0 0.149074994038552
"694" "field__flower" -1 2.704 1.463 27 0.01 "0.02" 0.015 0.08 11 2779 3.444 2327 496 2823 3.367 2.695 6.062 "field" "flower" 0.633537011055019 0.522234800779798 0.270459576134495 0.66275687228238 5.71702381541044 2.36641596010364e-05 0.238260435671521 0.358167918694719 0.206559338056131 0.404836482938413 0.406829937712517 0.368759035798288 0.26290650906045 0.440212081335914 "flower__field" 5 6 703 155 9.7240617988542 8.76248954737158 0 "flower__field" 1.09861228866811 0 0.145507726517924
"695" "bed__flower" -1 1.036 0.999 28 0 "0" 0 0.08 9 890 2.95 4376 496 4872 3.641 2.695 6.337 "bed" "flower" 0.645954389263819 -0.0325496075619666 0.252067330704658 0.350633728320216 5.72219067877827 0.000281137598652753 0.201683337545043 0.141885804769537 0.150541294044202 0.35760119243607 0.355136868868386 0.431236927542211 0.237846525063698 0.425764671595497 "flower__bed" 3 6 210 155 10.1766776213345 8.76248954737158 0 "flower__bed" 3.66356164612965 0 0.206984967338477
"696" "girl__flower" -1 0.964 0.999 28 0 "0" 0 0.14 10 2642 3.422 4944 496 5440 3.694 2.695 6.39 "girl" "flower" 0.285108715449856 -0.0556554461120638 -0.0360059449424352 0.696380940837336 5.73777550249078 0.000880124408312064 0.144370054591421 0.131109107958002 0.0704512773446952 0.255906027410837 0.264438186136152 0.256517290166668 0.104729807201449 0.306204955356696 "flower__girl" 4 6 280 155 10.5866349010177 8.76248954737158 0.693147180559945 "flower__girl" 3.61091791264422 0.0783044527134993 0.110216560907958
"698" "leaf__flower" -1 1.071 1.184 28 0.03 "0.012" 0.021 0.33 10 863 2.937 279 496 775 2.446 2.695 5.141 "leaf" "flower" 0.656669437431048 0.524690717971866 0.419668868530735 0.375497419113389 5.71021860862918 1.19750154334888e-05 0.30854361336355 0.402355526893014 0.293801488935856 0.45550211199832 0.420369279412668 0.420018927973722 0.388706662378596 0.487456452415073 "flower__leaf" 4 6 131 155 8.26744895830485 8.76248954737158 1.6094379124341 "flower__leaf" 0.693147180559945 0.832967244439404 0.611007907109256
"699" "garden__flower" -1 3.286 1.049 28 0.08 "0.391" 0.2355 0.56 12 15211 4.182 1998 496 2494 3.301 2.695 5.996 "garden" "flower" 0.791275298223288 0.760522080671008 0.567439555237653 0.783241889492643 5.71627915403247 5.62489919287851e-05 0.43746975922701 0.57718508217959 0.404179275625972 0.49073250226619 0.408317337746944 0.482257414392215 0.387195801576824 0.48710903586169 "flower__garden" 6 6 479 155 10.5548747988478 8.76248954737158 2.56494935746154 "flower__garden" 3.80666248977032 0.0884667846055549 0.48660328533442
"700" "salad__flower" -1 0.786 0.995 28 0 "0" 0 0.02 11 0 0 281 496 777 2.449 2.695 5.144 "salad" "flower" 0.669555491682497 0.443699466155171 0.61826676956973 0.709509967953953 5.71616727640505 4.47933616082365e-05 0.223522359382324 0.322061278741929 0.199607411243003 0.399705257183177 0.400713113464927 0.500011484397206 0.310672752275711 0.462769049601576 "flower__salad" 5 6 40 155 8.49269555981584 8.76248954737158 0 "flower__salad" 0.693147180559945 0 0.195344359830689
"701" "pot__flower" -1 1.357 1.096 28 0.01 "0.036" 0.023 0.19 9 792 2.899 416 496 912 2.619 2.695 5.315 "pot" "flower" 0.663212844604242 0.66956081160231 0.376479595867421 0.697660943268835 5.71704260385248 3.22587605455596e-05 0.383121322777645 0.513565121392153 0.349081709904859 0.476679839845109 0.407252288307461 0.409146977813045 0.31710717401521 0.465349561301284 "flower__pot" 3 6 59 155 9.36125725729304 8.76248954737158 1.09861228866811 "flower__pot" 4.52178857704904 0.272118497284507 0.448277910227764
"702" "circle__flower" -1 1.179 1.278 28 0 "0" 0 0.09 12 192 2.286 861 496 1357 2.935 2.695 5.63 "circle" "flower" 0.48989986798005 0.217287033292602 0.341749697994445 0.518735222394447 5.71478711952148 1.3302098211498e-05 0.234265365981819 0.231002895591999 0.206600944135986 0.404866637324077 0.309679864461027 0.335070169795804 0.277918001181777 0.447972751181255 "flower__circle" 6 6 103 155 8.46800294722547 8.76248954737158 0 "flower__circle" 0 0 0.201369525598819
"703" "tower__bell" -1 2.357 1.569 28 0.01 "0.024" 0.017 0.24 9 2587 3.413 832 507 1339 2.92 2.705 5.625 "tower" "bell" 0.540655775906109 0.444539336079813 0.162419443495587 0.431283610545279 5.71115026620426 1.27520638544743e-05 0.411259719467092 0.427575867710364 0.346022559407589 0.475700481173406 0.34279070448573 0.235957359406383 0.198681398465122 0.399007644499532 "bell__tower" 5 4 151 156 8.76436572052981 8.84548923675327 2.07944154167984 "bell__tower" 4.48863636973214 0.476989943605596 0.339569362845783
"705" "book__bell" -1 0.393 0.737 28 0 "0" 0 0.11 8 156 2.196 4932 507 5439 3.693 2.705 6.398 "book" "bell" 0.189807840930475 -0.0125006207324787 -0.143529778326361 0.0990697153486426 5.70977575280344 1.37361312212602e-05 0.233643410969582 0.165864186909302 0.21828665051529 0.41308302884784 0.252976635413006 0.249073514561104 0.215576587912638 0.411221743900517 "bell__book" 4 4 909 156 10.3936920140976 8.84548923675327 0.693147180559945 "bell__book" 1.09861228866811 0.0874045784471449 0.0300335237108935
"707" "dog__pool" -1 2.286 1.301 28 0 "0" 0 0.18 7 538 2.732 1285 620 1905 3.109 2.792 5.901 "dog" "pool" 0.718073152874954 0.254328702289118 0.124847567774878 0.253109564372916 5.70944517759753 7.39104131033307e-06 0.275993930845801 0.268398696022667 0.235381724895269 0.424237160654977 0.393096638841659 0.229293056355182 0.216640116868969 0.411955309022676 "pool__dog" 3 4 351 261 10.2982623894361 8.84850930088808 1.09861228866811 "pool__dog" 0.693147180559945 0.0978281861585814 0.0761880437693463
"708" "water__pool" -1 2.357 1.339 28 0 "0.043" 0.0215 0.44 9 41099 4.614 7749 620 8369 3.889 2.792 6.682 "water" "pool" 0.59790591686683 0.683535095377122 0.567635667873055 0.706224427396865 5.71636424760682 1.71896263924415e-05 0.420167475825674 0.537263483662986 0.364330440033012 0.481241904345791 0.360248554759248 0.455596516856597 0.330248258092043 0.470302398589689 "pool__water" 5 4 1154 261 11.1320310107963 8.84850930088808 1.94591014905531 "pool__water" 1.94591014905531 0.0442781802767497 0.496130308141125
"709" "sun__pool" -1 1.25 1.236 28 0 "0" 0 0.14 7 701 2.846 2689 620 3309 3.43 2.792 6.222 "sun" "pool" 0.678024510250014 0.562070501968598 -0.000551992196941987 0.384454315385412 5.71461399855978 4.90994515610591e-05 0.428454231126066 0.512409451888325 0.36443427067087 0.481271163723177 0.447930790996427 0.271114600410753 0.238171477251234 0.425964581479727 "pool__sun" 3 4 387 261 9.9375990821649 8.84850930088808 0 "pool__sun" 0.693147180559945 0 0.151025689643887
"710" "house__pool" -1 2.571 1.476 28 0 "0" 0 0.17 9 4050 3.608 8601 620 9221 3.935 2.792 6.727 "house" "pool" 0.670403116121557 0.591260192082529 0.436353986994967 0.411388732120894 5.71200896374179 7.14069000688289e-06 0.340767567814356 0.449853138110719 0.321651242086965 0.46710996622945 0.325949808429743 0.378602236641411 0.294449374471089 0.455794844578867 "pool__house" 5 4 1168 261 11.8151685100408 8.84850930088808 0.693147180559945 "pool__house" 3.13549421592915 0.0210321265869976 0.36106360554036
"711" "boy__pool" -1 0.964 1.071 28 0 "0" 0 0.13 7 543 2.736 3876 620 4496 3.588 2.792 6.381 "boy" "pool" 0.147936178225619 -3.14576913089194e-05 -0.440786828161581 0.426005278836581 5.71554520527587 9.03373721639723e-05 0.184421017286217 0.182636555223795 0.13443953286261 0.341123943554675 0.289861713591443 0.181637147359125 0.141109286261375 0.348134249381155 "pool__boy" 3 4 268 261 10.5466826441534 8.84850930088808 0 "pool__boy" 1.94591014905531 0 0.120922298603304
"712" "gun__moose" -1 0.321 0.67 28 0 "0" 0 0.16 8 0 0 1138 14 1152 3.056 1.146 4.202 "gun" "moose" 0.176382906269798 0.0800466180463438 -0.6563283624486 0.343293014771298 5.71836747553883 0.000172874127526513 0.291742533311102 0.28710638824918 0.228661529264246 0.419970754099356 0.249416841938956 0.145378975898171 0.147989819491165 0.355089893996066 "moose__gun" 3 5 213 2 8.98757175036705 6.12249280951439 0 "moose__gun" 0 0 0.0588562013160753
"713" "milk__breast" -1 1.037 1.16 27 0.02 "0" 0.01 0.23 10 4469 3.65 1868 774 2642 3.271 2.889 6.16 "milk" "breast" 0.251799606311275 0.166730213488088 -0.415426718300876 0.074923628598512 5.71563834386801 5.83724582442855e-05 0.258197013815971 0.311233549087505 0.222034904454955 0.415614491636942 0.214360065566036 0.105938135545524 0.120963550958388 0.326084912711283 "breast__milk" 4 6 159 31 9.28256800597306 8.04141290939305 1.38629436111989 "breast__milk" 4.82028156560504 0.614083062251772 0.115154146069134
"714" "book__baker" -1 0.214 0.63 28 0 "0" 0 0.06 9 273 2.438 4932 269 5201 3.693 2.43 6.123 "book" "baker" 0.224068456930484 0.0292213484974617 -0.220413020376119 0.0794787545625517 5.712746767092 3.56074922748272e-05 0.333174140964337 0.228714040362174 0.237741532528367 0.425700007328436 0.229193458030959 0.22342888518927 0.148605151104672 0.35569883352329 "baker__book" 4 5 909 73 10.3936920140976 8.06996814905984 0 "baker__book" 0 0 0.131916684048286
"715" "body__truck" -1 0.964 0.922 28 0 "0" 0 0.04 9 2479 3.394 5243 444 5687 3.72 2.647 6.367 "body" "truck" 0.503175987617321 0.358793192288768 0.15389724831801 0.315113147101392 5.71238889707092 1.27690369316116e-05 0.278427368938255 0.334234305283861 0.260233785242945 0.43876207933352 0.322112369487687 0.338090774838375 0.276689482131154 0.447361612802381 "truck__body" 4 5 617 137 10.3157627525728 8.10621290261996 0 "truck__body" 0 0 0.0652708408993098
"716" "phone__truck" -1 1.037 1.192 27 0 "0" 0 0.19 10 215 2.334 1414 444 1858 3.15 2.647 5.798 "phone" "truck" 0.230687516567802 0.0853712390027315 -0.210218968450704 0.347735839432558 5.71238308911443 5.84621579730795e-05 0.282111412630931 0.284388909673062 0.207789967096108 0.405725642115834 0.176996130122039 0.176838024842124 0.0990152168946534 0.298682446283604 "truck__phone" 5 5 405 137 10.3500306224021 8.10621290261996 0 "truck__phone" 0 0 0.0447203458138285
"717" "bomb__truck" -1 2.107 1.474 28 0 "0" 0 0.06 9 1507 3.178 536 444 980 2.729 2.647 5.377 "bomb" "truck" 0.721372982617003 0.273191240494297 0.768952742778264 0.503978495932391 5.71505857815381 3.24907119955174e-05 0.376393226849787 0.355217488144885 0.266493859168147 0.442125414553173 0.474771701628314 0.621346685660672 0.454478470354965 0.497923478396808 "truck__bomb" 4 5 90 137 8.73921611506174 8.10621290261996 0 "truck__bomb" 1.6094379124341 0 0.401576154470062
"718" "bag__truck" -1 0.571 0.879 28 0 "0" 0 0.34 8 245 2.391 1122 444 1566 3.05 2.647 5.697 "bag" "truck" 0.625369456060094 0.241353074628859 0.565592045783718 0.552912323657815 5.71550587839966 2.43499013058767e-05 0.243775979905124 0.261273785678374 0.214013153320136 0.410135981750087 0.342739816432944 0.451703760409782 0.277915895271352 0.447971707172311 "truck__bag" 3 5 86 137 9.64794993341091 8.10621290261996 0 "truck__bag" 0 0 0.308984580940674
"720" "dish__salad" -1 1.214 1.134 28 0.02 "0" 0.01 0.66 9 2786 3.445 390 281 671 2.591 2.449 5.04 "dish" "salad" 0.602807792039984 0.490525034490933 0.525480671742881 0.211594392278326 5.70862266235184 1.87452831642308e-06 0.282207967612068 0.375727789229978 0.257976253829229 0.437520863833333 0.364202765340734 0.457431991125013 0.346744142276629 0.475933442902969 "salad__dish" 4 5 21 53 9.76715223257887 8.49269555981584 0.693147180559945 "salad__dish" 1.38629436111989 0.23273049836107 0.774315265768025
"721" "tree__pine" -1 1.286 1.243 28 0.01 "0.014" 0.012 0.68 8 522 2.719 1293 217 1510 3.112 2.336 5.448 "tree" "pine" 0.539100060308359 0.403861443442995 0.487013498633286 0.299489029128693 5.71506582276468 3.78388945717639e-05 0.324445702714639 0.402737383870285 0.300769686969593 0.458592719490624 0.323590413417419 0.44524863711469 0.279376106716825 0.448692653954324 "pine__tree" 4 4 353 32 9.8005130769083 7.57916796739608 1.38629436111989 "pine__tree" 4.06044301054642 0.58081371115916 0.681256101034139
"722" "forest__pine" -1 2.643 1.254 28 0 "0" 0 0.57 10 430 2.634 1219 217 1436 3.086 2.336 5.422 "forest" "pine" 0.422745452872142 0.197278296208866 0.268980692373231 0.210969417953304 5.71522657687319 3.89486499188124e-05 0.274524867155753 0.302099931381067 0.225651041788201 0.418010345718979 0.312978841391879 0.387126291203351 0.248615929629135 0.432210653690739 "pine__forest" 6 4 359 32 9.14729407025855 7.57916796739608 0 "pine__forest" 3.76120011569356 0 0.569676111283023
"723" "nut__pine" -1 0.643 0.826 28 0 "0" 0 0.2 7 1646 3.217 123 217 340 2.09 2.336 4.426 "nut" "pine" 0.684660610241168 0.438913667319562 0.381101963530966 0.478076377119517 5.71233766601887 1.77671722051758e-05 0.326985339578004 0.380021790752484 0.317759654186874 0.465605472860782 0.386294199329315 0.384634777107037 0.340746444498804 0.473960235737374 "pine__nut" 3 4 36 32 7.58528107863913 7.57916796739608 0 "pine__nut" 3.76120011569356 0 0.287282364561577
"724" "book__key" -1 1.464 1.427 28 0 "0" 0 0.15 7 1565 3.195 4932 1281 6213 3.693 3.108 6.801 "book" "key" 0.666324375009287 0.411048916340147 0.211286779484797 0.28970871919396 5.71004172750835 4.07265809033553e-06 0.287832070706165 0.344948081782988 0.257776953944857 0.437410557668386 0.199344635488507 0.214415001015518 0.169465874458411 0.375162887093669 "key__book" 4 3 909 368 10.3936920140976 10.0809221877567 0 "key__book" 1.38629436111989 0 0.0390236252066325
"726" "bag__gym" -1 0.75 0.928 28 0 "0" 0 0.22 6 676 2.831 1122 73 1195 3.05 1.863 4.913 "bag" "gym" 0.605801405303837 0.119291756006502 0.517711730835256 0.32595891186447 5.71184016116147 1.00418909228397e-05 0.334816084893698 0.225620308432138 0.221527796504323 0.415274887129311 0.301815694306731 0.415062940877861 0.264865212692264 0.4412614098216 "gym__bag" 3 3 86 37 9.64794993341091 8.04622910107538 0 "gym__bag" 1.79175946922805 0 0.150525775641219
"728" "soap__dove" -1 0.964 1.261 28 0 "0.011" 0.0055 0.06 8 0 0 367 52 419 2.565 1.716 4.281 "soap" "dove" 0.491509381296726 0.137248163988507 0.564256249976616 0.385774872399312 5.71204649588135 4.5545837958398e-06 0.402840405634609 0.243121656797413 0.335065074501072 0.472013209932374 0.364390967058961 0.467560087054535 0.348250004016456 0.476415720478443 "dove__soap" 4 4 61 48 7.84815308619953 6.36475075685191 0 "dove__soap" 0 0 0.0851670017296772
"729" "salad__cucumber" -1 1.5 1.139 28 0 "0" 0 0.51 13 140 2.149 281 54 335 2.449 1.732 4.181 "salad" "cucumber" 0.660846160889681 0.506897568834101 0.177745131042666 0.200100267921785 5.70966730335595 1.31350332856956e-05 0.448981138668851 0.57768680818492 0.383501530943945 0.486238734273191 0.423629784795851 0.492473595979739 0.389836242610949 0.487712975589051 "cucumber__salad" 5 8 40 2 8.49269555981584 7.07749805356923 0 "cucumber__salad" 2.89037175789616 0 0.769288626108238
"731" "leg__chair" -1 1.179 1.02 28 0 "0" 0 0.26 8 1514 3.18 1137 1876 3013 3.056 3.273 6.329 "leg" "chair" 0.421295714349587 0.168876603287784 0.032231848108293 0.361405748284798 5.714376728766 2.06413833735329e-05 0.182808099558503 0.201041997520108 0.171913234345131 0.377305014811792 0.315165565751564 0.307541367947434 0.262378947872946 0.43992753447134 "chair__leg" 3 5 153 342 9.62615177213849 9.11833472618016 0 "chair__leg" 2.99573227355399 0 0.125921384211137
"732" "seat__chair" -1 0.964 1.071 28 0.21 "0.543" 0.3765 0.33 9 4231 3.627 1396 1876 3272 3.145 3.273 6.418 "seat" "chair" 0.548881519682639 0.39274428193923 0.334521002501102 0.240113003849094 5.70839725243386 2.9796300456744e-06 0.310443126420341 0.349177265538475 0.303728027204564 0.459866624897902 0.356123618403644 0.345153342505488 0.307166982434294 0.461319224980386 "chair__seat" 4 5 186 342 9.41548287218084 9.11833472618016 0.693147180559945 "chair__seat" 1.38629436111989 0.176957805784661 0.396226965592245
"733" "face__chair" -1 0.25 0.585 28 0 "0" 0 0.44 9 102 2.013 8000 1876 9876 3.903 3.273 7.176 "face" "chair" 0.462574180440863 0.0514284645888861 -0.0424133237072272 0.469669484019378 5.71866335234829 5.02714826490923e-05 0.113124598914593 0.127809944338182 0.103007209574541 0.303968294975327 0.234720857596697 0.167591201671936 0.16128699198732 0.367795457017895 "chair__face" 4 5 188 342 10.9296187500898 9.11833472618016 0.693147180559945 "chair__face" 0 0.0389304001723553 0.082647683661384
"734" "library__university" -1 1.75 1.404 28 0 "0" 0 0.2 17 1274 3.106 942 3526 4468 2.974 3.547 6.521 "library" "university" 0.576198700559546 0.463933840444481 0.259825230404258 0.218611720690488 5.70905413406357 4.26274353085186e-06 0.35072314562226 0.407135660575929 0.255896304106432 0.436363822573664 0.339605049522829 0.307795699018275 0.318514372027219 0.465900168318627 "university__library" 7 10 604 759 8.37999795223839 9.65252306301951 0 "university__library" 3.61091791264422 0 0.367649038669683
"735" "school__university" -1 1.643 1.367 28 0 "0" 0 0.33 16 21780 4.338 6984 3526 10510 3.844 3.547 7.391 "school" "university" 0.703493896345955 0.501840521208061 0.693895605699928 0.450227319769519 5.71254319941466 1.06741854992993e-05 0.272263905398155 0.370463950665024 0.234193479055733 0.42349367577746 0.386139707845084 0.519297476624662 0.344793064854028 0.475300754557148 "university__school" 6 10 1615 759 10.9536446209348 9.65252306301951 2.39789527279837 "university__school" 1.38629436111989 0.0241936728474175 0.420067718341073
"736" "library__photograph" -1 2.429 1.501 28 0 "0" 0 0.08 17 277 2.444 942 535 1477 2.974 2.728 5.702 "library" "photograph" 0.721077989295756 0.515160920239937 0.621961852016429 0.623993850911707 5.71558939674367 2.16050528859252e-05 0.330689895930249 0.415028372691034 0.298520995705745 0.457609233766754 0.307517046883528 0.445048521538397 0.277716814110341 0.44787295661911 "photograph__library" 7 10 604 180 8.37999795223839 8.44591198941127 0 "photograph__library" 0 0 0.396009011693685
"737" "cage__parrot" -1 1.571 1.2 28 0.01 "0" 0.005 0.32 10 361 2.559 225 45 270 2.352 1.653 4.005 "cage" "parrot" 0.607314625694682 0.335754138342925 0.322559236552099 0.439077735105965 5.7120603858002 8.66525009407538e-06 0.521529888566093 0.420346935746569 0.408712539120032 0.491595971796035 0.366470912435879 0.344927244126323 0.287482117647626 0.452588278328618 "parrot__cage" 4 6 30 8 7.68662133494462 7.24208235925696 0 "parrot__cage" 1.09861228866811 0 0.295341834469426
"741" "building__hospital" -1 1.143 1.146 28 0 "0" 0 0.1 16 345 2.539 2854 1884 4738 3.455 3.275 6.731 "building" "hospital" 0.532785692012906 0.215738871351216 0.365263980749787 0.315632355065973 5.71080401150674 3.73643950188556e-06 0.206598355770878 0.213927426504448 0.205034926787082 0.403727142491681 0.337303225734219 0.356440402121078 0.27291823561667 0.44545917016552 "hospital__building" 8 8 680 429 10.4619598297695 10.0983962248356 0.693147180559945 "hospital__building" 2.39789527279837 0.023321434248165 0.149702073810519
"742" "mountain__candy" -1 0.714 0.81 28 0 "0" 0 0.02 13 60 1.785 829 113 942 2.919 2.053 4.972 "mountain" "candy" 0.378873614240776 0.0266100518169924 0.0101936846158413 0.511167646226815 5.72437952133077 0.000259727033166054 0.20621343994818 0.138972301209921 0.105149092665962 0.306745433507146 0.362517370573067 0.356169028494406 0.303531622420787 0.459782749362557 "candy__mountain" 8 5 379 17 9.09335701649036 7.21597500265147 0 "candy__mountain" 1.6094379124341 0 0.0438896725582637
"743" "apple__candy" -1 3.071 1.016 28 0 "0" 0 0.31 10 1377 3.139 315 113 428 2.498 2.053 4.551 "apple" "candy" 0.345270269563071 -0.0591474936397964 0.0378619977708055 0.265905599230023 5.7163241425667 5.13599011117178e-05 0.336193568110386 0.277133819185357 0.248577282549078 0.432188173310647 0.304201273442451 0.333364006626314 0.238433712198726 0.426125658797802 "candy__apple" 5 5 196 17 8.95351076300717 7.21597500265147 0 "candy__apple" 1.38629436111989 0 0.370110009737216
"744" "wine__candy" -1 0.821 1.09 28 0 "0" 0 0.15 9 109 2.041 1313 113 1426 3.118 2.053 5.171 "wine" "candy" 0.309721459964535 -0.0115884300953962 -0.0530095628021838 0.415484606639093 5.72365273287348 0.000185872763449507 0.284746464894326 0.198679448376766 0.132324572533052 0.338843297169941 0.28489365414163 0.217090181573193 0.152505924741675 0.35951059464272 "candy__wine" 4 5 247 17 9.54731248363905 7.21597500265147 0 "candy__wine" 0 0 0.332037575090341
"745" "dish__candy" -1 1.571 1.103 28 0 "0" 0 0.37 9 124 2.097 390 113 503 2.591 2.053 4.644 "dish" "candy" 0.563887000430252 0.290816131701865 0.377666204911325 0.281489097088199 5.70983445017473 3.57310118681071e-06 0.374466748033264 0.337852005431511 0.321621913210483 0.467098767021828 0.440147214214985 0.451356428979078 0.419522318060119 0.493480843305577 "candy__dish" 4 5 21 17 9.76715223257887 7.21597500265147 0 "candy__dish" 0 0 0.277961625611118
"746" "money__candy" -1 0.643 0.911 28 0 "0" 0 0.27 10 51 1.716 7226 113 7339 3.859 2.053 5.912 "money" "candy" 0.230362838173599 0.118706675433459 -0.244332519301253 0.0580176693333538 5.73300095555442 0.000617336518584058 0.340564499607119 0.319359057043339 0.169540052143001 0.375228227699289 0.127291937445259 0.155395672968708 0.0519080679058581 0.221841430738577 "candy__money" 5 5 345 17 11.8421860457135 7.21597500265147 0 "candy__money" 0 0 0.142962372581829
"749" "knife__bread" -1 0.607 0.786 28 0.01 "0" 0.005 0.27 10 162 2.212 663 1327 1990 2.822 3.123 5.944 "knife" "bread" 0.387061962910395 0.0830684470487649 -0.211282288649648 0.160573658495611 5.70875360094702 2.35752857819791e-06 0.200267672021219 0.166129816847814 0.155936530224926 0.362795160891566 0.315949865479496 0.224116232220416 0.229695498604823 0.420636989012503 "bread__knife" 5 5 34 70 8.73101341526956 9.19978485803667 0 "bread__knife" 3.46573590279973 0 0.229802852838017
"750" "building__bread" -1 0.179 0.39 28 0 "0" 0 0.04 13 84 1.929 2854 1327 4181 3.455 3.123 6.578 "building" "bread" 0.294549461099253 -0.0262917018274218 0.153787494552343 0.290296064042694 5.71732325257025 4.07553406768525e-05 0.0956361327057675 0.0622693408512278 0.0674797877966864 0.250851083385343 0.286984334832601 0.311744696293064 0.179075348028242 0.383415398434656 "bread__building" 8 5 680 70 10.4619598297695 9.19978485803667 0 "bread__building" 0 0 0.00160871935626644
"751" "bowl__bread" -1 1.107 1.133 28 0 "0" 0 0.49 9 387 2.589 525 1327 1852 2.72 3.123 5.843 "bowl" "bread" 0.536175974643087 0.327773427256158 0.486261495972022 0.236160734031025 5.71088140761634 9.45929609482616e-06 0.221136172882948 0.289695137318328 0.207993762938007 0.40587234140416 0.439385990017559 0.512664844569437 0.399310779428945 0.489756756830157 "bread__bowl" 4 5 90 70 9.1986725671085 9.19978485803667 0 "bread__bowl" 0.693147180559945 0 0.424136311752109
"752" "book__bread" -1 0.25 0.441 28 0 "0" 0 0 9 320 2.507 4932 1327 6259 3.693 3.123 6.816 "book" "bread" 0.393365246634372 0.246612733958336 -0.126331778901505 0.222304888372137 5.71279919454848 1.56239219737893e-05 0.22757289055361 0.267797728422536 0.18130958999874 0.385274476929408 0.220796923919827 0.18466551940823 0.176340153421116 0.38110930677764 "bread__book" 4 5 909 70 10.3936920140976 9.19978485803667 0 "bread__book" 0 0 0.0600921278994625
"753" "key__boot" -1 0.25 0.585 28 0 "0" 0 0.09 7 1107 3.045 1281 159 1440 3.108 2.201 5.309 "key" "boot" 0.220412798648267 0.0845226759345184 -0.109733459452164 0.571577250510066 5.71138203493146 5.72270744311433e-05 0.219696316916314 0.241294409143205 0.210093262671469 0.407374623229683 0.336351072839082 0.329106063889681 0.214547900932043 0.410508342348481 "boot__key" 3 4 161 111 10.0809221877567 8.58783803098557 0 "boot__key" 0 0 0.0524176574863748
"754" "screen__boot" -1 0.286 0.763 28 0 "0" 0 0.04 10 1037 3.016 518 159 677 2.714 2.201 4.916 "screen" "boot" 0.55637585662734 0.0652354164154965 0.41471229470422 0.449119295191719 5.72158876056728 0.000171520398189381 0.336668525070644 0.205974494685117 0.15699226105035 0.36379347303195 0.358099225330547 0.465856605204054 0.296419806281424 0.456678338358091 "boot__screen" 6 4 359 111 9.02292586811622 8.58783803098557 0 "boot__screen" 0 0 0.121208098198985
"755" "menu__boot" -1 0.179 0.548 28 0 NA 0 0.04 8 282 2.452 130 159 289 2.114 2.201 4.315 "menu" "boot" 0.66014564140805 0.0410379562968799 0.487240121186167 0.522263785520853 5.71802399166155 8.38281077722874e-05 0.217037810795842 0.154511343487555 0.131003771805016 0.337404480672493 0.358040808569373 0.466548407232652 0.289447016642526 0.453505723447089 "boot__menu" 4 4 164 111 8.44526745184465 8.58783803098557 0 "boot__menu" 0 0 0.0710779488149576
"756" "stage__boot" -1 0.786 1.287 28 0 "0" 0 0.08 9 4640 3.667 2528 159 2687 3.403 2.201 5.604 "stage" "boot" 0.484523270020306 0.392223785270065 -0.00507962105923584 0.155870481150279 5.70848049894076 2.52175258657379e-06 0.36647888996908 0.400091737243851 0.317983587554844 0.465693059429271 0.249793922375904 0.188369812969038 0.199745890877561 0.399809291981928 "boot__stage" 5 4 585 111 10.3463768892903 8.58783803098557 0 "boot__stage" 0 0 0.0176607964849685
"757" "sun__autumn" -1 0.964 1.17 28 0 "0" 0 0.16 9 0 0 2689 605 3294 3.43 2.782 6.211 "sun" "autumn" 0.525152291176261 0.182647312161359 0.331486036227045 0.24212011314155 5.71295090627988 3.2076074447448e-05 0.275761674792887 0.247371772432031 0.166802951844959 0.372799848579324 0.416098579674191 0.45657984577614 0.399379861182661 0.489770954288206 "autumn__sun" 3 6 387 68 9.9375990821649 8.56159277871292 0 "autumn__sun" 1.79175946922805 0 0.385867050382128
"758" "leaf__autumn" -1 1.071 1.215 28 0.02 "0" 0.01 0.28 10 572 2.758 279 605 884 2.446 2.782 5.227 "leaf" "autumn" 0.65534616173277 0.0717483068827315 0.216685726325201 0.667728594012485 5.71724761325934 4.28929683795943e-05 0.175974747244093 0.132768231088514 0.113917224516364 0.317710702487109 0.407901847820737 0.325276786964473 0.261446217907856 0.439422453966037 "autumn__leaf" 4 6 131 68 8.26744895830485 8.56159277871292 0 "autumn__leaf" 1.6094379124341 0 0.343791660753536
"759" "sun__winter" -1 0.536 0.793 28 0 "0" 0 0.24 9 401 2.604 2689 1423 4112 3.43 3.153 6.583 "sun" "winter" 0.691431461030148 0.162912692393506 0.357128701057688 0.138686306410943 5.70790297259804 7.79227899477339e-06 0.244501101863896 0.21359575106198 0.227816596461378 0.419423646016926 0.457627630023174 0.448727314331655 0.457627630023174 0.498201347110329 "winter__sun" 3 6 387 125 9.9375990821649 9.51111140896968 0.693147180559945 "winter__sun" 3.66356164612965 0.0708821349156166 0.421133956509004
"761" "ball__winter" -1 0.25 0.585 28 0 "0" 0 0.01 10 87 1.944 1664 1423 3087 3.221 3.153 6.374 "ball" "winter" 0.575874791344593 0.176430912506124 0.660678061999237 1.20617488762533 5.72687321527975 0.000128972495679873 0.232054102658392 0.232135421254956 0.154992720209152 0.361897743694707 0.407426689416586 0.54174841426616 0.328615692445825 0.469709930834101 "winter__ball" 4 6 211 125 10.6637792307254 9.51111140896968 0 "winter__ball" 1.09861228866811 0 0.0568776355276693
"762" "clothes__winter" -1 0.75 1.005 28 0 "0" 0 0.25 13 476 2.679 2225 1423 3648 3.347 3.153 6.501 "clothes" "winter" 0.492008243511822 0.0901721174175419 0.370108930070656 0.335638138616632 5.71161161923525 8.29036473376887e-06 0.211756989547839 0.164928273132033 0.186696056796288 0.389667344247635 0.288012312681347 0.364075171410493 0.269289896011514 0.443590856440507 "winter__clothes" 7 6 48 125 9.30683167216494 9.51111140896968 0 "winter__clothes" 3.17805383034795 0 0.117418027589688
"763" "ice__winter" -1 1.571 1.26 28 0 "0" 0 0.29 9 738 2.869 934 1423 2357 2.97 3.153 6.124 "ice" "winter" 0.34344930316403 0.0712270193996627 -0.160757254536036 0.111068107243665 5.71812755866441 0.000113555226759917 0.284334766918265 0.288998813421572 0.176938538574886 0.381616682211181 0.287527147308856 0.238596128216329 0.166166474686017 0.372230006013001 "winter__ice" 3 6 231 125 9.86796399646708 9.51111140896968 0.693147180559945 "winter__ice" 2.39789527279837 0.0759939332682504 0.425197028386034
"764" "sea__winter" -1 0.333 0.62 27 0 "0" 0 0.09 9 828 2.919 2872 1423 4295 3.458 3.153 6.611 "sea" "winter" 0.640726382199945 0.605301240772041 0.407963737334366 0.26962619319792 5.71091103088377 1.42019838802906e-05 0.536205013420299 0.591398518899973 0.483903250119815 0.499740827472896 0.433877381469316 0.478487629677408 0.396686000413726 0.489209788832447 "winter__sea" 3 6 504 125 10.3820791989684 9.51111140896968 0.693147180559945 "winter__sea" 1.38629436111989 0.0454466135811058 0.306383543187055
"765" "snow__winter" -1 1.25 1.206 28 0.01 "0.026" 0.018 0.67 10 3762 3.576 1055 1423 2478 3.023 3.153 6.176 "snow" "winter" 0.521341230135669 0.356470173371552 0.317324619826837 0.26647124564207 5.70875333027526 4.25732926231187e-06 0.31495817856667 0.33507192738045 0.281516091837983 0.449738570587682 0.365899093626533 0.340747400254243 0.24280163757281 0.428776168139942 "winter__snow" 4 6 156 125 9.42690231192484 9.51111140896968 1.09861228866811 "winter__snow" 3.25809653802148 0.120538681169889 0.649466692151563
"766" "home__winter" -1 0.536 0.793 28 0 "0" 0 0.19 10 872 2.941 8831 1423 10254 3.946 3.153 7.099 "home" "winter" 0.404809508615686 0.289355645165916 0.252795220798042 0.19786278403174 5.71082317190141 7.66337904151968e-06 0.3117078677308 0.337226336691721 0.282447743755495 0.450189977457212 0.360484999213619 0.39077328761184 0.315270194931426 0.46462339493328 "winter__home" 4 6 1290 125 11.8939066053868 9.51111140896968 0 "winter__home" 2.83321334405622 0 0.0687111044055549
"768" "rain__winter" -1 0.536 0.744 28 0 "0" 0 0.26 10 135 2.134 1279 1423 2702 3.107 3.153 6.26 "rain" "winter" 0.682686209828222 0.496988175230657 0.701332987895096 0.388174176009079 5.71328780354601 4.012651334953e-05 0.479083209124228 0.526311886721796 0.392250141539123 0.488251951354688 0.488864300671212 0.634853641227174 0.415988558235223 0.492891547556461 "winter__rain" 4 6 86 125 10.1024613545431 9.51111140896968 0.693147180559945 "winter__rain" 3.17805383034795 0.0601087939984334 0.57732901195607
"769" "ski__winter" -1 0.964 0.999 28 0 "0" 0 0.43 9 1173 3.07 110 1423 1533 2.041 3.153 5.195 "ski" "winter" 0.24537416190906 -0.0789372805276348 -0.294821509183595 0.0718454158728181 5.70925254995023 1.26155027384011e-05 0.326005342538045 0.306437405938778 0.296279837530616 0.456615916721535 0.335023460623165 0.209801618875277 0.19996753335356 0.399975647956288 "winter__ski" 3 6 133 125 7.3304052118444 9.51111140896968 0.693147180559945 "winter__ski" 0.693147180559945 0.961228636922523 0.461884053276519
"770" "pot__winter" -1 0.464 0.744 28 0 "0" 0 0.13 9 86 1.94 416 1423 1839 2.619 3.153 5.772 "pot" "winter" 0.650591464611363 0.197594409395742 0.359181925094397 0.315537481880079 5.71153244147076 1.15441375310179e-05 0.328066699785828 0.278617370076969 0.226733288817346 0.418718646061309 0.392373567831109 0.409846210914111 0.293362885769739 0.455303308820165 "winter__pot" 3 6 59 125 9.36125725729304 9.51111140896968 0 "winter__pot" 0 0 0.170647077128868
"771" "tent__umbrella" -1 1.464 1.401 28 0 "0" 0 0.15 12 0 0 657 203 860 2.818 2.308 5.125 "tent" "umbrella" 0.520559864461321 0.258858667033663 0.48113600621315 0.25534855377257 5.7094537459412 2.21936392576029e-06 0.300833472964157 0.28470250686685 0.284815249028865 0.451326404002127 0.400712886342791 0.443076503929408 0.367083653354364 0.482009589940259 "umbrella__tent" 4 8 36 27 8.10046489102936 7.34471905414967 0 "umbrella__tent" 0 0 0.364560906038972
"772" "cap__skin" -1 0.571 0.742 28 0 "0" 0 0.1 7 263 2.422 489 1617 2106 2.689 3.209 5.898 "cap" "skin" 0.480924340023746 0.288460998970085 0.168289045954946 0.350919316712594 5.71299200305433 1.30121079445641e-05 0.251513432334307 0.282315675531034 0.214648060393242 0.410577971355821 0.252250088912429 0.262015431265264 0.199881787470904 0.399911313303762 "skin__cap" 3 4 83 152 8.57602797713713 9.34110544185573 0 "skin__cap" 0 0 0.231760305479052
"773" "magazine__skin" -1 0.464 0.744 28 0 "0" 0 0.05 12 1024 3.011 703 1617 2320 2.847 3.209 6.056 "magazine" "skin" 0.319200836283774 0.0914873152348117 0.0525119432017604 4.12356321511822 5.78542193446798 0.0055860451946653 0.149062530652914 0.147319783537836 0.05979106699404 0.237099336358738 0.227314703594007 0.204818994296395 0.0378990893255746 0.190952214844098 "skin__magazine" 8 4 321 152 8.26975694753298 9.34110544185573 0 "skin__magazine" 0 0 0.00538277413117162
"774" "mother__rainbow" -1 0.357 0.621 28 0 "0" 0 0.06 13 0 0 7356 101 7457 3.867 2.004 5.871 "mother" "rainbow" 0.51912453182679 0.124309655436127 0.525013507025728 0.982418031645551 5.72646918651307 0.000134631051624949 0.316309366140903 0.240234290121929 0.185531373959156 0.388728032480273 0.326185911797836 0.442174158333711 0.272962816254237 0.445481893231131 "rainbow__mother" 6 7 353 10 10.5763299797557 8.02387999273488 0 "rainbow__mother" 0 0 0.0793458218752047
"775" "flag__rainbow" -1 0.75 1.005 28 0 "0" 0 0.16 11 93 1.973 356 101 457 2.551 2.004 4.556 "flag" "rainbow" 0.48266226945623 0.310432970932885 0.217541621184746 0.338762236806947 5.71286941409755 1.0874420002551e-05 0.433519977617168 0.396024105414565 0.358793756782269 0.479646533268338 0.429666885779578 0.39423592027579 0.3444509617878 0.475188906342793 "rainbow__flag" 4 7 127 10 8.56655462095396 8.02387999273488 0 "rainbow__flag" 2.484906649788 0 0.269724279756367
"776" "house__rainbow" -1 0.107 0.416 28 0 "0" 0 0.09 12 1867 3.271 8601 101 8702 3.935 2.004 5.939 "house" "rainbow" 0.409441283532478 0.352976266651247 -0.00963179409574872 0.160077011979095 5.70925740394861 3.64334950912188e-06 0.529255365484673 0.503278556311807 0.481772598878369 0.499667651392754 0.2262132334327 0.205363940252858 0.187996446011312 0.390709332238722 "rainbow__house" 5 7 1168 10 11.8151685100408 8.02387999273488 0.693147180559945 "rainbow__house" 0 0.0479750178682775 0.0776390353525685
"778" "circle__rainbow" -1 0.63 1.182 27 0 "0" 0 0.07 13 879 2.944 861 101 962 2.935 2.004 4.939 "circle" "rainbow" 0.189988026261604 0.120533623167608 -0.0687988261324278 0.0403802028021002 5.70900960913617 1.05168133387707e-05 0.404922998248154 0.34265612215921 0.331896113405743 0.470893919383023 0.296542002634989 0.260128082205192 0.261412638507412 0.439404222710712 "rainbow__circle" 6 7 103 10 8.46800294722547 8.02387999273488 0 "rainbow__circle" 0 0 0.331085127350569
"779" "chair__lawn" -1 0.964 0.922 28 0 "0" 0 0.28 9 1286 3.11 1876 368 2244 3.273 2.566 5.839 "chair" "lawn" 0.494448120057678 0.175945653956472 0.17794847991089 0.193010364903242 5.71218998594045 1.57296885022704e-05 0.340045066099687 0.311578625629279 0.280613033049931 0.449298741075968 0.295619946695713 0.310058011011797 0.241844936552279 0.428200844483407 "lawn__chair" 5 4 103 25 9.11833472618016 7.4759059693674 0 "lawn__chair" 0.693147180559945 0 0.0745251080853821
"781" "guy__lawn" -1 0.393 0.786 28 NA "0" 0 0.16 7 0 0 465 368 833 2.667 2.566 5.233 "guy" "lawn" 0.543724582168118 0.142887652667278 0.217478202834688 0.433745148298522 5.71319524460528 8.06503109850479e-06 0.226579583438937 0.186827740113335 0.206053383583298 0.404469265454339 0.284514678447498 0.261455514302163 0.216838964078845 0.412092013676628 "lawn__guy" 3 4 93 25 10.2580452567037 7.4759059693674 0 "lawn__guy" 0.693147180559945 0 0.040531363835611
"782" "meat__lamb" -1 0.963 1.055 27 0.03 "0" 0.015 0.47 8 146 2.167 1280 265 1545 3.107 2.423 5.53 "meat" "lamb" 0.452329781705831 0.471021840708913 0.145006963276927 0.275097671200004 5.71234144572528 1.35444552637086e-05 0.38668572845652 0.467470320418718 0.320754049868157 0.466766418416463 0.285354788476922 0.339861535238703 0.243558953234548 0.429229530127925 "lamb__meat" 4 4 138 31 9.46024269259108 9.01990599507168 2.39789527279837 "lamb__meat" 2.63905732961526 0.202777667061773 0.683794759819743
"783" "television__holiday" -1 0.964 1.138 28 0 "0" 0 0.08 17 826 2.918 2033 1036 3069 3.308 3.015 6.324 "television" "holiday" 0.53418133382193 0.0274832685449428 0.404177179185732 0.775360067838408 5.7240714950185 0.00010271105641991 0.169271203106447 0.106887083237719 0.06157147469594 0.240375598178574 0.230818888040083 0.358828834141587 0.175562472485946 0.380447487494092 "holiday__television" 10 7 482 435 9.60197697214781 9.78030245196575 0 "holiday__television" 0 0 0.00589900181118801
"784" "bird__holiday" -1 1 1.089 28 0 "0" 0 0.02 11 613 2.788 752 1036 1788 2.876 3.015 5.892 "bird" "holiday" 0.527275135139232 0.00340036901148728 0.220667963607917 1.69810665651352 5.73750017041908 0.00044794197201265 0.120515177594124 0.0827056755600091 0.0491154905946353 0.216109137192955 0.309790695057934 0.333542879460926 0.138935133852945 0.345878826229952 "holiday__bird" 4 7 267 435 9.57143553234841 9.78030245196575 0 "holiday__bird" 0 0 0.0822987942903189
"785" "home__holiday" -1 1.179 1.188 28 0 "0" 0 0.29 11 10567 4.024 8831 1036 9867 3.946 3.015 6.961 "home" "holiday" 0.706472345969112 0.574193827455119 0.566538468377292 0.358207823233487 5.71113023684227 7.48809807786947e-06 0.38264636872146 0.470279768861755 0.327883834966267 0.469442249626172 0.504403513300829 0.538989254974674 0.440747661803533 0.496476747107306 "holiday__home" 4 7 1290 435 11.8939066053868 9.78030245196575 2.19722457733622 "holiday__home" 5.73657229747919 0.00823737128774552 0.291705951019018
"786" "car__clown" -1 0.786 0.876 28 0 "0" 0 0.02 8 215 2.334 4944 58 5002 3.694 1.763 5.458 "car" "clown" 0.390471352412558 0.253224430706729 -0.244681362654678 0.414622063833225 5.71646108222272 3.55744493432263e-05 0.374662208983444 0.353747759126449 0.316126244769439 0.46496283952313 0.189915545022935 0.122589970000392 0.101575962835413 0.302089865122072 "clown__car" 3 5 728 8 10.9268373567037 7.37462901521894 0 "clown__car" 1.38629436111989 0 0.0266659734251978
"787" "school__clown" -1 3.286 0.937 28 0 "0" 0 0.03 11 132 2.124 6984 58 7042 3.844 1.763 5.608 "school" "clown" 0.54746751692371 0.484540954485396 0.353430427600043 0.570842889776956 5.71542232635253 1.25204208210788e-05 0.426987857057307 0.462786259530528 0.370715895654243 0.482996501398836 0.200843441485911 0.272574443876025 0.131597523992621 0.338052681799202 "clown__school" 6 5 1615 8 10.9536446209348 7.37462901521894 0 "clown__school" 1.6094379124341 0 0.00267133705954002
"788" "face__clown" -1 1 0.943 28 0 "0" 0 0.28 9 1141 3.058 8000 58 8058 3.903 1.763 5.667 "face" "clown" 0.592792270695911 0.294284043055409 0.334943808068868 1.20436889093236 5.72537186715183 0.000142966306968757 0.382790748079104 0.345866810049897 0.231303650602088 0.421666066716585 0.33086812287976 0.342330624773094 0.224097702913881 0.416986717369514 "clown__face" 4 5 188 8 10.9296187500898 7.37462901521894 0 "clown__face" 1.79175946922805 0 0.181484103942564
"789" "blood__bird" -1 0.5 0.694 28 0 "0" 0 0.01 9 43 1.643 2536 752 3288 3.404 2.876 6.28 "blood" "bird" 0.426081021677374 0.0131480091465935 -0.154179073944671 0.5699887750637 5.74224889287729 0.00183866118330521 0.145511668844912 0.101969359797357 0.0685606023931843 0.252705453428825 0.284395050369854 0.256232085545762 0.0744729595268397 0.262539021530426 "bird__blood" 5 4 289 211 9.85702467812579 9.57143553234841 0 "bird__blood" 0.693147180559945 0 0.037531747289219
"790" "foot__bird" -1 0.357 0.621 28 0 "0" 0 0.09 8 311 2.494 1797 752 2549 3.255 2.876 6.131 "foot" "bird" 0.433696102395758 0.104984645384638 0.283748681809049 2.28364825589901 5.74687645201701 0.000701144800101715 0.145268506799164 0.146935825315974 0.0767302563225149 0.26616296528104 0.312030845244101 0.335904554501814 0.12206231108943 0.327357760410437 "bird__foot" 4 4 321 211 9.72519785685554 9.57143553234841 0 "bird__foot" 1.09861228866811 0 0.0884055023989831
"791" "cage__bird" -1 2.393 1.343 28 0.57 "0.168" 0.369 0.35 8 4255 3.629 225 752 977 2.352 2.876 5.228 "cage" "bird" 0.603424841749942 0.365143381948631 0.255747831148787 0.503358254780549 5.71202284736364 1.58335556240233e-05 0.438291455603058 0.400049027467995 0.347203755323597 0.476081198549984 0.374509008022581 0.309483224985553 0.272313454145533 0.445150353068333 "bird__cage" 4 4 30 211 7.68662133494462 9.57143553234841 1.79175946922805 "bird__cage" 3.3322045101752 0.668898160972772 0.267954982641648
"792" "magazine__bird" -1 0.714 1.084 28 0 "0" 0 0.04 12 412 2.616 703 752 1455 2.847 2.876 5.723 "magazine" "bird" 0.191528273487719 0.0245316086700342 0.0157385538273049 1.53374937737372 5.74271474207131 0.00169826967533402 0.20401115830861 0.141698805693978 0.0763329707950039 0.265530127037617 0.284804351808933 0.300588458749902 0.0924444243300113 0.289652296280047 "bird__magazine" 8 4 321 211 8.26975694753298 9.57143553234841 0 "bird__magazine" 0 0 0.0185649438611733
"793" "seat__bird" -1 0.214 0.499 28 0 "0" 0 0.07 8 0 0 1396 752 2148 3.145 2.876 6.021 "seat" "bird" 0.343315757084564 0.027540475977083 0.0991671968937974 0.426664454543272 5.71929889087864 6.37523269186038e-05 0.151465618854904 0.108206890742599 0.111228135947192 0.314414436247615 0.279301806899174 0.24056231517402 0.150475270132015 0.357536659953511 "bird__seat" 4 4 186 211 9.41548287218084 9.57143553234841 0 "bird__seat" 0 0 0.0144285869355778
"794" "guy__bird" -1 1.571 1.317 28 NA "0" 0 0.03 7 0 0 465 752 1217 2.667 2.876 5.544 "guy" "bird" 0.357390592698512 0.099298949341068 0.0458245561101233 0.0628085688504328 5.70842730168977 4.13903854148828e-06 0.154342291121062 0.149170796228109 0.151556715831601 0.358590682698171 0.2407137161563 0.227268411277803 0.216784992371902 0.412054922861281 "bird__guy" 3 4 93 211 10.2580452567037 9.57143553234841 0 "bird__guy" 0 0 0.0370508245165434
"795" "star__screen" -1 1.071 1.184 28 0 "0" 0 0.07 10 757 2.88 952 518 1470 2.979 2.714 5.693 "star" "screen" 0.525976111019708 0.372317440761824 0.140818566227847 0.103126773709712 5.70919175086125 5.25411068813937e-06 0.271335374642205 0.353136427068848 0.261283224209661 0.439333928756094 0.212627663530751 0.232613391297501 0.204543427873319 0.403367591642104 "screen__star" 4 6 518 376 10.0049153451662 9.02292586811622 0 "screen__star" 2.30258509299405 0 0.188108792586761
"796" "cap__screen" -1 0.357 0.78 28 0 "0" 0 0.1 9 1015 3.007 489 518 1007 2.689 2.714 5.404 "cap" "screen" 0.330423975804078 0.0405135321565635 -0.041991932847173 0.0772533530720055 5.70978477984914 9.34860440645822e-06 0.166567149829133 0.149638381740864 0.124894186195537 0.330598893600827 0.26213992055538 0.239300013548296 0.201958500823401 0.401461411306947 "screen__cap" 3 6 83 376 8.57602797713713 9.02292586811622 0 "screen__cap" 0.693147180559945 0 0.0612397806560688
"797" "window__screen" -1 3.964 0.189 28 0 "0" 0 0.15 12 30690 4.487 2372 518 2890 3.375 2.714 6.089 "window" "screen" 0.617239166100688 0.306791668417456 0.54239462540834 0.536264315640351 5.71305362530695 1.85961625705619e-05 0.35194187509689 0.330487324611784 0.227874193420484 0.419461017728045 0.311569005021352 0.412687417123686 0.303317590539728 0.459691233121649 "screen__window" 6 6 326 376 9.53184399290347 9.02292586811622 1.38629436111989 "screen__window" 0 0.179350367651023 0.506696811762869
"798" "door__screen" -1 3 1.414 28 0 "0" 0 0.13 10 5333 3.727 5891 518 6409 3.77 2.714 6.485 "door" "screen" 0.674363573396403 0.132330908944594 0.679374220307821 1.43537341082278 5.7281884744151 0.000215195569089217 0.331315941943333 0.246128441769086 0.108893636602538 0.311505718262141 0.370206925640848 0.512357676744569 0.285911167952097 0.451847288353449 "screen__door" 4 6 254 376 10.50903227236 9.02292586811622 0 "screen__door" 2.19722457733622 0 0.208521204101195
"799" "menu__screen" -1 3.071 1.386 28 0 NA 0 0.39 10 68242 4.834 130 518 648 2.114 2.714 4.828 "menu" "screen" 0.672852507625571 0.544955569700228 0.489224336660919 0.642852988480003 5.71381740358986 2.98913541997717e-05 0.377701070629161 0.453685245650661 0.318450587549353 0.465875316837912 0.275993390990429 0.367454328631587 0.230216472070924 0.420971315006309 "screen__menu" 4 6 164 376 8.44526745184465 9.02292586811622 0.693147180559945 "screen__menu" 0.693147180559945 0.513646659999669 0.457627663373905
"800" "police__sailor" -1 1.107 1.1 28 0 "0" 0 0.06 12 0 0 3770 101 3871 3.576 2.004 5.581 "police" "sailor" 0.410547117115935 0.263352465763972 -0.208965811977722 0.269450082934956 5.71481167563556 2.796914079803e-05 0.424670000454501 0.393207735257117 0.339799816353397 0.473641110081879 0.249628693798489 0.241587427927344 0.214884026775246 0.410741867615296 "sailor__police" 6 6 668 28 11.0683556369813 7.04403289727469 0 "sailor__police" 0 0 0.0730136682034664
"801" "boy__sailor" -1 3.321 0.983 28 0 "0" 0 0.16 9 613 2.788 3876 101 3977 3.588 2.004 5.593 "boy" "sailor" 0.222208162792406 0.0764971224431651 -0.29018248236878 0.117173746873266 5.72158623529094 0.00022161149789851 0.339924458094543 0.331429020220903 0.242464974390629 0.428574043292849 0.358112599429413 0.271100673303771 0.190912131532523 0.393019960773281 "sailor__boy" 3 6 268 28 10.5466826441534 7.04403289727469 0.693147180559945 "sailor__boy" 2.56494935746154 0.454416135250747 0.333669760345299
"803" "star__rock" -1 1.071 1.086 28 0 "0" 0 0.02 8 2276 3.357 952 1426 2378 2.979 3.154 6.133 "star" "rock" 0.610239625454902 0.146152767844687 0.241658243744999 0.629710821536682 5.71928264190033 5.92689290180188e-05 0.275700552084052 0.223786428021595 0.143269609836156 0.350347582742555 0.258187497142729 0.303983506220737 0.235008818431609 0.424004332160637 "rock__star" 4 4 518 347 10.0049153451662 9.9452531017686 2.19722457733622 "rock__star" 6.5191472879404 0.0461880859501655 0.0666445205008528
"804" "cafe__rock" -1 0.821 0.983 28 0 "0" 0 0.03 8 209 2.322 342 1426 1768 2.534 3.154 5.688 "cafe" "rock" 0.728800318760617 0.216170699280935 0.708320623783789 0.391063591543448 5.7118691143964 1.21762584075498e-05 0.183580039716303 0.202265935271083 0.171707457701909 0.377125982493193 0.402034017267632 0.539988034758303 0.339555964259152 0.473558561737817 "rock__cafe" 4 4 45 347 8.18646442942209 9.9452531017686 0.693147180559945 "rock__cafe" 2.63905732961526 0.264545004437954 0.105534542722903
"806" "radio__rock" -1 0.857 1.297 28 0 "0" 0 0.07 9 14242 4.154 1503 1426 2929 3.177 3.154 6.331 "radio" "rock" 0.641147513730655 0.491866858351993 0.561942071798638 0.488108254536873 5.7130482815621 1.17476632096835e-05 0.343723342086808 0.412886605002893 0.288094975257743 0.452875546357919 0.34599686004111 0.442885171025937 0.306114748830595 0.460877976669505 "rock__radio" 5 4 828 347 9.49912183987126 9.9452531017686 0.693147180559945 "rock__radio" 0 0.0711901150690089 0.173124706950528
"811" "meat__penguin" -1 0.429 0.69 28 0 "0" 0 0.16 11 0 0 1280 69 1349 3.107 1.839 4.946 "meat" "penguin" 0.257076936147254 0.0183285494436702 -0.532572097218651 0.123772111108089 5.71693772357349 8.27325304951639e-05 0.279059161695744 0.166498506278947 0.180726981595334 0.384791813476812 0.20488325052648 0.168503923328976 0.131418604587656 0.337857595675884 "penguin__meat" 4 7 138 29 9.46024269259108 7.33367639565768 0 "penguin__meat" 1.09861228866811 0 0.0747345649602968
"812" "tree__nut" -1 2.357 1.446 28 0 "0" 0 0.27 7 10242 4.01 1293 123 1416 3.112 2.09 5.202 "tree" "nut" 0.773041584428017 0.625663157694205 0.223701429758385 0.419291357015963 5.71124046486339 3.05512013509114e-05 0.50943879689528 0.566934713905358 0.461212289607915 0.498493243206505 0.38258722865407 0.300904549072686 0.249553766634994 0.432754762184405 "nut__tree" 4 3 353 60 9.8005130769083 7.58528107863913 0 "nut__tree" 2.83321334405622 0 0.260508289773512
"813" "milk__nut" -1 0.786 0.995 28 0 "0" 0 0.04 7 0 0 1868 123 1991 3.271 2.09 5.361 "milk" "nut" 0.575402313186743 0.408764245977896 0.552004329288665 0.612905875530944 5.71766464944122 4.25805777183217e-05 0.329453473070441 0.392045916199491 0.278020348526093 0.448023475201382 0.347477837365206 0.454010235367215 0.273520114133711 0.445765477911864 "nut__milk" 4 3 159 60 9.28256800597306 7.58528107863913 0 "nut__milk" 1.38629436111989 0 0.472143996567069
"814" "house__nut" -1 1.286 1.243 28 0 "0" 0 0.13 8 316 2.501 8601 123 8724 3.935 2.09 6.024 "house" "nut" 0.445828352274611 0.149754442128785 0.174397317576204 0.317846619282688 5.71240309921648 8.96288565129606e-06 0.268123680528451 0.234163281669279 0.217103397161496 0.412273588897511 0.218945285317519 0.215435555096389 0.181806252404918 0.385684766346037 "nut__house" 5 3 1168 60 11.8151685100408 7.58528107863913 0 "nut__house" 1.94591014905531 0 0.0245219646768993
"815" "bag__nut" -1 0.714 0.897 28 0 "0" 0 0.2 6 372 2.572 1122 123 1245 3.05 2.09 5.14 "bag" "nut" 0.494617778431536 0.233964905885238 0.283598668964034 0.175047321837795 5.71011628713652 8.32233279958909e-06 0.259262742305012 0.278518894355197 0.232450014318189 0.422394371602727 0.303416510429935 0.333632257081376 0.291257784031098 0.45434203775613 "nut__bag" 3 3 86 60 9.64794993341091 7.58528107863913 0 "nut__bag" 1.09861228866811 0 0.279790919691739
"816" "boy__nurse" -1 2.964 1.105 28 0 "0" 0 0.05 8 197 2.297 3876 592 4468 3.588 2.772 6.361 "boy" "nurse" 0.579041332845701 0.0705921911441003 0.0872056977015102 0.702440258901901 5.73647783617946 0.000890087258211553 0.163265893800507 0.125188601074458 0.0590229414868383 0.235667634318079 0.39163444079164 0.315390367765574 0.132505748431285 0.339039783895563 "nurse__boy" 3 5 268 144 10.5466826441534 8.75463404743127 0 "nurse__boy" 0 0 0.118004194844294
"818" "fire__gun" -1 1.357 1.339 28 0.02 "0" 0.01 0.35 7 3164 3.5 2738 1138 3876 3.437 3.056 6.494 "fire" "gun" 0.756266173670386 0.743529456221296 0.64657235645661 0.59008220586083 5.71472400891976 1.83829382433055e-05 0.363883091035063 0.520974449842941 0.346722714623093 0.475926542428016 0.370159220809362 0.490238473259772 0.348711660173664 0.476562522899767 "gun__fire" 4 3 514 232 10.3357244111417 8.98757175036705 0.693147180559945 "gun__fire" 4.35670882668959 0.0803532673727766 0.729716439593709
"819" "nut__gun" -1 0.607 0.956 28 0 "0" 0 0.13 6 331 2.521 123 1138 1261 2.09 3.056 5.146 "nut" "gun" 0.578077054264861 0.0999831445310208 0.28620853212657 0.607148928323792 5.71541865746216 1.63727719476571e-05 0.21138921691006 0.150216033630039 0.18514137201919 0.388412209367885 0.314864410373612 0.306174697291648 0.259674323665871 0.438455892074155 "gun__nut" 3 3 36 232 7.58528107863913 8.98757175036705 0 "gun__nut" 0 0 0.107029735528862
"821" "bag__gun" -1 0.393 0.737 28 0 "0" 0 0.29 6 520 2.717 1122 1138 2260 3.05 3.056 6.106 "bag" "gun" 0.511849845317578 0.0874838592296576 0.234495813164492 0.379756119514771 5.71299628297358 9.80367594050625e-06 0.228295723740104 0.158809852553199 0.186623896369894 0.389609314151514 0.293290792744368 0.283475657378758 0.236720757155859 0.425069453486622 "gun__bag" 3 3 86 232 9.64794993341091 8.98757175036705 0 "gun__bag" 0 0 0.116981951429047
"822" "ball__golf" -1 0.964 1.201 28 0.01 "0" 0.005 0.43 8 12629 4.101 1664 546 2210 3.221 2.737 5.958 "ball" "golf" 0.666059210838089 0.538926483004284 0.347244136190096 0.870139819701256 5.72139104952919 8.07710362477851e-05 0.307526896434601 0.416120009996612 0.220060123474344 0.414286936229952 0.383612969367795 0.389922906703351 0.243064522915073 0.428933748515014 "golf__ball" 4 4 211 175 10.6637792307254 8.80956425335415 1.6094379124341 "golf__ball" 5.36129216570943 0.0723553459589474 0.131033635397817
"823" "shirt__golf" -1 0.857 1.008 28 0 "0" 0 0.14 9 2736 3.437 812 546 1358 2.91 2.737 5.647 "shirt" "golf" 0.421960759336402 0.0344085133068788 0.00275015286334565 0.02003010157336 5.70749245816848 4.05627029962928e-06 0.257603246361011 0.218983565672334 0.234875291906993 0.423920852469654 0.464645751016975 0.389456230454792 0.405592530344714 0.491006343821835 "golf__shirt" 5 4 41 175 8.69567404882425 8.80956425335415 0 "golf__shirt" 0.693147180559945 0 0.124347816380676
"824" "holiday__golf" -1 0.714 0.937 28 0 "0" 0 0.15 11 2930 3.467 1036 546 1582 3.015 2.737 5.753 "holiday" "golf" 0.626753038191649 0.456312807322136 0.413464162502832 0.238797146439117 5.7096132608773 4.46895328535797e-06 0.37027788465515 0.428017013066412 0.351632247615445 0.477479853032937 0.322398291403697 0.386505602691756 0.305303139234726 0.460535701556511 "golf__holiday" 7 4 450 175 9.78030245196575 8.80956425335415 0.693147180559945 "golf__holiday" 1.79175946922805 0.167312314370004 0.510117769357361
"825" "soap__dish" -1 3.393 1.286 28 0.01 "0.136" 0.073 0.26 8 48516 4.686 367 390 757 2.565 2.591 5.156 "soap" "dish" 0.651572245638309 0.260615433228463 0.301477634859398 0.569670586609153 5.71266451607954 2.55646839632419e-05 0.474351535567585 0.351601096335795 0.316260494140541 0.465015907240303 0.349147241430099 0.324438105906242 0.263264593561112 0.440404753991387 "dish__soap" 4 4 61 106 7.84815308619953 9.76715223257887 3.61091791264422 "dish__soap" 1.38629436111989 0.508664588743269 0.221507648016068
"826" "face__dish" -1 0.429 0.836 28 0 "0" 0 0.14 8 275 2.441 8000 390 8390 3.903 2.591 6.494 "face" "dish" 0.427861970673301 0.10030296613339 -0.0205882134972678 0.397212834272135 5.71749164581185 4.71397194728273e-05 0.315028093488297 0.226351964147794 0.186541034014889 0.389542650609077 0.200868594332398 0.172174032956133 0.161000590548472 0.367531495781674 "dish__face" 4 4 188 106 10.9296187500898 9.76715223257887 0 "dish__face" 0 0 0.0442348862565162
"827" "farmer__worm" -1 0.643 0.826 28 0 "0" 0 0.07 10 0 0 562 133 695 2.75 2.124 4.874 "farmer" "worm" 0.473498927434636 0.10803329803744 0.365365701730987 0.49919651029869 5.71651483482893 3.21383613211349e-05 0.221169430345532 0.173878867166224 0.145592891109318 0.352697605843516 0.291161420655979 0.360679173960773 0.237074971445561 0.425288642406128 "worm__farmer" 6 4 111 58 8.42441979126388 7.23201033166476 0 "worm__farmer" 1.09861228866811 0 0.108443923060288
"829" "water__sea" -1 1.25 0.844 28 0.05 "0.014" 0.032 0.27 8 4619 3.665 7749 2872 10621 3.889 3.458 7.347 "water" "sea" 0.729731327638076 0.691690432334856 0.518098608329368 0.438933076186978 5.71239496775429 1.22416805952792e-05 0.448980760119771 0.559835365107027 0.427733672591682 0.494750015586573 0.413334608599255 0.466625830981567 0.370338141743374 0.482895229333899 "sea__water" 5 3 1154 218 11.1320310107963 10.3820791989684 2.484906649788 "sea__water" 5.8664680569333 0.00979805314026041 0.475353771818728
"831" "ice__sea" -1 1.607 1.197 28 0 "0" 0 0.15 6 615 2.79 934 2872 3806 2.97 3.458 6.429 "ice" "sea" 0.573547272732448 0.521626262001241 0.251620273994143 1.18767976082969 5.72481668763533 8.47740081054348e-05 0.323328631603469 0.421159943565985 0.28029751046288 0.449144538084559 0.327709652677482 0.33691204131858 0.235507132132651 0.424315357779217 "sea__ice" 3 3 231 218 9.86796399646708 10.3820791989684 1.79175946922805 "sea__ice" 5.66296048013595 0.0335704257930189 0.379588922749687
"833" "bird__sea" -1 0.893 0.994 28 0 "0" 0 0.1 7 208 2.32 752 2872 3624 2.876 3.458 6.334 "bird" "sea" 0.676502791493412 0.122268116453004 -0.156353407198561 0.923546748148944 5.73021706049867 0.000692359145606919 0.416017701302862 0.295035141598101 0.161315507770507 0.367821715948434 0.336856116737027 0.132251002185408 0.0851302225838522 0.279075380115617 "sea__bird" 4 3 267 218 9.57143553234841 10.3820791989684 0 "sea__bird" 4.30406509320417 0 0.181895404153565
"835" "bridge__rope" -1 1.357 1.224 28 0 "0" 0 0.33 10 162 2.212 1034 564 1598 3.015 2.751 5.766 "bridge" "rope" 0.502743791333843 0.104988909503791 0.352433992218006 0.731054564484087 5.7317896906031 0.000542679643629006 0.345134198247679 0.25841223328389 0.121113362413729 0.326258970541148 0.434149991389149 0.474090983655864 0.216451053355413 0.411825199395017 "rope__bridge" 6 4 289 46 9.23649532945303 8.30548401772769 0 "rope__bridge" 4.02535169073515 0 0.155156486947942
"837" "pie__plum" -1 1.071 1.12 28 0.02 "0" 0.01 0.26 7 0 0 225 52 277 2.352 1.716 4.068 "pie" "plum" 0.355286130090395 -0.11651836356584 -0.0270633476902999 0.121026821120611 5.70861288494584 4.1093651520075e-06 0.383755103060554 0.207035614036037 0.2905942017888 0.454036575261872 0.453172967751996 0.34578429483287 0.378978517637128 0.485132766164782 "plum__pie" 3 4 35 3 8.87793983472502 7.11963563801764 1.09861228866811 "plum__pie" 1.38629436111989 2.28109063242263 0.518351590974852
"838" "boy__newspaper" -1 0.929 1.245 28 0 "0" 0 0.06 12 0 0 3876 1116 4992 3.588 3.048 6.636 "boy" "newspaper" 0.276811304540026 0.069334752490608 0.0822050909067768 0.0237820655553435 5.71763811405207 8.86573149215692e-05 0.115635511405665 0.140072490775492 0.100708319760952 0.300942110864993 0.312362827092508 0.351379267094071 0.258710785432951 0.437926380723537 "newspaper__boy" 3 9 268 285 10.5466826441534 8.70896990698095 0 "newspaper__boy" 1.6094379124341 0 0.014186366916507
"839" "photograph__newspaper" -1 1.393 1.166 28 NA NA NA 0.09 19 0 0 535 1116 1651 2.728 3.048 5.776 "photograph" "newspaper" 0.504427004345718 0.0206795808689701 -0.0079913586077578 0.226809575055919 5.71165679189763 1.05332306550767e-05 0.108579524498165 0.118732520686811 0.0965770073954385 0.295380921926214 0.255084936711518 0.218792773210045 0.211358395284571 0.408271997603683 "newspaper__photograph" 10 9 56 285 8.44591198941127 8.70896990698095 0 "newspaper__photograph" 0 0 0.240986616545118
"840" "cap__knee" -1 0.893 1.197 28 0 "0" 0 0.34 7 198 2.299 489 527 1016 2.689 2.722 5.411 "cap" "knee" 0.598212742439809 0.283595290562368 0.453706164536435 0.592910969029432 5.71561807938639 1.90635390415808e-05 0.251217822798692 0.270613915544255 0.197512482858658 0.398122219894427 0.332112517863511 0.404554824872794 0.283348655004123 0.450624227834542 "knee__cap" 3 4 83 41 8.57602797713713 8.20028826028755 0 "knee__cap" 2.89037175789616 0 0.137157301400628
"841" "house__jail" -1 1.036 1.036 28 0 "0" 0 0.19 9 230 2.364 8601 530 9131 3.935 2.724 6.659 "house" "jail" 0.69168437649084 0.701057332230458 0.182362780267292 0.405463203821423 5.71210144282434 7.57140370277089e-06 0.378059162852116 0.516617764596102 0.348606881644763 0.476529247491355 0.258495048237764 0.223685816717467 0.185901630930717 0.389027267100928 "jail__house" 5 4 1168 18 11.8151685100408 8.44182288439146 0.693147180559945 "jail__house" 2.07944154167984 0.0315867434875676 0.0978110818555455
"842" "road__jail" -1 0.429 0.742 28 0 "0" 0 0.12 8 242 2.386 3791 530 4321 3.579 2.724 6.303 "road" "jail" 0.621300723193088 0.479808677831763 0.231396787086008 0.476650142427388 5.71312000653405 7.50877100712607e-06 0.292583325269213 0.375849951833938 0.264981503917455 0.441323358206994 0.232248263673339 0.23755663133078 0.208086997758298 0.405939403263881 "jail__road" 4 4 948 18 10.5566977634924 8.44182288439146 1.6094379124341 "jail__road" 0 0.116327812662449 0.0731205835579944
"843" "phone__jail" -1 0.5 0.839 28 0 "0" 0 0.12 9 210 2.324 1414 530 1944 3.15 2.724 5.875 "phone" "jail" 0.544355867457027 0.136597445223802 0.150624298646071 0.887524273563497 5.72906790552473 0.000282971167253467 0.303991290049408 0.230499722662879 0.172826976304547 0.378097623063111 0.347572796597552 0.370863926359704 0.145237078676379 0.352339707745139 "jail__phone" 5 4 405 18 10.3500306224021 8.44182288439146 0 "jail__phone" 0.693147180559945 0 0.0545620099978055
"844" "doctor__jail" -1 0.741 1.023 27 0 "0" 0 0.05 10 0 0 2376 530 2906 3.376 2.724 6.1 "doctor" "jail" 0.45282746848451 0.0295283442083368 0.310578866008659 0.796117661040688 5.72518197014354 0.000157674677666217 0.224582746302714 0.191519642234712 0.120503879247808 0.325549833871925 0.333225912494181 0.374013412751531 0.171242705069111 0.376720906016277 "jail__doctor" 6 4 241 18 9.96133184222057 8.44182288439146 0 "jail__doctor" 0 0 0.0726772258669401
"845" "house__hen" -1 2.036 1.478 28 0 "0" 0 0.25 8 103 2.017 8601 100 8701 3.935 2 5.935 "house" "hen" 0.4525122256633 0.260930076238419 0.28544631849333 0.203907962424948 5.71003383172176 3.67296034636649e-06 0.268229658821284 0.294003863543721 0.230988255145985 0.421464922776022 0.313826240130657 0.348603345487527 0.270838128878955 0.444392660632803 "hen__house" 5 3 1168 19 11.8151685100408 7.50823877467866 0 "hen__house" 4.26267987704132 0 0.0814125516698324
"846" "soap__flea" -1 0.071 0.378 28 0 "0" 0 0.07 8 0 0 367 30 397 2.565 1.477 4.042 "soap" "flea" 0.354269148534751 0.16163811486106 0.26973071931154 0.248562884924128 5.71022730202988 2.64759381553854e-06 0.352254330941864 0.284875607448346 0.297517275512735 0.457165994234276 0.336935596743975 0.383225637624083 0.326381214045796 0.468888597818062 "flea__soap" 4 4 61 8 7.84815308619953 6.45676965557216 0 "flea__soap" 0 0 0.277478592931087
"848" "bag__flea" -1 0.321 0.723 28 0 "0" 0 0.15 7 0 0 1122 30 1152 3.05 1.477 4.527 "bag" "flea" 0.404184829388975 0.000688125744191055 -0.0043057288866406 0.202103412984638 5.71039480409467 5.42480615485197e-06 0.345328860995812 0.253326143339854 0.30691958977538 0.461215736057967 0.189494641496809 0.151636084603867 0.157182745928554 0.363972980193467 "flea__bag" 3 4 86 8 9.64794993341091 6.45676965557216 0 "flea__bag" 1.09861228866811 0 0.185747616001584
"849" "blood__chicken" -1 0.536 0.744 28 0 "0" 0 0.08 12 0 0 2536 534 3070 3.404 2.728 6.132 "blood" "chicken" 0.145870822890008 0.00607025579235333 -0.272283557119001 4.07773911823746 5.73528412764534 0.00464537400240988 0.27902033899575 0.242179532307699 0.111629384220331 0.314909931248477 0.193242693506987 0.209963192003518 0.0963917825703028 0.29512778050062 "chicken__blood" 5 7 289 62 9.85702467812579 9.50561852104959 0 "chicken__blood" 1.6094379124341 0 0.144547396867213
"851" "salad__chicken" -1 1.071 0.94 28 0 "0" 0 0.61 12 614 2.789 281 534 815 2.449 2.728 5.176 "salad" "chicken" 0.833560426813749 0.665667888914966 0.794589249484419 0.193719178282177 5.70741965074987 4.53213647443963e-06 0.451547857744955 0.548252596171837 0.403933212087538 0.490684391702224 0.42858117253251 0.583563186146761 0.409381884228832 0.49171979530428 "chicken__salad" 5 7 40 62 8.49269555981584 9.50561852104959 1.09861228866811 "chicken__salad" 3.73766961828337 0.308484113788876 0.771071322206124
"852" "dish__chicken" -1 0.679 0.945 28 0 "0" 0 0.55 11 951 2.979 390 534 924 2.591 2.728 5.319 "dish" "chicken" 0.495822277007923 0.324253986924095 0.390944616156643 0.205267849492373 5.70889714045724 1.83297919347761e-06 0.280298226760003 0.317073262683718 0.258929753412967 0.438046956627331 0.331064516518985 0.396800963249772 0.308170172465442 0.46173728165274 "chicken__dish" 4 7 21 62 9.76715223257887 9.50561852104959 2.77258872223978 "chicken__dish" 4.07753744390572 0.0933867493345031 0.600088381256156
"854" "soup__chicken" -1 1.25 1.266 28 0.02 "0.103" 0.0615 0.5 11 1184 3.074 362 534 896 2.559 2.728 5.286 "soup" "chicken" 0.557733441096262 0.335692859847466 0.463971410042101 0.0535956114817677 5.70688154212619 2.30239430999287e-06 0.364736452639938 0.405472206789299 0.350263811840072 0.477052485535223 0.411995835345259 0.509155660510485 0.386567231141804 0.486963044746892 "chicken__soup" 4 7 25 62 8.56369502506766 9.50561852104959 1.94591014905531 "chicken__soup" 4.81218435537242 0.299381529011899 0.74799759006131
"855" "meat__chicken" -1 0.964 0.999 28 0.01 "0.067" 0.0385 0.6 11 10475 4.02 1280 534 1814 3.107 2.728 5.835 "meat" "chicken" 0.706943326356341 0.588371131695777 0.630185364360616 0.399178881413698 5.71036135645618 1.53847749879403e-05 0.39232231186576 0.480448876179309 0.342183669634261 0.474440729564708 0.344268814082674 0.465782318299747 0.30631128807497 0.460960608808196 "chicken__meat" 4 7 138 62 9.46024269259108 9.50561852104959 2.56494935746154 "chicken__meat" 3.04452243772342 0.125729188836373 0.784813160503211
"859" "piano__lid" 1 3.143 1.146 28 0 "0" 0 0.06 8 1734 3.239 466 246 712 2.668 2.391 5.059 "piano" "lid" 0.643536265748883 0.300375884573391 0.246123041808002 0.358093910578194 5.70992683411644 1.10636402296334e-05 0.396261808564886 0.345003610517817 0.265897499637508 0.441809935746164 0.278467280743092 0.261796130950197 0.224386643290878 0.417177753006474 "piano__lid" 5 3 162 32 8.43620003220671 7.98718474823347 1.6094379124341 "lid__piano" 0 1.52774495912576 0.0621161429648343
"860" "piano__bench" 1 3.75 0.844 28 0 "0.018" 0.009 0.08 10 15379 4.187 466 345 811 2.668 2.538 5.206 "piano" "bench" 0.509693668939926 0.19965998340427 0.228328222160437 0.308845410357744 5.70939665987695 5.5548151747665e-06 0.233510190516616 0.215922765736445 0.225311323746919 0.41778718402834 0.289808142242284 0.257237979089014 0.264668887724626 0.441156738127432 "piano__bench" 5 5 162 60 8.43620003220671 8.06054004653864 1.09861228866811 "bench__piano" 0 1.38470769960033 0.0576362935744163
"865" "boy__cat" 1 2 1.587 28 0 "0" 0 0.07 6 2290 3.36 3876 739 4615 3.588 2.869 6.457 "boy" "cat" 0.616990339544506 0.256252134286937 0.309838837144919 0.211055125794198 5.70791207893917 2.82177210705915e-06 0.511082761880424 0.361892316206247 0.421932003268146 0.493867783810885 0.363140485713888 0.335432595037862 0.355895860687948 0.478783872987732 "boy__cat" 3 3 268 125 10.5466826441534 9.51848661756032 1.38629436111989 "cat__boy" 0.693147180559945 0.0396044645548724 0.395554257559248
"866" "boy__pants" 1 2.321 1.389 28 0 "0" 0 0.24 8 2786 3.445 3876 282 4158 3.588 2.45 6.039 "boy" "pants" 0.40188569620634 0.304034736835776 0.348110253425777 0.201511117713057 5.72165146688763 0.000165417557376396 0.354953879226346 0.400796283391872 0.20261693619743 0.401949391545001 0.457232062208682 0.490526239241544 0.30018288485761 0.458337343554039 "boy__pants" 3 5 268 1 10.5466826441534 8.27129265297941 1.09861228866811 "pants__boy" 0 0.135912205670452 0.330520122661003
"867" "boy__child" 1 2.481 1.578 27 0.02 "0.011" 0.0155 0.17 8 16798 4.225 3876 7645 11521 3.588 3.883 7.472 "boy" "child" 0.51489758367384 0.407056523899918 0.387274901295503 0.503462734334001 5.71234959526169 1.13231011666594e-05 0.226874200273572 0.303892453552131 0.203898940092404 0.402894728585022 0.384018603264489 0.385643315350977 0.319622231887096 0.466330205724021 "boy__child" 3 5 268 953 10.5466826441534 10.2441652196399 3.58351893845611 "child__boy" 1.09861228866811 0.0212220413519913 0.463587241088895
"868" "boy__mouth" 1 1.179 1.335 28 0 "0" 0 0.14 8 523 2.719 3876 2411 6287 3.588 3.382 6.971 "boy" "mouth" 0.596595290355498 0.443355930106897 0.199583944637929 0.316373451193278 5.70922060465808 1.02631377084556e-05 0.456628702807097 0.449943377822751 0.394222671693984 0.488683084233986 0.34723323328981 0.263253069135697 0.270313862574701 0.444121918255164 "boy__mouth" 3 5 268 60 10.5466826441534 9.4054136126953 0 "mouth__boy" 0.693147180559945 0 0.132691753378005
"869" "boy__trash" 1 0.786 1.287 28 0 "0" 0 0.1 8 101 2.009 3876 66 3942 3.588 1.82 5.408 "boy" "trash" 0.421862725147309 0.195941526162195 0.224619566684523 0.801172278935629 5.7275349911218 0.000147144867923914 0.351677345557108 0.310887238513779 0.218773462588155 0.413414603824471 0.303159572857065 0.332680838075935 0.189570491028867 0.3919611204698 "boy__trash" 3 5 268 3 10.5466826441534 6.86171134048073 0 "trash__boy" 0 0 0.210077140637953
"870" "shark__skin" 1 3.393 1.286 28 0.01 "0" 0.005 0.1 9 3883 3.589 246 1617 1863 2.391 3.209 5.6 "shark" "skin" 0.577404780293432 0.273636881970209 0.309380864139932 0.346722908986101 5.70989352135982 7.65384411270212e-06 0.369798339144383 0.318104486735461 0.336998071056236 0.472684219284516 0.383361344555466 0.344390278690349 0.336157245007845 0.472393428866851 "shark__skin" 5 4 41 152 8.00770001288403 9.34110544185573 2.63905732961526 "skin__shark" 0 0.635617743578762 0.130315026950807
"871" "sand__island" 1 2.964 1.374 28 0 "0" 0 0.2 10 7658 3.884 952 1209 2161 2.979 3.082 6.061 "sand" "island" 0.74730413272316 0.487098258742105 0.414188402764685 0.334883336192515 5.70943708739891 1.3764544949047e-05 0.480780247723325 0.483928942618262 0.428637516646633 0.494881193792652 0.396718523148024 0.405359360876056 0.390653733812719 0.487896909265574 "sand__island" 4 6 142 353 8.77955745588373 9.8288178841991 1.09861228866811 "island__sand" 0.693147180559945 0.167604843666816 0.320449285178577
"872" "orange__cat" 1 3.714 0.937 28 0 "0" 0 0.14 9 13148 4.119 495 739 1234 2.695 2.869 5.563 "orange" "cat" 0.586859118731813 0.332706428256638 0.309119693048704 0.302493371670926 5.7093279235035 5.77639953419689e-06 0.48355853256154 0.401102271523824 0.391111188660687 0.487999207750496 0.298892292230825 0.303962980688465 0.282640940215366 0.450283287641835 "orange__cat" 6 3 151 125 9.09234481373847 9.51848661756032 1.6094379124341 "cat__orange" 0 0.171417378648076 0.142820602526102
"873" "orange__tree" 1 3.63 0.839 27 0.05 "0.061" 0.0555 0.21 10 27416 4.438 495 1293 1788 2.695 3.112 5.806 "orange" "tree" 0.625452421468043 0.59116771344041 0.298171726197664 0.811605008312997 5.71583727748667 4.6414225026005e-05 0.406405252419207 0.490156774718901 0.373061313774667 0.483618206790632 0.344738286153898 0.320610682711809 0.288411097657817 0.453023328765341 "orange__tree" 6 4 151 445 9.09234481373847 9.8005130769083 2.30258509299405 "tree__orange" 0 0.133614960810643 0.163244912516066
"874" "orange__cake" 1 3.607 0.832 28 0 "0" 0 0.25 10 4958 3.695 495 383 878 2.695 2.583 5.278 "orange" "cake" 0.583018886134745 0.482898900555885 0.376463802507672 0.409127987486406 5.71426424992652 1.80599456737729e-05 0.300712219980493 0.410621577336031 0.270469683016238 0.444202469134666 0.353487633951188 0.413808617079689 0.319184198330954 0.466160536582388 "orange__cake" 6 4 151 82 9.09234481373847 9.46288737365964 3.04452243772342 "cake__orange" 1.79175946922805 0.193762171203141 0.352623195613237
"875" "orange__ball" 1 3.893 0.567 28 0 "0" 0 0.07 10 11019 4.042 495 1664 2159 2.695 3.221 5.916 "orange" "ball" 0.614116053069268 0.133445470865196 0.189646202071586 0.441814384687966 5.71118736843153 1.27544273748562e-05 0.418194402946068 0.236233251288483 0.264799625114426 0.441226453936848 0.250457817258594 0.217941216437442 0.204423315039827 0.403279584541487 "orange__ball" 6 4 151 281 9.09234481373847 10.6637792307254 2.39789527279837 "ball__orange" 0.693147180559945 0.0566071207659941 0.120376718981108
"876" "orange__arrow" 1 3.321 1.362 28 0 "0" 0 0.12 11 7015 3.846 495 145 640 2.695 2.161 4.856 "orange" "arrow" 0.414936186018467 0.168224505801797 0.0396570247023601 0.198356495677745 5.71210145027736 1.22109240420975e-05 0.313203132045025 0.282282769532645 0.264051251518533 0.440826709819209 0.261121371889633 0.250697869690241 0.233932090803279 0.42332950251038 "orange__arrow" 6 5 151 39 9.09234481373847 7.10987946307227 0 "arrow__orange" 0 0 0.199773720539373
"877" "orange__cage" 1 3 1.587 28 0 "0" 0 0.12 10 64 1.813 495 225 720 2.695 2.352 5.047 "orange" "cage" 0.512546782463172 0.181852946311475 0.272672566832716 0.364136061071524 5.7131752000828 1.16367941774789e-05 0.267646797378876 0.237645443118799 0.229090756240172 0.420247762213528 0.333637085943152 0.38415403519109 0.304042168656405 0.460000574276941 "orange__cage" 6 4 151 54 9.09234481373847 7.68662133494462 0 "cage__orange" 0 0 0.0704936790827741
"878" "orange__flame" 1 3.786 0.833 28 0 "0" 0 0.23 11 5279 3.723 495 268 763 2.695 2.428 5.123 "orange" "flame" 0.686817207604511 0.550309557159929 0.211649561191877 0.321466046669801 5.70954011433061 7.90908202192208e-06 0.44461560220635 0.494647566613414 0.438055483215767 0.496148039238661 0.362757264450154 0.277087379431185 0.308206828021787 0.461752508582829 "orange__flame" 6 5 151 31 9.09234481373847 7.71289096149013 1.6094379124341 "flame__orange" 0.693147180559945 1.04283375325063 0.287371953042763
"879" "orange__tent" 1 3.857 0.448 28 0 "0" 0 0.17 10 727 2.862 495 657 1152 2.695 2.818 5.512 "orange" "tent" 0.35701395149535 0.178890561203729 -0.101965496010469 0.23587948921416 5.71171758804446 9.58658958802782e-06 0.333342915517638 0.300791266931381 0.246580925683929 0.431020617572739 0.343965304461971 0.20425062429656 0.251923774832278 0.434117710427176 "orange__tent" 6 4 151 66 9.09234481373847 8.10046489102936 0 "tent__orange" 0 0 0.094322323064898
"880" "orange__juice" 1 4 0 28 0.07 "0.235" 0.1525 0.37 11 657839 5.818 495 365 860 2.695 2.562 5.257 "orange" "juice" 0.828326902148993 0.891041689042431 0.480757056614668 1.00203445843789 5.71652752127087 0.00016136625735046 0.596630771335614 0.729124742568495 0.533905444610203 0.498849096246334 0.481896073668984 0.481326228218727 0.33532880372729 0.472105281815523 "orange__juice" 6 5 151 49 9.09234481373847 8.62209360124161 6.56103066589657 "juice__orange" 2.89037175789616 0.52043790562944 0.494759146948016
"881" "garden__ant" 1 3.286 1.15 28 0 "0" 0 0.23 9 618 2.792 1998 69 2067 3.301 1.839 5.139 "garden" "ant" 0.58238708345652 0.533011240191698 -0.367823642576307 0.103945223770537 5.70850672342295 6.29557080381578e-06 0.445381950623554 0.552809227577405 0.413671703868149 0.492491040818989 0.22941257293121 0.116627432789266 0.161336908568082 0.367841420318289 "garden__ant" 6 3 479 34 10.5548747988478 7.48436864328613 1.6094379124341 "ant__garden" 0 0.303593423188385 0.12267989361189
"882" "garden__pool" 1 2.464 1.666 28 0 "0" 0 0.23 10 6554 3.817 1998 620 2618 3.301 2.792 6.093 "garden" "pool" 0.73005643911141 0.666978732455924 0.742057619208647 0.607783575936362 5.71434651497792 2.61313108496972e-05 0.429941632244624 0.536111230237532 0.360043185868159 0.480012593770273 0.428220846299059 0.564226047303478 0.391350832513951 0.48805261847939 "garden__pool" 6 4 479 261 10.5548747988478 8.84850930088808 1.09861228866811 "pool__garden" 0 0.075686539291337 0.494735222077309
"883" "garden__salad" 1 3.926 0.267 27 0 "0" 0 0.07 11 25996 4.415 1998 281 2279 3.301 2.449 5.749 "garden" "salad" 0.831707877205974 0.815484691387538 0.0516756846255891 0.336647735380243 5.71111338187436 1.62601468001794e-05 0.46336808932472 0.623253128828198 0.433391228278131 0.495543410338291 0.156089174130943 0.152456453390935 0.147931876316432 0.355032443990591 "garden__salad" 6 5 479 53 10.5548747988478 8.49269555981584 2.19722457733622 "salad__garden" 1.6094379124341 0.113899897806965 0.0953366057468343
"884" "garden__menu" 1 2.071 1.514 28 0 "0" 0 -0.02 10 705 2.849 1998 130 2128 3.301 2.114 5.415 "garden" "menu" 0.285290618565647 0.203001097580934 -0.174167407756143 0.10884786918808 5.70938949666019 7.24043849815494e-06 0.171270364762943 0.222526935459889 0.154131809359617 0.361075054113611 0.243438971260966 0.245591650856013 0.226581939738288 0.418619832691575 "garden__menu" 6 4 479 366 10.5548747988478 8.44526745184465 0 "menu__garden" 0 0 0.0651842573979062
"885" "garden__picture" 1 2.893 1.423 28 0 "0" 0 0.08 13 4629 3.666 1998 1905 3903 3.301 3.28 6.58 "garden" "picture" 0.529397945406191 0.326491324841372 0.482442091041253 0.313917470709847 5.71083639840933 6.08537463032643e-06 0.32953766449194 0.33512796948497 0.286064978269238 0.451920132852098 0.320269953418326 0.411622022708839 0.30967848560171 0.462361029020766 "garden__picture" 6 7 479 372 10.5548747988478 10.2015530303676 0 "picture__garden" 0 0 0.109298092379186
"886" "garden__plant" 1 3.429 1.034 28 0.02 "0.119" 0.0695 0.28 11 25576 4.408 1998 1302 3300 3.301 3.115 6.415 "garden" "plant" 0.808563303852392 0.707197603532192 0.559892370583657 0.779383483884164 5.71606343655588 6.54306503783757e-05 0.39411448633992 0.528528694056983 0.369241783407134 0.482599511803994 0.430217505280412 0.493032961804402 0.391710213556416 0.488132484221244 "garden__plant" 6 5 479 615 10.5548747988478 9.47008582573494 3.95124371858143 "plant__garden" 0 0.0463857817461337 0.378888861075255
"887" "fox__mask" 1 2.286 1.15 28 0 "0" 0 0.23 7 636 2.804 177 253 430 2.248 2.403 4.651 "fox" "mask" 0.546450171098614 0.181684109425881 0.441224536279887 0.909265815991828 5.72005387860195 3.92502044308299e-05 0.237931054557158 0.215825606176673 0.191953351420235 0.39383659339728 0.366586379782321 0.414456107582113 0.276048708952592 0.447041182933071 "fox__mask" 3 4 140 97 8.65990729361541 7.69575799055476 0 "mask__fox" 0 0 0.114167964463755
"888" "church__father" 1 2.321 1.442 28 0 "0" 0 0.11 12 6706 3.827 2844 4872 7716 3.454 3.688 7.142 "church" "father" 0.684642010442852 0.175173602591006 0.594501545633055 0.785056781935639 5.71649934858728 5.09121420812773e-05 0.31891085812352 0.241654235994007 0.205564952403172 0.404113848743957 0.286136139211777 0.413018999244744 0.232627276726868 0.422506599770358 "church__father" 6 6 765 372 9.95570042398306 10.5030929886877 2.56494935746154 "father__church" 0 0.0282529563005037 0.105184045640248
"889" "church__girl" 1 3.333 1.074 27 0 "0" 0 0.05 10 1956 3.292 2844 4944 7788 3.454 3.694 7.148 "church" "girl" 0.360047923979607 0.179876439488006 0.20194051320939 0.129151328502084 5.71138830101678 1.21597615151509e-05 0.244880809280437 0.254850560824178 0.203909753851872 0.402902675761704 0.201028635162532 0.236662871058907 0.178462311628193 0.38290144287599 "church__girl" 6 4 765 290 9.95570042398306 10.5866349010177 0 "girl__church" 0 0 0.000963013923509776
"890" "church__bell" 1 4 0 28 0.01 "0.031" 0.0205 0.18 10 23628 4.373 2844 507 3351 3.454 2.705 6.159 "church" "bell" 0.676339531049726 0.546311348891723 0.252771536692297 1.00740451878956 5.7194339813522 5.91069475433292e-05 0.443181985730201 0.49342845178231 0.325796050774222 0.468671509774322 0.209127290771083 0.23005579699319 0.150736071236375 0.35779143095468 "church__bell" 6 4 765 156 9.95570042398306 8.84548923675327 3.78418963391826 "bell__church" 0 0.156569116148587 0.186816766100069
"891" "church__key" 1 3.786 0.833 28 0 "0" 0 0.06 9 3314 3.52 2844 1281 4125 3.454 3.108 6.561 "church" "key" 0.56870658461083 0.286625895101809 0.487032120699108 0.277564587870721 5.70982737939728 2.85211888028807e-06 0.182479487613767 0.230180381562955 0.165906703311069 0.37199686706681 0.19208357732613 0.308378392418445 0.177320625335817 0.381939813539164 "church__key" 6 3 765 368 9.95570042398306 10.0809221877567 2.07944154167984 "key__church" 0 0.0421286382805867 0.000617599443701865
"892" "church__door" 1 3.929 0.262 28 0.01 "0" 0.005 0.07 10 22737 4.357 2844 5891 8735 3.454 3.77 7.224 "church" "door" 0.547534628829344 0.441316742631299 0.197738183881863 0.555550388058516 5.71425690783598 1.68819167915783e-05 0.326683517015761 0.382025884948619 0.270191989474765 0.444058868055164 0.173515263414451 0.188377901847908 0.152736127345093 0.359732960331294 "church__door" 6 4 765 318 9.95570042398306 10.50903227236 2.99573227355399 "door__church" 0 0.0286435277041611 0.0581418973460864
"893" "church__mouse" 1 3.148 1.167 27 0 "0" 0 -0.01 11 5684 3.755 2844 146 2990 3.454 2.164 5.618 "church" "mouse" 0.536536976110811 0.0983316969471662 0.363023737706082 0.368626073258198 5.71154166033644 5.25857637091433e-06 0.138888322639582 0.119991382475487 0.101600462111043 0.302122174310105 0.207616525692582 0.277577993843916 0.196877802689772 0.397639200152374 "church__mouse" 6 5 765 87 9.95570042398306 8.56350409427949 2.94443897916644 "mouse__church" 0.693147180559945 0.199963315007111 0.000515955376931374
"894" "church__library" 1 3.179 1.492 28 0 "0" 0 0.05 13 11067 4.044 2844 942 3786 3.454 2.974 6.428 "church" "library" 0.61161127182108 0.384145920913051 0.505816002879287 0.493769006047279 5.71334909592602 7.16919868333318e-06 0.225903983744697 0.294629832742028 0.209372569748196 0.406860783051443 0.267513072724249 0.367904795719543 0.241689989145116 0.428107391073957 "church__library" 6 7 765 679 9.95570042398306 8.37999795223839 0 "library__church" 0 0 0.151723560007969
"895" "church__school" 1 3.143 1.208 28 0.01 "0" 0.005 0.08 12 38976 4.591 2844 6984 9828 3.454 3.844 7.298 "church" "school" 0.680222758902219 0.558781303593287 0.608870423267563 0.534762077494719 5.71352574598062 1.9860327737195e-05 0.426007400221484 0.488315310828812 0.279898456745423 0.448949118115799 0.308693099695144 0.434452016592091 0.279441096015719 0.448724603596964 "church__school" 6 6 765 1380 9.95570042398306 10.9536446209348 3.2188758248682 "school__church" 1.09861228866811 0.0185478403309232 0.192793150800745
"896" "church__building" 1 3.808 0.634 26 0.01 "0" 0.005 0.1 14 167564 5.224 2844 2854 5698 3.454 3.455 6.909 "church" "building" 0.666630514458468 0.636978520291848 0.653893582081504 0.75865191722539 5.71673842791661 2.90342918050992e-05 0.409262802568712 0.510638955030555 0.311099346676299 0.462943347693731 0.42154665171583 0.525119563313907 0.356640274314397 0.479007295405142 "church__building" 6 8 765 994 9.95570042398306 10.4619598297695 3.43398720448515 "building__church" 0 0.0306189945023209 0.263045350859603
"897" "wine__garden" 1 3.357 1.026 28 0 "0" 0 0.14 10 2069 3.316 1313 1998 3311 3.118 3.301 6.419 "wine" "garden" 0.30897584795301 -0.0452297978039205 0.0230946803155152 0.068727975089198 5.72254061873244 0.00021632099117691 0.186039210875463 0.114973203050069 0.107399868458256 0.309620956515229 0.402179505179652 0.333434407417218 0.227718850393574 0.419360197883637 "wine__garden" 4 6 247 390 9.54731248363905 10.5548747988478 0 "garden__wine" 0 0 0.0836803195431545
"898" "wine__menu" 1 3.964 0.189 28 0 "0" 0 0.13 8 6883 3.838 1313 130 1443 3.118 2.114 5.232 "wine" "menu" 0.661123764220536 0.290896272156902 0.632072265738455 0.340664435255811 5.70970361141701 9.39288343004362e-06 0.271652386823232 0.281109705718965 0.191766098390543 0.393690058165827 0.39220832691161 0.497899594127682 0.3420770303078 0.474405244114772 "wine__menu" 4 4 247 366 9.54731248363905 8.44526745184465 0.693147180559945 "menu__wine" 0 0.304036871425519 0.245650820761165
"899" "wine__bottle" 1 4 0 28 0.05 "0.011" 0.0305 0.42 10 127761 5.106 1313 1479 2792 3.118 3.17 6.288 "wine" "bottle" 0.648993607854706 0.639665907901211 0.340468555154062 1.05540734592069 5.71851625925452 7.81825422309528e-05 0.462634425305962 0.543995836095915 0.34773967704347 0.476252867763726 0.311071476078265 0.325438252223073 0.178716930488814 0.383115112264539 "wine__bottle" 4 6 247 120 9.54731248363905 9.09369418985686 4.27666611901606 "bottle__wine" 1.6094379124341 0.18772011263561 0.60181423376219
"903" "pond__building" 1 0.393 0.629 28 0 "0" 0 0.08 12 3539 3.549 257 2854 3111 2.41 3.455 5.865 "pond" "building" 0.600883648409073 0.157099828336754 0.432057903970512 0.316814062314513 5.70940126482272 7.44838629019337e-06 0.299626429790583 0.216959122152665 0.280692796350659 0.449337679732633 0.373195269428974 0.401549456332832 0.333645577442603 0.471514799444933 "pond__building" 4 8 71 994 8.07464907506665 10.4619598297695 0.693147180559945 "building__pond" 0 0.176464551048382 0.157066893388821
"904" "leg__jeans" 1 1 1.247 28 0 "0" 0 0.21 8 20887 4.32 1137 229 1366 3.056 2.36 5.416 "leg" "jeans" 0.522003377558479 0.374102797364755 -0.177105411315017 0.154773045083804 5.7115495266307 5.14442158847924e-05 0.299357929474638 0.431390980130103 0.272890301870294 0.445444929273455 0.462928808442335 0.363153764900215 0.353768265666778 0.47813834804782 "leg__jeans" 3 5 153 NA 9.62615177213849 7.23489842031483 0 "jeans__leg" 0 0 0.0939740483422072
"905" "leg__bird" 1 0.786 1.166 28 0 "0" 0 0.12 7 50 1.708 1137 752 1889 3.056 2.876 5.932 "leg" "bird" 0.239773603292612 0.0737783845209456 -0.201343192267428 0.137481056642282 5.7150467046768 8.53221239381942e-05 0.223090724821772 0.208073861937799 0.145153393216578 0.352255426720855 0.340122598749208 0.28935161894723 0.252915242587822 0.434682783940847 "leg__bird" 3 4 153 211 9.62615177213849 9.57143553234841 0 "bird__leg" 0 0 0.149074994038552
"906" "flower__field" 1 3.214 1.197 28 0 "0" 0 0.08 11 4492 3.653 496 2327 2823 2.695 3.367 6.062 "flower" "field" 0.522088834028775 0.190992389231954 0.428940394860815 0.435720732320134 5.71118806250385 1.14466923594132e-05 0.292962148705244 0.236545007843627 0.234016772182009 0.423382714006515 0.324450014692966 0.373054576992427 0.294132500877559 0.455651810931408 "flower__field" 6 5 168 904 8.76248954737158 9.7240617988542 1.09861228866811 "field__flower" 0 0.189318935382682 0.145507726517924
"907" "flower__bed" 1 3.929 0.262 28 0.01 "0.012" 0.011 0.08 9 55084 4.741 496 4376 4872 2.695 3.641 6.337 "flower" "bed" 0.791377103406917 0.287623636400778 0.533214616182556 1.2635718047804 5.71963906761637 0.000212591349824143 0.482754376041938 0.372627923169441 0.231013429797334 0.421480990141437 0.497003995005565 0.514791020160696 0.313695032291863 0.463994029064244 "flower__bed" 6 3 168 287 8.76248954737158 10.1766776213345 3.66356164612965 "bed__flower" 0 0.135671975434534 0.206984967338477
"908" "flower__girl" 1 3.857 0.756 28 0.01 "0" 0.005 0.14 10 190517 5.28 496 4944 5440 2.695 3.694 6.39 "flower" "girl" 0.685413391936852 0.290458047286702 0.352219139734151 0.782339972052531 5.71475666237558 7.48372824266721e-05 0.520037441277608 0.388650305170943 0.228632884925434 0.4199522459234 0.393563439676679 0.372317842916148 0.288632794245907 0.453126808224482 "flower__girl" 6 4 168 290 8.76248954737158 10.5866349010177 3.61091791264422 "girl__flower" 0.693147180559945 0.0898345556891409 0.110216560907958
"909" "flower__gardener" 1 3.857 0.756 28 0 "0" 0 0.27 14 971 2.988 496 119 615 2.695 2.076 4.771 "flower" "gardener" 0.577828683868579 0.38456783758312 0.529628961968124 0.66095321675057 5.71807416671498 2.90754905508257e-05 0.385137574110652 0.404274005561938 0.301927747935541 0.459094089443671 0.272305976817448 0.402270569443197 0.249920898195673 0.432967022809753 "flower__gardener" 6 8 168 26 8.76248954737158 7.32909373624659 0 "gardener__flower" 0 0 0.325475587130597
"910" "flower__leaf" 1 2.643 1.393 28 0.01 "0" 0.005 0.33 10 790 2.898 496 279 775 2.695 2.446 5.141 "flower" "leaf" 0.550205881187462 0.387528065351511 0.4860984554401 0.343376672307236 5.70994211046569 6.67440768391256e-06 0.409078006202433 0.398157265815259 0.379713566913531 0.485315540669506 0.307343591920516 0.386521985560945 0.287979447213837 0.452821471659913 "flower__leaf" 6 4 168 70 8.76248954737158 8.26744895830485 0.693147180559945 "leaf__flower" 1.6094379124341 0.796152230130937 0.611007907109256
"911" "flower__garden" 1 3.857 0.616 56 0.06 "0.036" 0.048 0.56 12 127355 5.105 496 1998 2494 2.695 3.301 5.996 "flower" "garden" 0.811331398052786 0.870549723263311 0.498883419354993 1.05527584864439 5.71726881463939 0.000160249699423815 0.543773091305403 0.688027262653126 0.49722561939491 0.49999230275301 0.479754693189156 0.489225573523923 0.321022420405777 0.466869388590207 "flower__garden" 6 6 168 390 8.76248954737158 10.5548747988478 3.80666248977032 "garden__flower" 2.56494935746154 0.0935319838538264 0.48660328533442
"912" "flower__salad" 1 1.536 1.261 28 0 "0" 0 0.02 11 402 2.605 496 281 777 2.695 2.449 5.144 "flower" "salad" 0.366662225531152 0.13318564903024 0.0223879879871895 0.154000548851466 5.71386533587523 3.02954812289633e-05 0.337420560699951 0.277064727648604 0.195443079564428 0.396541400379331 0.307343584772252 0.310337597713468 0.255489646588954 0.436136087792337 "flower__salad" 6 5 168 53 8.76248954737158 8.49269555981584 0.693147180559945 "salad__flower" 0 0.635583713129739 0.195344359830689
"913" "flower__pot" 1 3.857 0.756 28 0.07 "0.048" 0.059 0.19 9 66471 4.823 496 416 912 2.695 2.619 5.315 "flower" "pot" 0.655467264964477 0.617401621812756 0.333877108624651 1.0203391544201 5.71763366680923 8.6794897707628e-05 0.52727465276392 0.570561325150243 0.430392852501349 0.495131139211725 0.441448855034741 0.3839136196134 0.26257902009764 0.440035542089731 "flower__pot" 6 3 168 108 8.76248954737158 9.36125725729304 4.52178857704904 "pot__flower" 1.09861228866811 0.318185084208553 0.448277910227764
"914" "flower__circle" 1 2.214 1.524 28 0 "0" 0 0.09 12 290 2.464 496 861 1357 2.695 2.935 5.63 "flower" "circle" 0.54082344376836 0.278946827326531 0.550056063794552 1.11796256483226 5.72331999589686 6.92702511999874e-05 0.249013699685673 0.277011027718772 0.197779339179221 0.398324832483555 0.329676885870517 0.438051469020087 0.292689888612373 0.454997272207702 "flower__circle" 6 6 168 179 8.76248954737158 8.46800294722547 0 "circle__flower" 0 0 0.201369525598819
"915" "bell__tower" 1 4 0 26 0.03 "0.122" 0.076 0.24 9 81524 4.911 507 832 1339 2.705 2.92 5.625 "bell" "tower" 0.826179563018109 0.736018987879281 0.396135031252622 1.1781331344012 5.71888682132873 0.000167358845268967 0.574239409374907 0.650116227215192 0.389661206376421 0.487673405694521 0.503639598743664 0.446664626076858 0.23021064115709 0.420967578151966 "bell__tower" 4 5 161 248 8.84548923675327 8.76436572052981 4.48863636973214 "tower__bell" 2.07944154167984 0.531191166732035 0.339569362845783
"916" "bell__pepper" 1 3.714 1.049 28 0 "0" 0 0.14 10 252194 5.402 507 121 628 2.705 2.083 4.788 "bell" "pepper" 0.905769700851844 0.820855003755337 0.080019693200158 0.745735068142609 5.71391927630057 0.00011894714788389 0.616662405791424 0.71147060474885 0.534073856030739 0.498837621210747 0.392604449461993 0.177245839429212 0.124987757314296 0.330705031464353 "bell__pepper" 4 6 161 26 8.84548923675327 8.48797033273933 2.39789527279837 "pepper__bell" 0.693147180559945 0.638294171448648 0.126456789956679
"917" "bell__book" 1 1.5 1.427 28 0.01 "0" 0.005 0.11 8 1036 3.016 507 4932 5439 2.705 3.693 6.398 "bell" "book" 0.524387386608051 0.273427742694476 0.165597354150419 0.431879636629948 5.71148495475877 7.13037035676487e-06 0.165469499433749 0.212706256877777 0.155085671062862 0.361986333573305 0.26018053020113 0.207569765145988 0.214080136793824 0.41018268103878 "bell__book" 4 4 161 1651 8.84548923675327 10.3936920140976 1.09861228866811 "book__bell" 0.693147180559945 0.0891930549297062 0.0300335237108935
"918" "bell__jar" 1 1.889 1.826 27 0 "0" 0 0.18 7 19614 4.293 507 199 706 2.705 2.299 5.004 "bell" "jar" 0.541160025070188 0.343288955366066 0.172290595988999 0.513860871641876 5.71229793008484 1.41196754405486e-05 0.356572955512287 0.349867914232791 0.311568391032997 0.463134460758543 0.246329859720456 0.206010481143859 0.19373464014104 0.395223391704567 "bell__jar" 4 3 161 32 8.84548923675327 7.52456122628536 2.70805020110221 "jar__bell" 0 1.69683113757338 0.218605096207345
"919" "pool__dog" 1 1.536 1.503 28 0 "0" 0 0.18 7 354 2.55 620 1285 1905 2.792 3.109 5.901 "pool" "dog" 0.130606642843987 0.0522161976999031 -0.292358589407297 0.45189868652711 5.71452399621707 8.83183439645511e-05 0.32079162851128 0.271843077563863 0.195537704086337 0.396614057197903 0.272218899491759 0.270133325946161 0.215613499823389 0.411247271744505 "pool__dog" 4 3 223 271 8.84850930088808 10.2982623894361 0.693147180559945 "dog__pool" 1.09861228866811 0.0958665602179278 0.0761880437693463
"920" "pool__water" 1 3.607 1.1 28 0.25 "0.369" 0.3095 0.44 9 74780 4.874 620 7749 8369 2.792 3.889 6.682 "pool" "water" 0.662501295682153 0.645572274843145 0.446474307303453 0.809563327070325 5.7154282262474 5.34294932796243e-05 0.409378776223348 0.514085195117511 0.366448501073141 0.481833993336283 0.375616691036925 0.409515814032042 0.295268549468309 0.456163384285926 "pool__water" 4 5 223 690 8.84850930088808 11.1320310107963 1.94591014905531 "water__pool" 1.94591014905531 0.0442781802767497 0.496130308141125
"921" "pool__sun" 1 0.857 1.113 28 0 "0" 0 0.14 7 1015 3.007 620 2689 3309 2.792 3.43 6.222 "pool" "sun" 0.756402976081675 0.174878649650698 0.74454955914552 0.346937811075783 5.70949339467705 1.71174862158146e-05 0.513160923932718 0.299567837777787 0.346989227552067 0.476012293449326 0.518225321068185 0.621163774168586 0.502818075520416 0.499992058387292 "pool__sun" 4 3 223 181 8.84850930088808 9.9375990821649 0.693147180559945 "sun__pool" 0 0.13749953483272 0.151025689643887
"922" "pool__house" 1 3.929 0.262 28 0 "0" 0 0.17 9 32246 4.508 620 8601 9221 2.792 3.935 6.727 "pool" "house" 0.660739383359664 0.310300121937626 0.556179962476551 0.709589135211764 5.714014582653 5.8132468963512e-05 0.446724534039913 0.372315292977759 0.26140114205323 0.439397980180266 0.385212885441048 0.462868975164772 0.319786345235676 0.466393652011351 "pool__house" 4 5 223 1470 8.84850930088808 11.8151685100408 3.13549421592915 "house__pool" 0.693147180559945 0.0236244317462026 0.36106360554036
"923" "pool__boy" 1 3.893 0.315 28 0 "0" 0 0.13 7 11063 4.044 620 3876 4496 2.792 3.588 6.381 "pool" "boy" 0.497157044074761 0.330599210156631 0.143366234463285 0.339181506271144 5.71004498083174 4.90183493050776e-06 0.446014487925119 0.383994840364371 0.374357071352695 0.483956459282163 0.153702132899418 0.148444252238896 0.114552333550043 0.31848092003805 "pool__boy" 4 3 223 303 8.84850930088808 10.5466826441534 1.94591014905531 "boy__pool" 0 0.0795066270901928 0.120922298603304
"926" "baker__book" 1 2.643 1.254 28 0 "0" 0 0.06 9 271 2.435 269 4932 5201 2.43 3.693 6.123 "baker" "book" 0.567344502980313 0.408256244135614 0.226170265393975 0.358061916043732 5.7102613285152 6.74014648001327e-06 0.279404039595293 0.337740201636543 0.222138735708546 0.415683915741702 0.354713698674791 0.283241401225449 0.263615931833986 0.440593431995173 "baker__book" 5 4 46 1651 8.06996814905984 10.3936920140976 0 "book__baker" 0 0 0.131916684048286
"927" "truck__body" 1 3.107 1.315 28 0 "0" 0 0.04 9 30573 4.485 444 5243 5687 2.647 3.72 6.367 "truck" "body" 0.594400796882421 0.118801890144477 0.479956415529511 0.460889808517688 5.71138430133398 1.65685960630422e-05 0.253649365128925 0.173591543605277 0.176596797372681 0.381327114863857 0.365198836901341 0.418663975897992 0.340343525664306 0.473824661876834 "truck__body" 5 4 100 718 8.10621290261996 10.3157627525728 0 "body__truck" 0 0 0.0652708408993098
"928" "truck__phone" 1 2.036 1.29 28 0 "0" 0 0.19 10 171 2.236 444 1414 1858 2.647 3.15 5.798 "truck" "phone" 0.181031236441893 0.172227261509446 -0.369895692443448 0.186359515241814 5.70975430157862 2.00715150810926e-05 0.263036778194841 0.326381883325474 0.230442942437322 0.421116364818741 0.244310844746322 0.194927398292702 0.201291244113138 0.400965184469329 "truck__phone" 5 5 100 356 8.10621290261996 10.3500306224021 0 "phone__truck" 0 0 0.0447203458138285
"929" "truck__bomb" 1 2.857 1.407 28 0 "0" 0 0.06 9 27334 4.437 444 536 980 2.647 2.729 5.377 "truck" "bomb" 0.707164350907569 0.693727169330293 0.261193761122245 0.677424891644676 5.71410233502272 3.30256120185587e-05 0.497503158440812 0.587478899908775 0.482063270474445 0.499678170159481 0.375043539455391 0.312984077318564 0.208493649781761 0.406231519927297 "truck__bomb" 5 4 100 152 8.10621290261996 8.73921611506174 1.6094379124341 "bomb__truck" 0 1.00175005757106 0.401576154470062
"930" "truck__bag" 1 0.929 1.275 28 0 "0" 0 0.34 8 67 1.833 444 1122 1566 2.647 3.05 5.697 "truck" "bag" 0.239702827281924 0.215381932483456 0.098501960441407 0.216229970388399 5.71200120903197 4.01860815691688e-05 0.293409910013123 0.35366471631203 0.28172036103388 0.449837747652218 0.327556470972091 0.375997800552581 0.269314827103002 0.443603822126774 "truck__bag" 5 3 100 286 8.10621290261996 9.64794993341091 0 "bag__truck" 0 0 0.308984580940674
"931" "salad__shrimp" 1 2.214 1.449 28 0 "0" 0 0.3 11 1580 3.199 281 26 307 2.449 1.415 3.864 "salad" "shrimp" 0.422138780144912 0.165587760936533 0.224761000765756 0.163506592312127 5.7093098764493 3.88703580584088e-06 0.379929353800554 0.337762465091099 0.346188821226245 0.47575426565006 0.300689316497314 0.360582644092971 0.256432042612957 0.436663085380827 "salad__shrimp" 5 6 40 15 8.49269555981584 6.74758652682932 1.09861228866811 "shrimp__salad" 1.6094379124341 4.86441792107224 0.472627025311839
"932" "salad__dish" 1 3.929 0.378 28 0 "0" 0 0.66 9 1910 3.281 281 390 671 2.449 2.591 5.04 "salad" "dish" 0.679983238676827 0.611885404911971 0.461490440075661 0.297855078284215 5.70910735921499 7.29117995678975e-06 0.491930063459155 0.548639067209105 0.443827401579946 0.496834619553367 0.366845563917661 0.411455612104351 0.283744328929524 0.450814246369675 "salad__dish" 5 4 40 106 8.49269555981584 9.76715223257887 1.38629436111989 "dish__salad" 0.693147180559945 0.240871434058644 0.774315265768025
"936" "key__book" 1 1.357 1.521 28 0 "0" 0 0.15 7 4847 3.686 1281 4932 6213 3.108 3.693 6.801 "key" "book" 0.477154814935096 0.00618141180443989 0.193155995840376 0.278979189553191 5.71281509823546 1.23936337723062e-05 0.141011259496202 0.127220161714952 0.117232092526231 0.321696641275833 0.293028301181446 0.271612463078105 0.212581861421229 0.409134224449525 "key__book" 3 4 161 1651 10.0809221877567 10.3936920140976 1.38629436111989 "book__key" 0 0.0262981057808927 0.0390236252066325
"939" "ear__candy" 1 1.074 1.542 27 0 "0" 0 0.07 8 20898 4.32 751 113 864 2.876 2.053 4.929 "ear" "candy" 0.523278893367537 0.151192852741595 0.169107182709448 0.322656870446137 5.70959307649433 5.86831759662152e-06 0.335490289592117 0.225219301904912 0.230903430326176 0.421410768953263 0.277117050144118 0.216477443699396 0.238020833156225 0.425871948054625 "ear__candy" 3 5 90 17 8.54325072573553 7.21597500265147 0 "candy__ear" 0 0 0.143021363533855
"943" "chair__leg" 1 3.643 0.911 28 0.07 "0.013" 0.0415 0.26 8 11359 4.055 1876 1137 3013 3.273 3.056 6.329 "chair" "leg" 0.647456371899492 0.370825847117612 0.146849312038424 0.719192732748573 5.71444919482178 4.15457468806932e-05 0.410893037509554 0.390345691290693 0.2682108041316 0.443027954737261 0.255385419004255 0.193657360008391 0.180335604083293 0.384466739761981 "chair__leg" 5 3 103 121 9.11833472618016 9.62615177213849 2.99573227355399 "leg__chair" 0 0.159999982612106 0.125921384211137
"944" "chair__seat" 1 2.107 1.618 28 0.12 "0.109" 0.1145 0.33 9 14787 4.17 1876 1396 3272 3.273 3.145 6.418 "chair" "seat" 0.595571657662938 0.251225075911642 0.294146068347202 0.532158512789818 5.71228469330012 1.96481592437803e-05 0.398901451504599 0.316566023817319 0.281622519002463 0.449790257556975 0.348104651058544 0.31999002247296 0.304892780374132 0.460362001961351 "chair__seat" 5 4 103 316 9.11833472618016 9.41548287218084 1.38629436111989 "seat__chair" 0.693147180559945 0.183147807216453 0.396226965592245
"945" "chair__face" 1 0.786 1.067 28 0 "0" 0 0.44 9 627 2.798 1876 8000 9876 3.273 3.903 7.176 "chair" "face" 0.492086734911233 0.176155259758811 0.332153269633661 0.532856083011652 5.71460025304274 8.35103288062416e-06 0.224112682761401 0.211268148395216 0.192129409837825 0.393974237372438 0.24506309260126 0.294013664321961 0.228764065623927 0.420036983970625 "chair__face" 5 4 103 245 9.11833472618016 10.9296187500898 0 "face__chair" 0.693147180559945 0 0.082647683661384
"946" "university__library" 1 4 0 28 0 "0" 0 0.2 17 87558 4.942 3526 942 4468 3.547 2.974 6.521 "university" "library" 0.634392136000312 0.586395461245156 0.5827518068979 0.518883324844142 5.71355034201984 1.11521088162068e-05 0.355522638592059 0.456614469780329 0.334875318878462 0.47194686108132 0.314639692146454 0.428222327991166 0.246595590412143 0.431029239381077 "university__library" 10 7 1338 679 9.65252306301951 8.37999795223839 3.61091791264422 "library__university" 0 0.335148307109688 0.367649038669683
"947" "university__school" 1 2.75 1.295 28 0.01 "0.338" 0.174 0.33 16 33553 4.526 3526 6984 10510 3.547 3.844 7.391 "university" "school" 0.684702488826385 0.633126974046343 0.657155349231278 0.586712649820276 5.71455631734048 1.40166146675813e-05 0.367964738682381 0.482780906979724 0.312092005155651 0.463347154381654 0.297918694461122 0.442695619029486 0.259535498657388 0.438379770968106 "university__school" 10 6 1338 1380 9.65252306301951 10.9536446209348 1.38629436111989 "school__university" 2.39789527279837 0.0230564009863492 0.420067718341073
"948" "photograph__library" 1 2.893 1.343 28 NA NA NA 0.08 17 1028 3.012 535 942 1477 2.728 2.974 5.702 "photograph" "library" 0.574404150473573 0.479221400391827 0.373401578167975 0.269402701242306 5.70860102281533 6.18836072009144e-06 0.265416222693394 0.356641464114645 0.265163452651158 0.441420203467484 0.347815066793782 0.360381318677034 0.295163787284793 0.456116351340851 "photograph__library" 10 7 56 679 8.44591198941127 8.37999795223839 0 "library__photograph" 0 0 0.396009011693685
"950" "hospital__pants" 1 2.571 1.62 28 0 "0" 0 0.08 13 271 2.435 1884 282 2166 3.275 2.45 5.725 "hospital" "pants" 0.432282387548531 0.10156636755 0.0956769133763147 1.04865404431694 5.72818060428256 0.00014232983651958 0.212045974364805 0.186450644266802 0.101375104191426 0.301824771086807 0.214685977696825 0.180830153322565 0.150951658605287 0.358001753305204 "hospital__pants" 8 5 491 1 10.0983962248356 8.27129265297941 0 "pants__hospital" 0 0 0.00682347353689648
"951" "hospital__refrigerator" 1 3.5 1.106 28 0 "0" 0 0.07 20 106 2.029 1884 152 2036 3.275 2.182 5.457 "hospital" "refrigerator" 0.288093303091702 0.309705718833698 -0.445719758859521 0.0139596500728566 5.71176616563215 2.52892486440623e-05 0.384446133677981 0.439074501856516 0.315277161077297 0.464626164545581 0.142265549844332 0.0933748858381978 0.1076993669142 0.310000344000584 "hospital__refrigerator" 8 12 491 4 10.0983962248356 5.35658627467201 0 "refrigerator__hospital" 0 0 0.0203464653214059
"952" "hospital__lawn" 1 3.429 1.136 28 0 "0" 0 0.08 12 292 2.467 1884 368 2252 3.275 2.566 5.841 "hospital" "lawn" 0.515891420908546 0.192666394950688 0.20484559062047 0.871868555645411 5.72271641804644 8.27096957530473e-05 0.213146469384597 0.220221029237231 0.180441906125696 0.384555099614375 0.198548359224436 0.238454607545498 0.130231364508678 0.336557805149258 "hospital__lawn" 8 4 491 25 10.0983962248356 7.4759059693674 0 "lawn__hospital" 0 0 0.0667391352860658
"953" "hospital__surgeon" 1 3.786 0.833 28 0 "0" 0 0.7 15 941 2.974 1884 146 2030 3.275 2.164 5.439 "hospital" "surgeon" 0.758505073851377 0.691807543101937 0.640096812045616 0.478367689549771 5.71296325095811 1.59258414563594e-05 0.362559641560689 0.50271958879414 0.340053945302287 0.47372698845077 0.361435466253646 0.484043496087964 0.295687208146091 0.456351052463848 "hospital__surgeon" 8 7 491 47 10.0983962248356 7.6434829070772 0 "surgeon__hospital" 0.693147180559945 0 0.629254360163338
"954" "hospital__building" 1 3.857 0.756 28 0.01 "0" 0.005 0.1 16 27737 4.443 1884 2854 4738 3.275 3.455 6.731 "hospital" "building" 0.695123106133189 0.67011197264268 0.467439869472743 0.800352056168605 5.71680253930564 5.30864151172911e-05 0.407304277790417 0.522865969625933 0.292282382706007 0.454811380096965 0.415143087555297 0.441018998842785 0.266809963481887 0.442292218865176 "hospital__building" 8 8 491 994 10.0983962248356 10.4619598297695 2.39789527279837 "building__hospital" 0.693147180559945 0.025327804281234 0.149702073810519
"961" "bread__flour" 1 2.786 1.258 28 0.01 "0" 0.005 0.72 10 33908 4.53 1327 462 1789 3.123 2.665 5.788 "bread" "flour" 0.805186502939336 0.82034643183381 0.602841024423125 0.421183600629531 5.71067949059572 2.01404432390788e-05 0.482568754158764 0.629184834201071 0.450064377749637 0.497500184553201 0.372931262992776 0.474150044418405 0.324882259136291 0.468330841216752 "bread__flour" 5 5 79 44 9.19978485803667 8.51258257885855 4.04305126783455 "flour__bread" 1.38629436111989 0.470387669091159 0.71188867964864
"962" "bread__knife" 1 3.714 0.763 28 0.02 "0" 0.01 0.27 10 20367 4.309 1327 663 1990 3.123 2.822 5.944 "bread" "knife" 0.791190539994123 0.733539428056663 0.171782561578765 0.569769230468836 5.71246341141439 4.61298110231446e-05 0.428211131506461 0.560454947781484 0.413169833065801 0.492402804734274 0.392917279555882 0.259800571151545 0.193006033072687 0.394657705195568 "bread__knife" 5 5 79 67 9.19978485803667 8.73101341526956 3.46573590279973 "knife__bread" 0 0.368665258234397 0.229802852838017
"963" "bread__building" 1 1.643 1.42 28 0 "0" 0 0.04 13 0 0 1327 2854 4181 3.123 3.455 6.578 "bread" "building" 0.443704352141959 0.230800285349982 0.34012163705725 0.221538404856985 5.71196754021006 1.37970943769836e-05 0.230241285607181 0.256468466107658 0.202396733436252 0.401786380718145 0.264630954281246 0.356774409942127 0.244828120920695 0.429985246406358 "bread__building" 5 8 79 994 9.19978485803667 10.4619598297695 0 "building__bread" 0 0 0.00160871935626644
"964" "bread__bowl" 1 3.857 0.448 28 0 "0" 0 0.49 9 11334 4.054 1327 525 1852 3.123 2.72 5.843 "bread" "bowl" 0.590945776918182 0.390111926808274 0.464954399175523 0.452757686031881 5.71334280690241 1.38131187251171e-05 0.295550426615898 0.357078501806723 0.247920388791904 0.431805360797171 0.290312247799851 0.384063382926614 0.260200549185823 0.43874391550108 "bread__bowl" 5 4 79 91 9.19978485803667 9.1986725671085 0.693147180559945 "bowl__bread" 0 0.202607678717799 0.424136311752109
"965" "bread__book" 1 2.643 1.521 28 0 "0" 0 0 9 1477 3.17 1327 4932 6259 3.123 3.693 6.816 "bread" "book" 0.45434017707269 0.0544548698505332 -0.0646378083695933 0.356193480150254 5.71380737758743 3.32403724789819e-05 0.12008357482805 0.106591798752929 0.0892217304823979 0.285063525011749 0.257878676519942 0.293559641811621 0.242957475877455 0.42886960814764 "bread__book" 5 4 79 1651 9.19978485803667 10.3936920140976 0 "book__bread" 0 0 0.0600921278994625
"966" "boot__key" 1 1.143 1.458 28 0 "0" 0 0.09 7 470 2.673 159 1281 1440 2.201 3.108 5.309 "boot" "key" 0.337699799440137 0.158153895154312 -0.0105759118718517 0.0075895506191143 5.7071932125333 3.03764836642597e-06 0.251409343119938 0.296912681041421 0.21397957356631 0.410112564624263 0.303524166344393 0.262470895807225 0.293267268339249 0.455259901221361 "boot__key" 4 3 97 368 8.58783803098557 10.0809221877567 0 "key__boot" 0 0 0.0524176574863748
"967" "boot__screen" 1 0.571 1.034 28 0 "0" 0 0.04 10 31354 4.496 159 518 677 2.201 2.714 4.916 "boot" "screen" 0.730784216267473 0.470993244774702 0.146370656763214 0.312269288429619 5.70929108058122 9.17145649368217e-06 0.29083994854803 0.37011302473264 0.287962890495448 0.452813719086507 0.344259433087353 0.224476010562215 0.246046661764305 0.430706050571555 "boot__screen" 4 6 97 376 8.58783803098557 9.02292586811622 0 "screen__boot" 0 0 0.121208098198985
"968" "boot__menu" 1 0.643 1.162 28 0 "0" 0 0.04 8 30213 4.48 159 130 289 2.201 2.114 4.315 "boot" "menu" 0.734190594082126 0.39758551524054 0.314204382502255 0.378762850447315 5.71009363067552 1.33886553081646e-05 0.332117612914357 0.363380175919123 0.277497670964202 0.447764127162556 0.427928966501066 0.366684001115805 0.381298719363783 0.485705678343709 "boot__menu" 4 4 97 366 8.58783803098557 8.44526745184465 0 "menu__boot" 0 0 0.0710779488149576
"969" "boot__stage" 1 0.393 0.629 28 0 "0" 0 0.08 9 5991 3.778 159 2528 2687 2.201 3.403 5.604 "boot" "stage" 0.503453556077717 0.141757394350654 0.283309074442472 0.289942189336903 5.71094556622772 6.17690992356487e-06 0.210334517499142 0.190531233773027 0.180286588089607 0.384425980189444 0.272617870616793 0.327084776207289 0.250543096533797 0.433325805039411 "boot__stage" 4 5 97 525 8.58783803098557 10.3463768892903 0 "stage__boot" 0 0 0.0176607964849685
"970" "autumn__sun" 1 3.893 0.315 28 0 "0" 0 0.16 9 8944 3.952 605 2689 3294 2.782 3.43 6.211 "autumn" "sun" 0.71535697390601 0.507872945576933 0.372141027113729 0.52074432527365 5.71206650935465 2.79422613129517e-05 0.311750128316098 0.39790634067816 0.301435662023071 0.458881470190052 0.302924875317215 0.335754038306089 0.259450051875208 0.438332890001606 "autumn__sun" 6 3 169 181 8.56159277871292 9.9375990821649 1.79175946922805 "sun__autumn" 0 0.193348996738823 0.385867050382128
"971" "autumn__leaf" 1 3.929 0.378 28 0.04 "0" 0.02 0.28 10 13814 4.14 605 279 884 2.782 2.446 5.227 "autumn" "leaf" 0.628906046277802 0.473048237815411 0.304351646971612 0.563544806894451 5.71265431008409 2.58435171243512e-05 0.482408497265918 0.477705442232788 0.419943387597118 0.493549327636635 0.377974180019072 0.339171142937528 0.260412749430567 0.438859828834424 "autumn__leaf" 6 4 169 70 8.56159277871292 8.26744895830485 1.6094379124341 "leaf__autumn" 0 1.0183012611379 0.343791660753536
"972" "winter__sun" 1 3.527 1.052 55 0.01 "0" 0.005 0.24 9 48092 4.682 1423 2689 4112 3.153 3.43 6.583 "winter" "sun" 0.670647076887688 0.547538681905551 0.524795539859137 0.93871491390185 5.71790598108477 8.04754498867511e-05 0.433376178604568 0.487638866794801 0.308412494320678 0.461837880286552 0.386428867458384 0.452802507774219 0.294215682958609 0.455689384185992 "winter__sun" 6 3 445 181 9.51111140896968 9.9375990821649 3.66356164612965 "sun__winter" 0.693147180559945 0.0815076356281652 0.421133956509004
"973" "winter__sunlight" 1 3.321 1.307 28 0 "0" 0 0.21 14 5162 3.713 1423 392 1815 3.153 2.593 5.746 "winter" "sunlight" 0.723908240338711 0.755836941247087 0.450864872701234 0.5162095792953 5.71370742644321 2.03144743910654e-05 0.450803379565251 0.58626595407338 0.429915955629139 0.495063861258952 0.290913734441942 0.380088473322461 0.277833311924589 0.447930756601512 "winter__sunlight" 6 8 445 8 9.51111140896968 7.18159194461187 0.693147180559945 "sunlight__winter" 0 1.11546380223861 0.536165730802609
"974" "winter__ball" 1 3.536 0.999 28 0 "0" 0 0.01 10 10739 4.031 1423 1664 3087 3.153 3.221 6.374 "winter" "ball" 0.41524946930437 0.0981464984820226 0.297058006292428 0.390006073918808 5.7116490790477 8.23233168670095e-06 0.285662128462998 0.176129502190761 0.227131109914535 0.418978005178704 0.356095881198824 0.335533778093353 0.307869297210176 0.461612167349918 "winter__ball" 6 4 445 281 9.51111140896968 10.6637792307254 1.09861228866811 "ball__winter" 0 0.03499110156547 0.0568776355276693
"975" "winter__clothes" 1 3.929 0.262 28 0.01 "0" 0.005 0.25 13 31686 4.501 1423 2225 3648 3.153 3.347 6.501 "winter" "clothes" 0.639872206118259 0.606538004483024 0.192329569840357 0.5052186759238 5.71334779902946 1.67854968778928e-05 0.399139153764239 0.495568637191048 0.33322735677619 0.47136703901752 0.303178685377845 0.25447853452438 0.20308353905311 0.402294189889407 "winter__clothes" 6 7 445 76 9.51111140896968 9.30683167216494 3.17805383034795 "clothes__winter" 0 0.149893710115405 0.117418027589688
"976" "winter__ice" 1 3.821 0.476 28 0.01 "0" 0.005 0.29 9 14382 4.158 1423 934 2357 3.153 2.97 6.124 "winter" "ice" 0.561826745340109 0.516805378631172 0.421235246817287 0.535407493143846 5.71415315098693 1.3097147402623e-05 0.335408549228753 0.420043621107096 0.310894239580214 0.462859602229504 0.345044832590796 0.399835663801452 0.283541017328204 0.450716661352441 "winter__ice" 6 3 445 148 9.51111140896968 9.86796399646708 2.39789527279837 "ice__winter" 0.693147180559945 0.0825317794736765 0.425197028386034
"977" "winter__sea" 1 2.357 1.42 28 0 "0" 0 0.09 9 5241 3.72 1423 2872 4295 3.153 3.458 6.611 "winter" "sea" 0.590121741078018 0.559107489606564 0.417552680357715 0.465680857568671 5.71291502783945 1.66751389165682e-05 0.404213443684077 0.482469336025759 0.393909080873973 0.488615100952677 0.434229661168311 0.460191501436932 0.336927250972953 0.472659791525323 "winter__sea" 6 3 445 218 9.51111140896968 10.3820791989684 1.38629436111989 "sea__winter" 0.693147180559945 0.0470363405891332 0.306383543187055
"978" "winter__snow" 1 3.964 0.189 28 0.25 "0.202" 0.226 0.67 10 45210 4.655 1423 1055 2478 3.153 3.023 6.176 "winter" "snow" 0.657253141228513 0.687397408916084 0.63710380663806 0.73515459543099 5.7162413713593 3.71323423390924e-05 0.497999247570995 0.586842414373773 0.389093452246739 0.487544600693571 0.436260124948789 0.531530283798059 0.372930620018898 0.483583883800131 "winter__snow" 6 4 445 53 9.51111140896968 9.42690231192484 3.25809653802148 "snow__winter" 1.09861228866811 0.133411545246042 0.649466692151563
"979" "winter__home" 1 3.679 0.863 28 0 "0" 0 0.19 10 25928 4.414 1423 8831 10254 3.153 3.946 7.099 "winter" "home" 0.595890775670554 0.301011319980188 0.237703883039085 0.620852739287614 5.71532934664216 1.97587723830544e-05 0.383697513339913 0.344020258976052 0.237960318687529 0.425834716078502 0.386349986920473 0.343885195115934 0.290824934285163 0.454142920106869 "winter__home" 6 4 445 1586 9.51111140896968 11.8939066053868 2.83321334405622 "home__winter" 0 0.0111035765555588 0.0687111044055549
"980" "winter__wolf" 1 3 1.277 28 0 "0" 0 0.27 10 2251 3.353 1423 119 1542 3.153 2.076 5.229 "winter" "wolf" 0.103427547948581 -0.0161666346610126 -0.384921976008492 1.190435962806 5.71419323662121 0.000198591341755695 0.24949741163699 0.199977525046822 0.203516497196772 0.402613378522781 0.264828494593894 0.187624721971526 0.176266968052171 0.381047141474472 "winter__wolf" 6 4 445 30 9.51111140896968 7.98956044933387 0 "wolf__winter" 0.693147180559945 0 0.118958697388487
"981" "winter__rain" 1 3.107 1.227 28 0 "0" 0 0.26 10 15754 4.197 1423 1279 2702 3.153 3.107 6.26 "winter" "rain" 0.693843970672276 0.770890309353722 0.5782259610196 0.814512846702549 5.71713809775332 4.88081802034593e-05 0.505613550000544 0.624948191081732 0.416171389984927 0.492922675622598 0.474204052351156 0.529171580736859 0.378718942624395 0.485067938666178 "winter__rain" 6 4 445 61 9.51111140896968 10.1024613545431 3.17805383034795 "rain__winter" 0.693147180559945 0.067646577449533 0.57732901195607
"982" "winter__ski" 1 2.571 1.451 28 0 "0" 0 0.43 9 47065 4.673 1423 110 1533 3.153 2.041 5.195 "winter" "ski" 0.748892662916042 0.769755943428486 0.333730691615429 0.541073353700618 5.71365008955402 2.86303575258021e-05 0.46919323927548 0.603317601408519 0.41427051278903 0.492595630332369 0.386196192301851 0.36908063106811 0.293981564784849 0.455583586569469 "winter__ski" 6 3 445 84 9.51111140896968 7.3304052118444 0.693147180559945 "ski__winter" 0.693147180559945 0.961228636922523 0.461884053276519
"983" "winter__pot" 1 1.464 1.401 28 0 "0" 0 0.13 9 316 2.501 1423 416 1839 3.153 2.619 5.772 "winter" "pot" 0.524376076571328 0.306533457110244 0.349772211347243 0.523704395123863 5.71577747858135 2.63284945946414e-05 0.267696372311311 0.305525680325697 0.232571254769221 0.422471142475189 0.324873068499355 0.375959958442275 0.27470880638341 0.446367424975 "winter__pot" 6 3 445 108 9.51111140896968 9.36125725729304 0 "pot__winter" 0 0 0.170647077128868
"985" "skin__cap" 1 1.75 1.602 28 0 "0" 0 0.1 7 4106 3.614 1617 489 2106 3.209 2.689 5.898 "skin" "cap" 0.236853028453519 0.0580114437860518 -0.302177172805361 0.191169412786184 5.72016751732537 0.00013358268280147 0.258871277800814 0.242271066288432 0.176171712758511 0.380966193227488 0.314131817209725 0.323413101426795 0.222746926226344 0.416089813721821 "skin__cap" 4 3 233 159 9.34110544185573 8.57602797713713 0 "cap__skin" 0 0 0.231760305479052
"986" "skin__magazine" 1 2.179 1.492 28 0 "0" 0 0.05 12 6024 3.78 1617 703 2320 3.209 2.847 6.056 "skin" "magazine" 0.0443953171483129 -0.00577608156494354 -0.463927274011543 4.34707947628443 5.72494308821154 0.0021731191427155 0.150009571770117 0.133434556071129 0.0983026196625413 0.297723386098612 0.116717382744649 0.128773251277707 0.101682201728012 0.302229931641054 "skin__magazine" 4 8 233 1028 9.34110544185573 8.26975694753298 0 "magazine__skin" 0 0 0.00538277413117162
"996" "holiday__television" 1 2 1.515 28 0 "0" 0 0.08 17 985 2.994 1036 2033 3069 3.015 3.308 6.324 "holiday" "television" 0.458029127081675 0.415756504969675 0.367237151031703 0.391676462191852 5.71366308911478 1.19435598706027e-05 0.17950585701804 0.284840059625239 0.162620204463059 0.369018798387632 0.293108233365521 0.343839366238876 0.241661693625699 0.428090316942182 "holiday__television" 7 10 450 384 9.78030245196575 9.60197697214781 0 "television__holiday" 0 0 0.00589900181118801
"997" "holiday__bird" 1 2.286 1.357 28 0 "0" 0 0.02 11 1841 3.265 1036 752 1788 3.015 2.876 5.892 "holiday" "bird" 0.244929093171608 -0.0284260191583511 -0.23879352026704 0.618358961311738 5.71512236608227 0.00012162080857447 0.160425049723024 0.131818541737027 0.117288550440998 0.321763805261635 0.243961348186224 0.310027445865892 0.18712011368524 0.39000791881661 "holiday__bird" 7 4 450 211 9.78030245196575 9.57143553234841 0 "bird__holiday" 0 0 0.0822987942903189
"998" "holiday__home" 1 3.107 1.286 28 0.02 "0" 0.01 0.29 11 702861 5.847 1036 8831 9867 3.015 3.946 6.961 "holiday" "home" 0.744238039877624 0.506536199072272 0.719167467454035 0.98689556537481 5.71912324823262 7.31757788927621e-05 0.526007621428646 0.516848198495975 0.274374192337365 0.446198380674542 0.512911405795375 0.607509776630809 0.385540013437154 0.486722622728832 "holiday__home" 7 4 450 1586 9.78030245196575 11.8939066053868 5.73657229747919 "home__holiday" 2.19722457733622 0.00960489176566567 0.291705951019018
"1003" "bird__blood" 1 3 1.54 28 0 "0" 0 0.01 9 657 2.818 752 2536 3288 2.876 3.404 6.28 "bird" "blood" 0.549665844539773 0.124869266006544 0.575971966997676 2.26387870167936 5.7371106784301 0.000299439133581852 0.107441928577571 0.11970158415391 0.083645241081144 0.276855042803308 0.4056624200882 0.489405324573481 0.244048007481784 0.429521335355946 "bird__blood" 4 5 267 178 9.57143553234841 9.85702467812579 0.693147180559945 "blood__bird" 0 0.0723321500978941 0.037531747289219
"1004" "bird__foot" 1 3.179 1.156 28 0 "0" 0 0.09 8 960 2.983 752 1797 2549 2.876 3.255 6.131 "bird" "foot" 0.842222747422284 0.185737886497476 0.17124416087491 0.592153030912851 5.71292915259143 4.16752924850181e-05 0.193692599698498 0.189673546121227 0.180368147284991 0.384493795437548 0.334460556074704 0.239320741413631 0.167459986962229 0.373386046510631 "bird__foot" 4 4 267 200 9.57143553234841 9.72519785685554 1.09861228866811 "foot__bird" 0 0.0842131461129883 0.0884055023989831
"1005" "bird__cage" 1 4 0 28 0.02 "0.015" 0.0175 0.35 8 61693 4.79 752 225 977 2.876 2.352 5.228 "bird" "cage" 0.582012990597258 0.320934588973273 0.200706907060786 0.724016589946493 5.71505203285036 2.89759910932636e-05 0.416092561427443 0.365429193109355 0.293494649170368 0.455363085986041 0.331427718721444 0.257914389553578 0.221361480317009 0.41516331166045 "bird__cage" 4 4 267 54 9.57143553234841 7.68662133494462 3.3322045101752 "cage__bird" 1.79175946922805 0.718166434355692 0.267954982641648
"1006" "bird__magazine" 1 3.536 1.071 28 0 "0" 0 0.04 12 2080 3.318 752 703 1455 2.876 2.847 5.723 "bird" "magazine" 0.42556269345588 0.0507829904146408 0.392151879732623 0.765969094125098 5.72898896291427 0.000278134555642879 0.147734387001748 0.1566558763969 0.102988626058717 0.303944022743095 0.366048813134137 0.457915176009584 0.248730051955326 0.432277009809251 "bird__magazine" 4 8 267 1028 9.57143553234841 8.26975694753298 0 "magazine__bird" 0 0 0.0185649438611733
"1007" "bird__seat" 1 1.143 1.325 28 0 "0" 0 0.07 8 833 2.921 752 1396 2148 2.876 3.145 6.021 "bird" "seat" 0.152648111161803 0.024553862156566 -0.313161790891943 1.24214656130657 5.71842512825277 0.000360627552444054 0.191223974009724 0.185671398182611 0.1228777609813 0.328296842564047 0.360450604784913 0.315670684404243 0.236884152329416 0.425170613641853 "bird__seat" 4 4 267 316 9.57143553234841 9.41548287218084 0 "seat__bird" 0 0 0.0144285869355778
"1008" "bird__guy" 1 2.714 1.536 28 0 "0" 0 0.03 7 444 2.648 752 465 1217 2.876 2.667 5.544 "bird" "guy" 0.140815477315879 -0.0363304774562576 -0.0212309039156903 0.957872160067394 5.71870328177824 0.000416904146194607 0.179611036916732 0.112835967478332 0.100873213102395 0.301160767665369 0.336912482983862 0.355931701480132 0.185440599980247 0.388654581677887 "bird__guy" 4 3 267 108 9.57143553234841 10.2580452567037 0 "guy__bird" 0 0 0.0370508245165434
"1009" "screen__star" 1 2 1.633 28 0.04 "0" 0.02 0.07 10 17549 4.244 518 952 1470 2.714 2.979 5.693 "screen" "star" 0.575114901169485 0.45421621727757 0.179832048245734 0.595383304073806 5.71396646949716 2.09556839187542e-05 0.402057103001026 0.428049496079802 0.363827081329218 0.481099715465184 0.171620999464549 0.17999243442166 0.143203201536549 0.350279951761775 "screen__star" 6 4 359 497 9.02292586811622 10.0049153451662 2.30258509299405 "star__screen" 0 0.116743464256882 0.188108792586761
"1010" "screen__cap" 1 0.857 1.353 28 0 "0" 0 0.1 9 19562 4.291 518 489 1007 2.714 2.689 5.404 "screen" "cap" 0.625781098433527 0.124222014043006 0.344943772869677 0.267058219627528 5.70924804449912 5.26979170961381e-06 0.234491311558111 0.171975455193583 0.183130265431106 0.386773281541317 0.252261718264912 0.296888397494982 0.225004282855421 0.417585147667082 "screen__cap" 6 3 359 159 9.02292586811622 8.57602797713713 0.693147180559945 "cap__screen" 0 0.450687895338197 0.0612397806560688
"1011" "screen__window" 1 2.821 1.492 28 0.02 "0.027" 0.0235 0.15 12 21445 4.331 518 2372 2890 2.714 3.375 6.089 "screen" "window" 0.602824056177759 0.57779246329715 0.521812273771854 0.41203432217587 5.71181970940539 1.24624430166531e-05 0.397186372545961 0.481258052216594 0.386399994355284 0.486924058470641 0.409863831174206 0.469327092905449 0.351225754733009 0.477353353340308 "screen__window" 6 6 359 535 9.02292586811622 9.53184399290347 0 "window__screen" 1.38629436111989 0 0.506696811762869
"1012" "screen__door" 1 3.786 0.833 28 0.01 "0.047" 0.0285 0.13 10 92400 4.966 518 5891 6409 2.714 3.77 6.485 "screen" "door" 0.622470599957206 0.699389258266663 0.262671657394374 0.655564064799465 5.71498419879216 2.62683716965022e-05 0.369830653073903 0.509145515382874 0.349038830870412 0.476666262090184 0.389216163308725 0.321950544080502 0.223389366444729 0.416517175401149 "screen__door" 6 4 359 318 9.02292586811622 10.50903227236 2.19722457733622 "door__screen" 0 0.0701707944803866 0.208521204101195
"1013" "screen__menu" 1 2.107 1.663 28 0 "0" 0 0.39 10 52590 4.721 518 130 648 2.714 2.114 4.828 "screen" "menu" 0.729675127498155 0.526451869898645 0.559084910784769 0.476831072867582 5.71220253164329 1.90172343261087e-05 0.280668941038576 0.384489609740103 0.260148698340933 0.438715571973974 0.364087171215209 0.451985982896837 0.344416513003906 0.475177628444497 "screen__menu" 6 4 359 366 9.02292586811622 8.44526745184465 0.693147180559945 "menu__screen" 0.693147180559945 0.513646659999669 0.457627663373905
"1016" "rock__flour" 1 0.393 0.737 28 0 "0" 0 0.01 9 2248 3.352 1426 462 1888 3.154 2.665 5.819 "rock" "flour" 0.647483898101873 0.502672771558909 0.337085143445292 0.46491066403668 5.71296011204235 1.26604685236073e-05 0.287342163389973 0.382404682535913 0.274406642150068 0.446214787847728 0.326480377745799 0.346567368001116 0.264273661265658 0.440945680585378 "rock__flour" 4 5 571 44 9.9452531017686 8.51258257885855 1.38629436111989 "flour__rock" 0 0.197606056327917 0.0575968520710684
"1017" "rock__star" 1 3.893 0.567 28 0 "0.019" 0.0095 0.02 8 429027 5.632 1426 952 2378 3.154 2.979 6.133 "rock" "star" 0.604287036961912 0.328142994978556 0.227309215950255 1.03643618232783 5.7205389430489 6.04854315607176e-05 0.36627504224739 0.349762919425948 0.252995407425469 0.434728341895361 0.31764117802811 0.289498681212933 0.210458117106163 0.407634024647467 "rock__star" 4 4 571 497 9.9452531017686 10.0049153451662 6.5191472879404 "star__rock" 2.19722457733622 0.0555513856945066 0.0666445205008528
"1018" "rock__cafe" 1 1.821 1.657 28 0 "0" 0 0.03 8 41151 4.614 1426 342 1768 3.154 2.534 5.688 "rock" "cafe" 0.588073003177065 0.45590948692671 0.187598243001209 0.304124040651593 5.71083775359723 6.35121922472984e-06 0.393747203430617 0.431226370868309 0.339752410573408 0.473625073325902 0.23626209165254 0.225844007490517 0.204403999880584 0.403265427123876 "rock__cafe" 4 4 571 73 9.9452531017686 8.18646442942209 2.63905732961526 "cafe__rock" 0.693147180559945 0.290523734179287 0.105534542722903
"1019" "rock__candy" 1 3.75 0.645 28 0 "0" 0 0 9 48823 4.689 1426 113 1539 3.154 2.053 5.207 "rock" "candy" 0.606246664925993 0.49989169550325 0.208878017215372 0.383317395685328 5.71203972449646 6.82394919730549e-06 0.490615740615571 0.501953774178397 0.45963604082385 0.498368087661746 0.398472412575673 0.322792591174364 0.329939016449384 0.470190665447324 "rock__candy" 4 5 571 17 9.9452531017686 7.21597500265147 2.19722457733622 "candy__rock" 0 0.751192713083698 0.134348642077064
"1020" "rock__radio" 1 1.893 1.571 28 0 "0" 0 0.07 9 75756 4.879 1426 1503 2929 3.154 3.177 6.331 "rock" "radio" 0.719576227999835 0.665692529829059 0.375038582796059 0.558428547470008 5.71405265834222 2.21453115443633e-05 0.375114521507992 0.501121624208597 0.351581052326663 0.477463942064256 0.431368723755433 0.410748834479304 0.312007401451985 0.463312834800812 "rock__radio" 4 5 571 549 9.9452531017686 9.49912183987126 0 "radio__rock" 0.693147180559945 0 0.173124706950528
"1021" "rock__pigeon" 1 1.111 1.423 27 0 "0" 0 0.03 10 2394 3.379 1426 76 1502 3.154 1.881 5.035 "rock" "pigeon" 0.682268089941241 0.636595718460349 0.463720256045204 0.589929109387033 5.71496438494748 1.50334256925439e-05 0.422787000690236 0.520634913325559 0.353813395332625 0.478152147977842 0.406233271142595 0.438455411133671 0.331344248412585 0.470696544980398 "rock__pigeon" 4 6 571 15 9.9452531017686 7.68432406768116 1.6094379124341 "pigeon__rock" 0.693147180559945 0.457307328087574 0.161004251025332
"1022" "rock__salmon" 1 1.214 1.548 28 0 "0" 0 0.02 10 642 2.808 1426 216 1642 3.154 2.334 5.489 "rock" "salmon" 0.687417767595763 0.544914379609587 0.0339178236665444 0.298746872465725 5.71103878162248 7.95668675493954e-06 0.384335233638114 0.469012449014645 0.327359000033574 0.469249491348251 0.278712641467359 0.230123416297073 0.248667460593452 0.432240621223244 "rock__salmon" 4 6 571 35 9.9452531017686 8.3841188371909 1.94591014905531 "salmon__rock" 0 0.230825123776351 0.125422997868446
"1023" "queen__bee" 1 4 0 28 0.13 "0.041" 0.0855 0.26 8 23949 4.379 889 118 1007 2.949 2.072 5.021 "queen" "bee" 0.68072440178511 0.518744004057279 0.147838508110423 0.73669731805395 5.71517378589401 3.38869058335126e-05 0.464750143138958 0.491005448175575 0.37646210922394 0.484498080019521 0.241101552570423 0.188796434911039 0.162759969326064 0.369146531489925 "queen__bee" 5 3 243 34 10.1048761720473 8.03527891114467 0 "bee__queen" 0 0 0.129203423750575
"1024" "queen__ant" 1 3.714 0.81 28 0 "0" 0 0.26 8 3099 3.491 889 69 958 2.949 1.839 4.788 "queen" "ant" 0.699972308947202 0.593052838931898 0.0982478313788999 0.415905134772506 5.71085669336453 1.28239085145442e-05 0.465738734473207 0.525554639100337 0.378497956744922 0.485012632294089 0.246087470972813 0.15549135137557 0.150899745790818 0.357951131456634 "queen__ant" 5 3 243 34 10.1048761720473 7.48436864328613 0 "ant__queen" 0 0 0.0866704774294517
"1026" "nut__tree" 1 3.393 1.031 28 0.01 "0" 0.005 0.27 7 12091 4.083 123 1293 1416 2.09 3.112 5.202 "nut" "tree" 0.699594139003091 0.557468972680226 0.337047921972344 0.553105149087011 5.71246102803134 3.08395100082017e-05 0.385430251595283 0.463535766038289 0.355551186193234 0.478679997691379 0.38195401753689 0.358799119145793 0.318809369882064 0.466014973533539 "nut__tree" 3 4 36 445 7.58528107863913 9.8005130769083 2.83321334405622 "tree__nut" 0 0.618001650051683 0.260508289773512
"1027" "nut__milk" 1 1.286 1.213 28 0 "0" 0 0.04 7 2828 3.452 123 1868 1991 2.09 3.271 5.361 "nut" "milk" 0.7160943783208 0.524703441196553 0.593538028663594 0.298841883350891 5.70905383081729 7.50359460004283e-06 0.380066778325716 0.446567292210246 0.364435488472033 0.481271506754954 0.381791898040043 0.476033623310811 0.371849858238765 0.483298604556826 "nut__milk" 3 4 36 119 7.58528107863913 9.28256800597306 1.38629436111989 "milk__nut" 0 0.968997498433853 0.472143996567069
"1028" "nut__house" 1 3.429 1.103 28 0 "0" 0 0.13 8 9313 3.969 123 8601 8724 2.09 3.935 6.024 "nut" "house" 0.607795720586341 0.133360993771166 0.324760578835144 0.344112153595442 5.71083820744778 4.73377414084088e-06 0.221459224935637 0.174691963290942 0.172033215361908 0.377409311191644 0.350070211882069 0.339157227805988 0.299337233077917 0.457967743374109 "nut__house" 3 5 36 1470 7.58528107863913 11.8151685100408 1.94591014905531 "house__nut" 0 0.0790897065482829 0.0245219646768993
"1029" "nut__bag" 1 3.321 1.156 28 0 "0" 0 0.2 6 1335 3.126 123 1122 1245 2.09 3.05 5.14 "nut" "bag" 0.505372489135031 0.185313153253593 0.453103240574193 0.302324921321718 5.71053647463151 3.30782017262563e-06 0.266136475881355 0.224045821922702 0.255041466279674 0.435884522273489 0.340490952726764 0.405863675792709 0.310512591701717 0.462703492634754 "nut__bag" 3 3 36 286 7.58528107863913 9.64794993341091 1.09861228866811 "bag__nut" 0 0.662985696351831 0.279790919691739
"1030" "nurse__boy" 1 1.607 1.397 28 0 "0" 0 0.05 8 191 2.283 592 3876 4468 2.772 3.588 6.361 "nurse" "boy" 0.748787219650866 0.116392548762508 0.61693220047851 1.47569554756835 5.72639127585883 0.000159337881772916 0.170521922214667 0.14895127493464 0.13278663067184 0.339343986813764 0.300381237907219 0.432872004766419 0.192954632906009 0.394617716969368 "nurse__boy" 5 3 158 303 8.75463404743127 10.5466826441534 0 "boy__nurse" 0 0 0.118004194844294
"1031" "helmet__mirror" 1 1.286 1.652 28 0 "0" 0 0.1 12 510 2.708 166 735 901 2.22 2.866 5.086 "helmet" "mirror" 0.578194196304591 0.338835377480898 0.524085745548926 0.389609792678575 5.71147645732901 5.47693974098444e-06 0.267474213183562 0.302132406851367 0.247843463278356 0.431760443983172 0.426417933478681 0.473245858328358 0.360814760892777 0.480236888644204 "helmet__mirror" 6 6 24 46 7.78280726283969 8.64347335732657 0 "mirror__helmet" 0 0 0.251571092592745
"1032" "gun__fire" 1 3.643 0.989 28 0.07 "0.042" 0.056 0.35 7 90842 4.958 1138 2738 3876 3.056 3.437 6.494 "gun" "fire" 0.739372444944113 0.675043452699443 0.743608225009818 0.972568925189491 5.71745770593909 8.68041689199536e-05 0.488307473099237 0.574133053063355 0.401165460931372 0.490134403900697 0.430990495748524 0.566116664248335 0.340367780463282 0.473832833904301 "gun__fire" 3 4 213 470 8.98757175036705 10.3357244111417 4.35670882668959 "fire__gun" 0.693147180559945 0.0952092919294213 0.729716439593709
"1033" "gun__nut" 1 0.75 1.351 28 0 "0" 0 0.13 6 13659 4.135 1138 123 1261 3.056 2.09 5.146 "gun" "nut" 0.511908804400311 0.112061084225531 0.0904564779987674 0.261218823371373 5.70870283008417 3.3831126344024e-06 0.292887672123247 0.181166525866185 0.20431636454744 0.403201175253195 0.158773624560352 0.119841991291985 0.151536172466343 0.358570719524885 "gun__nut" 3 3 213 60 8.98757175036705 7.58528107863913 0 "nut__gun" 0 0 0.107029735528862
"1034" "gun__bullet" 1 2.5 1.453 28 0.13 "0.096" 0.113 0.63 9 2470 3.393 1138 229 1367 3.056 2.36 5.416 "gun" "bullet" 0.787404573016609 0.760578109616733 0.766606226472392 0.336440189154337 5.70950518826792 1.39413775841091e-05 0.496310689312099 0.614396489133503 0.453515608905101 0.49783451204646 0.406872406644207 0.558489856947515 0.351992520646785 0.477591651995204 "gun__bullet" 3 6 213 40 8.98757175036705 7.78280726283969 0.693147180559945 "bullet__gun" 0 1.03209903327417 0.858923097184853
"1035" "gun__bag" 1 2.786 1.5 28 0 "0" 0 0.29 6 1003 3.002 1138 1122 2260 3.056 3.05 6.106 "gun" "bag" 0.749876345159597 0.192886936223938 0.742363342483001 0.995706606156615 5.72200738807352 8.43909224895905e-05 0.320942207410693 0.253116263626123 0.16064969183811 0.367207527633122 0.427103453221403 0.577553294301173 0.352078885100903 0.477618408111547 "gun__bag" 3 3 213 286 8.98757175036705 9.64794993341091 0 "bag__gun" 0 0 0.116981951429047
"1036" "golf__ball" 1 4 0 28 0.29 "0.155" 0.2225 0.43 8 383468 5.584 546 1664 2210 2.737 3.221 5.958 "golf" "ball" 0.600365903775037 0.416073739551114 0.246272733719647 1.18734965105002 5.72065370131295 6.79089485978476e-05 0.558845512135679 0.48220425347113 0.299016640492942 0.457827138995993 0.289579092246416 0.267049498549575 0.149898058954187 0.356971470675114 "golf__ball" 4 4 227 281 8.80956425335415 10.6637792307254 5.36129216570943 "ball__golf" 1.6094379124341 0.0854495872595184 0.131033635397817
"1037" "golf__shirt" 1 4 0 28 0 "0" 0 0.14 9 103051 5.013 546 812 1358 2.737 2.91 5.647 "golf" "shirt" 0.817736277899671 0.745940672997797 0.150898983446905 0.411578131040532 5.71061097440789 2.11561228908322e-05 0.393655738476201 0.541889127486779 0.374396198265682 0.483966615573725 0.272902750730409 0.202930401037112 0.171439846120239 0.376892856502359 "golf__shirt" 4 5 227 88 8.80956425335415 8.69567404882425 0.693147180559945 "shirt__golf" 0 0.494966763040056 0.124347816380676
"1038" "golf__holiday" 1 2.143 1.325 28 0 "0" 0 0.15 11 47451 4.676 546 1036 1582 2.737 3.015 5.753 "golf" "holiday" 0.825298317900184 0.811058088813744 0.458212308390744 0.779950421726642 5.71459283894677 8.32206160789869e-05 0.550721279968705 0.668331466265413 0.491848516426356 0.4999335488998 0.512105229792663 0.484409867242884 0.426378573901095 0.494550185137124 "golf__holiday" 4 7 227 435 8.80956425335415 9.78030245196575 1.79175946922805 "holiday__golf" 0.693147180559945 0.176588467794921 0.510117769357361
"1039" "dish__soap" 1 3.964 0.189 28 0 "0" 0 0.26 8 38270 4.583 390 367 757 2.591 2.565 5.156 "dish" "soap" 0.744165771501927 0.606069031057502 0.289621297188972 0.372543975784136 5.70982492312222 1.99331546175875e-05 0.46680414081195 0.531898047858354 0.408466988822726 0.491550310614103 0.555951751595033 0.40126732669311 0.407730988859659 0.491412687649783 "dish__soap" 4 4 21 57 9.76715223257887 7.84815308619953 1.38629436111989 "soap__dish" 3.61091791264422 0.458887827712661 0.221507648016068
"1040" "dish__face" 1 1 1.333 28 0 "0" 0 0.14 8 482 2.684 390 8000 8390 2.591 3.903 6.494 "dish" "face" 0.509331747208049 0.206585145057138 0.368743666437989 0.272705322765403 5.7097319187848 2.21617110148718e-06 0.250776517020787 0.230052225183472 0.227852907377922 0.419447207616585 0.378718253652457 0.4007588387735 0.363532486172621 0.481016234310001 "dish__face" 4 4 21 245 9.76715223257887 10.9296187500898 0 "face__dish" 0 0 0.0442348862565162
"1041" "worm__farmer" 1 2.5 1.622 28 0 "0" 0 0.07 10 666 2.824 133 562 695 2.124 2.75 4.874 "worm" "farmer" 0.549541892681955 0.286941217728975 0.285997486270514 0.348096343998037 5.71080155744601 6.73288620200732e-06 0.268561868288966 0.279472747177476 0.214543071190484 0.410504983885262 0.316736754804006 0.305927089239736 0.276076146890331 0.447054927283571 "worm__farmer" 4 6 37 164 7.23201033166476 8.42441979126388 1.09861228866811 "farmer__worm" 0 3.20848552249137 0.108443923060288
"1043" "sea__water" 1 3.929 0.262 28 0.04 "0.117" 0.0785 0.27 8 265767 5.425 2872 7749 10621 3.458 3.889 7.347 "sea" "water" 0.724256439361782 0.83083693331145 0.583249549159578 0.921814116981154 5.71841057330627 6.7580313568586e-05 0.584575588050653 0.697878649246746 0.514064862612241 0.499802140491314 0.500197043583759 0.546989330295493 0.382487194169631 0.485994588926537 "sea__water" 3 5 504 690 10.3820791989684 11.1320310107963 5.8664680569333 "water__sea" 2.484906649788 0.0113314618693832 0.475353771818728
"1044" "sea__lion" 1 3.964 0.189 28 0.02 "0" 0.01 0.01 7 109295 5.039 2872 304 3176 3.458 2.483 5.941 "sea" "lion" 0.84927912285219 0.530716837770405 0.539684819219064 0.991640616232535 5.71877363954607 0.000118336937294241 0.512700202851654 0.52218854396714 0.300395260768472 0.458429872582834 0.435150121517749 0.489403592557503 0.293623342923901 0.455421426169316 "sea__lion" 3 4 504 42 10.3820791989684 8.65207367361006 6.04973345523196 "lion__sea" 1.09861228866811 0.136298532430227 0.199759385454588
"1045" "sea__ice" 1 1.857 1.533 28 0 "0" 0 0.15 6 286811 5.458 2872 934 3806 3.458 2.97 6.429 "sea" "ice" 0.753203008608901 0.561753908172426 0.486718677613416 0.803355690734417 5.71688366024469 8.00255219863504e-05 0.48503706131419 0.52359987739759 0.409615355458619 0.491762763973776 0.463900393002999 0.484639026150502 0.338284968094401 0.473126038657535 "sea__ice" 3 3 504 148 10.3820791989684 9.86796399646708 5.66296048013595 "ice__sea" 1.79175946922805 0.0397843178454207 0.379588922749687
"1046" "sea__cucumber" 1 3.357 1.367 28 0 "0" 0 0.03 11 36554 4.563 2872 54 2926 3.458 1.732 5.191 "sea" "cucumber" 0.838690161565521 0.456279181246496 0.545610835195855 0.697670038209011 5.71593291719244 4.86303961452251e-05 0.473004190288459 0.466672200399053 0.305747074586539 0.460723128319289 0.430309574566556 0.497432633487432 0.349851469621196 0.476922864649081 "sea__cucumber" 3 8 504 2 10.3820791989684 7.07749805356923 4.45434729625351 "cucumber__sea" 0 0.616430982643737 0.197625134360971
"1047" "sea__bird" 1 3.25 1.323 28 0 "0" 0 0.1 7 10642 4.027 2872 752 3624 3.458 2.876 6.334 "sea" "bird" 0.795640807480693 0.674214191340706 0.521112604770148 0.800560340901401 5.71684134414809 5.38392323698967e-05 0.415945359043993 0.529967053188397 0.379428157314613 0.485244712234405 0.452171349779968 0.489562497071989 0.344106420522039 0.475075985372392 "sea__bird" 3 4 504 211 10.3820791989684 9.57143553234841 4.30406509320417 "bird__sea" 0 0.0505829364389828 0.181895404153565
"1048" "sea__witch" 1 2.321 1.657 28 0 "0" 0 0.06 8 3553 3.551 2872 279 3151 3.458 2.446 5.904 "sea" "witch" 0.460612678873 0.498085933148243 0.00780082843010278 0.256236891153966 5.7107124622085 6.48436192554871e-06 0.443380817230252 0.503139037431447 0.387049773315341 0.487075195726373 0.194601139585788 0.189818132139803 0.190572969488836 0.392752992081592 "sea__witch" 3 5 504 19 10.3820791989684 7.73630709654828 0.693147180559945 "witch__sea" 0 0.268095328762951 0.0684116494901394
"1052" "newspaper__boy" 1 3.964 0.189 28 0.05 "0.036" 0.043 0.06 12 4601 3.663 1116 3876 4992 3.048 3.588 6.636 "newspaper" "boy" 0.523288588582971 0.287484753623063 0.135494513950229 0.453577916150773 5.71156786290658 1.05852438901507e-05 0.389481293095024 0.334619087301091 0.283416214446694 0.450656702863055 0.125637194146282 0.130472796225577 0.1009638001415 0.301280784655257 "newspaper__boy" 9 3 240 303 8.70896990698095 10.5466826441534 1.6094379124341 "boy__newspaper" 0 0.0899523668978617 0.014186366916507
"1053" "newspaper__photograph" 1 3.821 0.612 28 0 "0" 0 0.09 19 2860 3.457 1116 535 1651 3.048 2.728 5.776 "newspaper" "photograph" 0.575237500972209 0.543640399556543 0.259311736891514 0.509181649114108 5.71236485090612 1.42814150683997e-05 0.400628092246676 0.466687921573463 0.292684979761684 0.454995035559276 0.230829145720792 0.244656303213392 0.183877788038682 0.387384495178477 "newspaper__photograph" 9 10 240 180 8.70896990698095 8.44591198941127 0 "photograph__newspaper" 0 0 0.240986616545118
"1064" "chicken__blood" 1 3.607 0.685 28 0 "0" 0 0.08 12 3907 3.592 534 2536 3070 2.728 3.404 6.132 "chicken" "blood" 0.524842883102908 0.220032465660895 0.239701846735857 0.276549934281445 5.70891654988517 4.93413648705992e-06 0.186533247316562 0.202591634414645 0.173263733341577 0.378475114175445 0.290479825635951 0.263872224086673 0.206280086253917 0.40463392377431 "chicken__blood" 7 5 120 178 9.50561852104959 9.85702467812579 1.6094379124341 "blood__chicken" 0 0.0808252668750188 0.144547396867213
"1065" "chicken__breast" 1 4 0 27 0.02 "0.011" 0.0155 0.18 13 319791 5.505 534 774 1308 2.728 2.889 5.616 "chicken" "breast" 0.93940231982406 0.435635839520398 0.731624496094839 0.896614198441343 5.71466442560829 0.000235141003012691 0.464997267496882 0.450077187825261 0.220233509659039 0.414404043033247 0.586119136110469 0.654842819009543 0.440494105747358 0.496446420622803 "chicken__breast" 7 6 120 31 9.50561852104959 8.04141290939305 5.36597601502185 "breast__chicken" 0.693147180559945 0.586650897730416 0.354011272493431
"1066" "chicken__salad" 1 4 0 28 0 "0" 0 0.61 12 96612 4.985 534 281 815 2.728 2.449 5.176 "chicken" "salad" 0.896004296130908 0.772865891134871 0.603072020976804 0.632832902074274 5.71326801456085 5.28669127238659e-05 0.443971890506117 0.585773617359849 0.403418388671641 0.49058331846203 0.402127477611761 0.492454902111482 0.364132271794347 0.481185993595236 "chicken__salad" 7 5 120 53 9.50561852104959 8.49269555981584 3.73766961828337 "salad__chicken" 1.09861228866811 0.348744722409802 0.771071322206124
"1067" "chicken__dish" 1 3.75 0.701 28 0 "0" 0 0.55 11 22591 4.354 534 390 924 2.728 2.591 5.319 "chicken" "dish" 0.875679557897953 0.711143207091788 0.501685720805841 0.58192295485135 5.71262166995151 5.80637242533437e-05 0.491080023904626 0.590955347837929 0.425197289151295 0.494372890083675 0.461829436301963 0.481345233320644 0.384399541272412 0.486453013087566 "chicken__dish" 7 4 120 106 9.50561852104959 9.76715223257887 4.07753744390572 "dish__chicken" 2.77258872223978 0.0989526500739842 0.600088381256156
"1068" "chicken__hawk" 1 2.429 1.665 28 0 "0" 0 0.23 11 9766 3.99 534 71 605 2.728 1.851 4.579 "chicken" "hawk" 0.516439958210711 0.311121773862328 0.246015928685995 0.276844576383287 5.7088545942103 5.11105017256425e-06 0.400734015399396 0.353096414195944 0.365987310269248 0.481705925841824 0.27115558527716 0.258280067233914 0.219986932978833 0.414237470899724 "chicken__hawk" 7 4 120 25 9.50561852104959 6.83625927727707 0 "hawk__chicken" 0 0 0.167754557741932
"1069" "chicken__soup" 1 4 0 28 0.04 "0.092" 0.066 0.5 11 149483 5.175 534 362 896 2.728 2.559 5.286 "chicken" "soup" 0.80036374260902 0.6803656804625 0.491612424576503 0.76774503068322 5.71494127871212 6.16831598888593e-05 0.48618914584365 0.575140338565638 0.41168429064559 0.492138532814925 0.420025848114896 0.454411625705776 0.297037479972019 0.456953187387824 "chicken__soup" 7 4 120 55 9.50561852104959 8.56369502506766 4.81218435537242 "soup__chicken" 1.94591014905531 0.340111544066312 0.74799759006131
"1070" "chicken__meat" 1 3.857 0.756 28 0.01 "0.016" 0.013 0.6 11 39489 4.596 534 1280 1814 2.728 3.107 5.835 "chicken" "meat" 0.749597109311069 0.712062269730862 0.715867589870526 0.655817817627644 5.7131712919175 5.01935956689725e-05 0.498170168043311 0.595590614910212 0.467539591675396 0.498945209307996 0.53818469735403 0.620700396487732 0.426333014197852 0.494543400727202 "chicken__meat" 7 4 120 96 9.50561852104959 9.46024269259108 3.04452243772342 "meat__chicken" 2.56494935746154 0.128509452138851 0.784813160503211
"1071" "farmer__chicken" -1 0.964 1.105 28 0 "0" 0 0.23 13 0 0 562 534 1096 2.75 2.728 5.477 "farmer" "chicken" 0.530961119929147 0.50466701622861 0.139031546999954 0.236221591914663 5.7104800240821 5.18967881045943e-06 0.317790471169639 0.42689593848324 0.305002220112469 0.460408368558754 0.226837285919927 0.225272203011365 0.20955219128239 0.40698902984127 "chicken__farmer" 6 7 111 62 8.42441979126388 9.50561852104959 0 "chicken__farmer" 2.30258509299405 0 0.179605767561767
"1073" "pot__chicken" -1 1.036 1.071 28 0 "0" 0 0.39 10 1981 3.297 416 534 950 2.619 2.728 5.347 "pot" "chicken" 0.814525081263178 0.588013521083416 0.434414487701859 0.591562614121144 5.7145088855484 2.84749079133148e-05 0.37229491536634 0.474111145430967 0.310173977362319 0.462564677779831 0.406255538747966 0.431119760306402 0.354055663753064 0.478226150181524 "chicken__pot" 3 7 59 62 9.36125725729304 9.50561852104959 0 "chicken__pot" 0.693147180559945 0 0.377839792603367
"1074" "pen__chicken" -1 0.964 1.036 28 0 "0" 0 0.25 10 0 0 349 534 883 2.543 2.728 5.27 "pen" "chicken" 0.165177137259072 -0.0220709978431653 -0.348425817956716 0.0304116316792816 5.70885617619508 1.00518186535738e-05 0.181611923484654 0.140509150987293 0.158082433499587 0.364818280406061 0.39947237346269 0.331490983666083 0.35005540311881 0.476987020647457 "chicken__pen" 3 7 67 62 8.47114925291483 9.50561852104959 0 "chicken__pen" 0 0 0.227299169418087
"1076" "bike__summer" -1 0.821 1.056 28 0 "0" 0 0.14 10 140 2.149 153 2165 2318 2.185 3.335 5.52 "bike" "summer" 0.434128865271803 0.10357807398488 0.0638394357555491 0.257638707330252 5.71320998871382 1.77025188920621e-05 0.225394164888026 0.213856609200515 0.1889862186332 0.391497672789921 0.30686611459763 0.259751384103827 0.192236922483651 0.394058229348996 "summer__bike" 4 6 199 289 8.93471861401677 9.91393281039767 0 "summer__bike" 0 0 0.165002132432232
"1077" "beach__summer" -1 1.393 1.286 28 0 "0.024" 0.012 0.26 11 1980 3.297 1060 2165 3225 3.025 3.335 6.361 "beach" "summer" 0.665434877581085 0.170859482821117 0.613457258158567 0.308693087220522 5.70937748500191 6.75520335111911e-06 0.323438339828949 0.235079789577273 0.211851515809052 0.408620179455762 0.413560918830619 0.503688343469819 0.404344224645889 0.49076468153424 "summer__beach" 5 6 283 289 9.2681374707024 9.91393281039767 0.693147180559945 "summer__beach" 0 0.0925416335804883 0.252949911317704
"1078" "sun__summer" -1 1.286 1.329 28 0 "0" 0 0.34 9 607 2.784 2689 2165 4854 3.43 3.335 6.765 "sun" "summer" 0.583455092596392 0.390746912943187 0.669247824474014 0.363737763277247 5.71125162762749 8.20989934284336e-06 0.268196771331081 0.326621369434258 0.257249497292307 0.43711805434592 0.41309423830324 0.530650305013343 0.390540609174513 0.487871542273285 "summer__sun" 3 6 387 289 9.9375990821649 9.91393281039767 2.484906649788 "summer__sun" 4.14313472639153 0.0516640418463207 0.341396885573137
"1080" "sky__summer" -1 1 1.155 28 0 "0" 0 0.19 9 492 2.693 1380 2165 3545 3.14 3.335 6.475 "sky" "summer" 0.516505247489445 0.293726095926742 0.386827023349559 0.532139760450739 5.71566034890109 1.55709096555588e-05 0.203731051453494 0.255027359365783 0.170448564723126 0.376026397353899 0.278694107183439 0.342986260592711 0.247032565519536 0.431285841516241 "summer__sky" 3 6 185 289 9.42520978683815 9.91393281039767 0 "summer__sky" 3.29583686600433 0 0.305268988051922
"1081" "rose__summer" -1 1.607 1.066 28 0 "0" 0 0.2 10 296 2.473 1356 2165 3521 3.132 3.335 6.468 "rose" "summer" 0.501737592810857 0.246355361525322 0.438697481280031 0.453594562369825 5.71316110422519 7.189207043288e-06 0.238342626916259 0.252538806393291 0.222184741380645 0.41571466425694 0.387336791468039 0.417436111656001 0.347122436621398 0.476055091996107 "summer__rose" 4 6 140 289 9.09088093193886 9.91393281039767 0 "summer__rose" 0 0 0.193196270889194
"1082" "house__summer" -1 0.893 1.227 28 0 "0" 0 0.23 11 1200 3.08 8601 2165 10766 3.935 3.335 7.27 "house" "summer" 0.605487653404375 0.444420974236203 0.18172756374276 0.36238823934185 5.7113808484238 4.94087988541671e-06 0.271399138010473 0.349668967406028 0.254008924508701 0.435302642742534 0.248610633043519 0.216368784767582 0.205735955261321 0.404238385082407 "summer__house" 5 6 1168 289 11.8151685100408 9.91393281039767 0.693147180559945 "summer__house" 5.02388052084628 0.00724728993329298 0.0745453431585651
"1083" "clothes__summer" -1 0.893 1.197 28 0.01 "0" 0.005 0.24 13 788 2.897 2225 2165 4390 3.347 3.335 6.683 "clothes" "summer" 0.481301691187353 0.14333024663159 0.284940743007726 0.241881476059348 5.70981591267332 3.8308482400838e-06 0.186548651015288 0.1909963410482 0.157705296816053 0.364464451177634 0.240983173822734 0.289084546064412 0.235161287923829 0.424099583336078 "summer__clothes" 7 6 48 289 9.30683167216494 9.91393281039767 0 "summer__clothes" 2.484906649788 0 0.0561143002852368
"1086" "holiday__summer" -1 1.643 1.393 28 0.06 "0" 0.03 0.31 13 4744 3.676 1036 2165 3201 3.015 3.335 6.351 "holiday" "summer" 0.622305642412488 0.497277265435877 0.612223576234899 0.191886598934229 5.7087463385528 4.96366142206051e-06 0.431216987557222 0.479175625141285 0.417315004056385 0.493115799225501 0.333686365807842 0.467833000808233 0.319725762038932 0.466370238252353 "summer__holiday" 7 6 450 289 9.78030245196575 9.91393281039767 0.693147180559945 "summer__holiday" 5.74300318780948 0.0554506621301478 0.420141319879034
[truncated: 406,593 more chars]
