# Supplementary material for: Understanding Karma Police: The Perceived Plausibility of Noun Compounds as Predicted by Distributional Models of Semantic Representation
Source: PLoS One. 2016 Oct 12;11(10):e0163200. doi: 10.1371/journal.pone.0163200 (PMC5061382; doi:10.1371/journal.pone.0163200)
Supplement: S4 Appendix — The training set used to derive the Modifier Lexical functions. (TXT) [file pone.0163200.s004.txt]

alcohol abuse alcohol__abuse
alcohol abuser alcohol__abuser
alcohol act alcohol__act
alcohol action alcohol__action
alcohol ad alcohol__ad
alcohol addiction alcohol__addiction
alcohol advertisement alcohol__advertisement
alcohol advertising alcohol__advertising
alcohol advice alcohol__advice
alcohol agency alcohol__agency
alcohol alcohol alcohol__alcohol
alcohol awareness alcohol__awareness
alcohol ban alcohol__ban
alcohol base alcohol__base
alcohol beer alcohol__beer
alcohol beverage alcohol__beverage
alcohol bottle alcohol__bottle
alcohol brand alcohol__brand
alcohol breath alcohol__breath
alcohol business alcohol__business
alcohol caffeine alcohol__caffeine
alcohol cannot alcohol__cannot
alcohol carbon alcohol__carbon
alcohol cause alcohol__cause
alcohol charity alcohol__charity
alcohol cigarette alcohol__cigarette
alcohol company alcohol__company
alcohol concentration alcohol__concentration
alcohol concern alcohol__concern
alcohol consumption alcohol__consumption
alcohol content alcohol__content
alcohol control alcohol__control
alcohol counsellor alcohol__counsellor
alcohol crime alcohol__crime
alcohol damage alcohol__damage
alcohol death alcohol__death
alcohol dehydrogenase alcohol__dehydrogenase
alcohol dependence alcohol__dependence
alcohol dependency alcohol__dependency
alcohol deterrent alcohol__deterrent
alcohol detox alcohol__detox
alcohol detoxification alcohol__detoxification
alcohol disorder alcohol__disorder
alcohol drink alcohol__drink
alcohol drinker alcohol__drinker
alcohol drinking alcohol__drinking
alcohol drug alcohol__drug
alcohol drugs alcohol__drugs
alcohol drunk alcohol__drunk
alcohol duty alcohol__duty
alcohol education alcohol__education
alcohol effect alcohol__effect
alcohol entertainment alcohol__entertainment
alcohol etc alcohol__etc
alcohol excess alcohol__excess
alcohol exclusion alcohol__exclusion
alcohol exposure alcohol__exposure
alcohol field alcohol__field
alcohol fraud alcohol__fraud
alcohol free alcohol__free
alcohol fuel alcohol__fuel
alcohol gel alcohol__gel
alcohol group alcohol__group
alcohol hand alcohol__hand
alcohol harm alcohol__harm
alcohol health alcohol__health
alcohol ignition alcohol__ignition
alcohol increase alcohol__increase
alcohol industry alcohol__industry
alcohol information alcohol__information
alcohol ingestion alcohol__ingestion
alcohol injection alcohol__injection
alcohol intake alcohol__intake
alcohol intervention alcohol__intervention
alcohol intolerance alcohol__intolerance
alcohol intoxication alcohol__intoxication
alcohol issue alcohol__issue
alcohol lamp alcohol__lamp
alcohol law alcohol__law
alcohol level alcohol__level
alcohol licence alcohol__licence
alcohol license alcohol__license
alcohol licensing alcohol__licensing
alcohol limit alcohol__limit
alcohol market alcohol__market
alcohol metabolism alcohol__metabolism
alcohol misuse alcohol__misuse
alcohol misuser alcohol__misuser
alcohol molecule alcohol__molecule
alcohol need alcohol__need
alcohol outlet alcohol__outlet
alcohol percentage alcohol__percentage
alcohol poisoning alcohol__poisoning
alcohol policy alcohol__policy
alcohol prescription alcohol__prescription
alcohol price alcohol__price
alcohol problem alcohol__problem
alcohol producer alcohol__producer
alcohol product alcohol__product
alcohol production alcohol__production
alcohol prohibition alcohol__prohibition
alcohol project alcohol__project
alcohol reading alcohol__reading
alcohol regulation alcohol__regulation
alcohol rehab alcohol__rehab
alcohol rehabilitation alcohol__rehabilitation
alcohol related alcohol__related
alcohol research alcohol__research
alcohol restriction alcohol__restriction
alcohol retailer alcohol__retailer
alcohol rub alcohol__rub
alcohol rule alcohol__rule
alcohol sale alcohol__sale
alcohol sales alcohol__sales
alcohol section alcohol__section
alcohol service alcohol__service
alcohol services alcohol__services
alcohol smoking alcohol__smoking
alcohol solution alcohol__solution
alcohol sponsorship alcohol__sponsorship
alcohol stock alcohol__stock
alcohol stove alcohol__stove
alcohol strategy alcohol__strategy
alcohol strength alcohol__strength
alcohol studies alcohol__studies
alcohol study alcohol__study
alcohol substance alcohol__substance
alcohol supply alcohol__supply
alcohol support alcohol__support
alcohol swab alcohol__swab
alcohol syndrome alcohol__syndrome
alcohol taxis alcohol__taxis
alcohol team alcohol__team
alcohol test alcohol__test
alcohol testing alcohol__testing
alcohol tobacco alcohol__tobacco
alcohol tolerance alcohol__tolerance
alcohol trade alcohol__trade
alcohol treatment alcohol__treatment
alcohol unit alcohol__unit
alcohol use alcohol__use
alcohol user alcohol__user
alcohol vol alcohol__vol
alcohol volume alcohol__volume
alcohol wine alcohol__wine
alcohol withdrawal alcohol__withdrawal
alcohol worker alcohol__worker
apple airport apple__airport
apple apple apple__apple
apple application apple__application
apple award apple__award
apple banana apple__banana
apple barrel apple__barrel
apple blogs apple__blogs
apple blossom apple__blossom
apple board apple__board
apple boss apple__boss
apple branch apple__branch
apple brand apple__brand
apple brandy apple__brandy
apple business apple__business
apple butter apple__butter
apple cake apple__cake
apple card apple__card
apple cart apple__cart
apple ceo apple__ceo
apple certified apple__certified
apple chutney apple__chutney
apple cider apple__cider
apple cinema apple__cinema
apple computer apple__computer
apple computers apple__computers
apple consumer apple__consumer
apple core apple__core
apple corps apple__corps
apple crop apple__crop
apple crumble apple__crumble
apple cultivar apple__cultivar
apple customer apple__customer
apple day apple__day
apple dealer apple__dealer
apple decision apple__decision
apple design apple__design
apple desktop apple__desktop
apple developer apple__developer
apple display apple__display
apple dos apple__dos
apple dumpling apple__dumpling
apple emac apple__emac
apple employee apple__employee
apple engineer apple__engineer
apple event apple__event
apple expo apple__expo
apple extension apple__extension
apple fall apple__fall
apple fan apple__fan
apple farm apple__farm
apple farmer apple__farmer
apple festival apple__festival
apple final apple__final
apple flavour apple__flavour
apple fritter apple__fritter
apple fruit apple__fruit
apple game apple__game
apple gb apple__gb
apple green apple__green
apple group apple__group
apple grower apple__grower
apple hardware apple__hardware
apple harvest apple__harvest
apple headquarters apple__headquarters
apple i apple__i
apple ibook apple__ibook
apple ichat apple__ichat
apple icon apple__icon
apple ii apple__ii
apple iic apple__iic
apple iie apple__iie
apple iigs apple__iigs
apple iii apple__iii
apple ilife apple__ilife
apple imac apple__imac
apple imovie apple__imovie
apple implementation apple__implementation
apple industry apple__industry
apple intel apple__intel
apple iphone apple__iphone
apple iphoto apple__iphoto
apple ipod apple__ipod
apple ipods apple__ipods
apple itunes apple__itunes
apple jam apple__jam
apple jelly apple__jelly
apple juice apple__juice
apple key apple__key
apple keyboard apple__keyboard
apple keynote apple__keynote
apple label apple__label
apple laptop apple__laptop
apple laserwriter apple__laserwriter
apple launch apple__launch
apple line apple__line
apple lisa apple__lisa
apple logic apple__logic
apple logo apple__logo
apple lossless apple__lossless
apple lucozade apple__lucozade
apple mac apple__mac
apple macbook apple__macbook
apple machine apple__machine
apple macintosh apple__macintosh
apple macos apple__macos
apple macs apple__macs
apple maggot apple__maggot
apple mail apple__mail
apple market apple__market
apple marketing apple__marketing
apple menu apple__menu
apple merchant apple__merchant
apple mint apple__mint
apple mixture apple__mixture
apple moth apple__moth
apple mouse apple__mouse
apple move apple__move
apple music apple__music
apple name apple__name
apple newton apple__newton
apple operating apple__operating
apple orange apple__orange
apple orchard apple__orchard
apple os apple__os
apple part apple__part
apple patent apple__patent
apple pc apple__pc
apple pear apple__pear
apple peel apple__peel
apple picking apple__picking
apple pie apple__pie
apple piece apple__piece
apple pip apple__pip
apple platform apple__platform
apple player apple__player
apple power apple__power
apple powerbook apple__powerbook
apple press apple__press
apple pro apple__pro
apple product apple__product
apple production apple__production
apple pudding apple__pudding
apple pulp apple__pulp
apple puree apple__puree
apple quicktime apple__quicktime
apple range apple__range
apple records apple__records
apple red apple__red
apple release apple__release
apple remote apple__remote
apple ring apple__ring
apple safari apple__safari
apple sauce apple__sauce
apple scab apple__scab
apple season apple__season
apple security apple__security
apple seed apple__seed
apple server apple__server
apple shape apple__shape
apple share apple__share
apple site apple__site
apple skin apple__skin
apple slice apple__slice
apple snail apple__snail
apple software apple__software
apple solution apple__solution
apple soup apple__soup
apple stamp apple__stamp
apple steve apple__steve
apple stock apple__stock
apple store apple__store
apple strudel apple__strudel
apple support apple__support
apple switch apple__switch
apple system apple__system
apple tart apple__tart
apple tech apple__tech
apple technology apple__technology
apple time apple__time
apple training apple__training
apple tree apple__tree
apple turnover apple__turnover
apple tv apple__tv
apple uk apple__uk
apple update apple__update
apple user apple__user
apple variety apple__variety
apple venus apple__venus
apple version apple__version
apple video apple__video
apple way apple__way
apple web apple__web
apple website apple__website
apple wine apple__wine
apple wood apple__wood
apple xserve apple__xserve
arm ache arm__ache
arm acquisition arm__acquisition
arm action arm__action
arm agreement arm__agreement
arm aircraft arm__aircraft
arm ammunition arm__ammunition
arm angle arm__angle
arm architecture arm__architecture
arm area arm__area
arm arm arm__arm
arm armour arm__armour
arm assembler arm__assembler
arm assembly arm__assembly
arm attack arm__attack
arm badge arm__badge
arm ball arm__ball
arm ban arm__ban
arm band arm__band
arm bandit arm__bandit
arm bar arm__bar
arm base arm__base
arm bazaar arm__bazaar
arm bent arm__bent
arm blood arm__blood
arm bone arm__bone
arm bowler arm__bowler
arm branch arm__branch
arm bridge arm__bridge
arm broker arm__broker
arm budget arm__budget
arm buildup arm__buildup
arm bush arm__bush
arm business arm__business
arm buyer arm__buyer
arm cache arm__cache
arm cannon arm__cannon
arm cannot arm__cannot
arm cartridge arm__cartridge
arm chair arm__chair
arm chest arm__chest
arm chip arm__chip
arm chromosome arm__chromosome
arm circumference arm__circumference
arm close arm__close
arm code arm__code
arm collection arm__collection
arm company arm__company
arm competition arm__competition
arm conference arm__conference
arm construction arm__construction
arm contract arm__contract
arm control arm__control
arm crest arm__crest
arm customer arm__customer
arm cut arm__cut
arm cycle arm__cycle
arm deal arm__deal
arm dealer arm__dealer
arm declaration arm__declaration
arm delivery arm__delivery
arm depot arm__depot
arm design arm__design
arm designer arm__designer
arm development arm__development
arm drive arm__drive
arm drop arm__drop
arm dump arm__dump
arm economy arm__economy
arm elbow arm__elbow
arm embargo arm__embargo
arm esl arm__esl
arm expenditure arm__expenditure
arm expert arm__expert
arm export arm__export
arm exporter arm__exporter
arm extension arm__extension
arm factory arm__factory
arm fair arm__fair
arm fire arm__fire
arm firm arm__firm
arm flow arm__flow
arm force arm__force
arm function arm__function
arm gesture arm__gesture
arm guard arm__guard
arm hand arm__hand
arm head arm__head
arm height arm__height
arm hold arm__hold
arm hole arm__hole
arm import arm__import
arm importation arm__importation
arm industry arm__industry
arm injury arm__injury
arm inspection arm__inspection
arm inspector arm__inspector
arm issue arm__issue
arm job arm__job
arm law arm__law
arm leg arm__leg
arm length arm__length
arm level arm__level
arm lift arm__lift
arm limitation arm__limitation
arm lock arm__lock
arm maker arm__maker
arm man arm__man
arm manufacture arm__manufacture
arm manufacturer arm__manufacturer
arm manufacturing arm__manufacturing
arm market arm__market
arm medium arm__medium
arm merchant arm__merchant
arm motion arm__motion
arm move arm__move
arm movement arm__movement
arm muscle arm__muscle
arm museum arm__museum
arm negotiation arm__negotiation
arm one arm__one
arm operation arm__operation
arm orthodox arm__orthodox
arm overhead arm__overhead
arm pain arm__pain
arm part arm__part
arm pilot arm__pilot
arm pit arm__pit
arm plate arm__plate
arm plot arm__plot
arm point arm__point
arm policy arm__policy
arm position arm__position
arm possession arm__possession
arm power arm__power
arm problem arm__problem
arm process arm__process
arm processor arm__processor
arm procurement arm__procurement
arm producer arm__producer
arm production arm__production
arm program arm__program
arm programme arm__programme
arm project arm__project
arm proliferation arm__proliferation
arm pull arm__pull
arm pump arm__pump
arm purchase arm__purchase
arm race arm__race
arm raid arm__raid
arm range arm__range
arm reach arm__reach
arm reduction arm__reduction
arm rest arm__rest
arm right arm__right
arm ring arm__ring
arm round arm__round
arm sale arm__sale
arm salute arm__salute
arm saw arm__saw
arm section arm__section
arm segment arm__segment
arm shipment arm__shipment
arm shoulder arm__shoulder
arm signal arm__signal
arm sleeve arm__sleeve
arm smuggler arm__smuggler
arm smuggling arm__smuggling
arm span arm__span
arm spending arm__spending
arm spin arm__spin
arm spine arm__spine
arm spinner arm__spinner
arm squadron arm__squadron
arm strain arm__strain
arm strap arm__strap
arm strength arm__strength
arm stroke arm__stroke
arm strongarm arm__strongarm
arm structure arm__structure
arm supplier arm__supplier
arm supply arm__supply
arm support arm__support
arm survey arm__survey
arm suspension arm__suspension
arm swing arm__swing
arm system arm__system
arm tactic arm__tactic
arm talk arm__talk
arm team arm__team
arm technology arm__technology
arm test arm__test
arm trade arm__trade
arm trader arm__trader
arm trading arm__trading
arm traffic arm__traffic
arm trafficker arm__trafficker
arm trafficking arm__trafficking
arm training arm__training
arm transaction arm__transaction
arm transfer arm__transfer
arm treaty arm__treaty
arm trial arm__trial
arm triangle arm__triangle
arm trouble arm__trouble
arm tube arm__tube
arm twist arm__twist
arm twisting arm__twisting
arm unit arm__unit
arm use arm__use
arm vein arm__vein
arm vibration arm__vibration
arm weapon arm__weapon
arm work arm__work
arm wrestler arm__wrestler
arm wrestling arm__wrestling
arm wrist arm__wrist
arm yourselves arm__yourselves
army ability army__ability
army act army__act
army action army__action
army activity army__activity
army adjutant army__adjutant
army administration army__administration
army advance army__advance
army agent army__agent
army air army__air
army airborne army__airborne
army aircraft army__aircraft
army airfield army__airfield
army airship army__airship
army album army__album
army ambulance army__ambulance
army ammunition army__ammunition
army ant army__ant
army approach army__approach
army april army__april
army area army__area
army army army__army
army arrival army__arrival
army arsenal army__arsenal
army artillery army__artillery
army assault army__assault
army atrocity army__atrocity
army attack army__attack
army attempt army__attempt
army august army__august
army authority army__authority
army aviation army__aviation
army aviator army__aviator
army aviators army__aviators
army award army__award
army ba army__ba
army background army__background
army badge army__badge
army band army__band
army barracks army__barracks
army base army__base
army battalion army__battalion
army battle army__battle
army bill army__bill
army black army__black
army blanket army__blanket
army board army__board
army bomb army__bomb
army bomber army__bomber
army book army__book
army boot army__boot
army bowl army__bowl
army boxing army__boxing
army boy army__boy
army branch army__branch
army brass army__brass
army brat army__brat
army brigade army__brigade
army brigadier army__brigadier
army buddy army__buddy
army budget army__budget
army building army__building
army bulldozer army__bulldozer
army cadet army__cadet
army cadets army__cadets
army call army__call
army camouflage army__camouflage
army camp army__camp
army campaign army__campaign
army cannot army__cannot
army canteen army__canteen
army cantonment army__cantonment
army captain army__captain
army car army__car
army career army__career
army cargo army__cargo
army casualty army__casualty
army catering army__catering
army cavalry army__cavalry
army center army__center
army centre army__centre
army chain army__chain
army championship army__championship
army chaplain army__chaplain
army character army__character
army checkpoint army__checkpoint
army chef army__chef
army chemical army__chemical
army chief army__chief
army child army__child
army church army__church
army circle army__circle
army citadel army__citadel
army claim army__claim
army clash army__clash
army close army__close
army clothing army__clothing
army club army__club
army coach army__coach
army code army__code
army colleague army__colleague
army college army__college
army colonel army__colonel
army column army__column
army combat army__combat
army command army__command
army commander army__commander
army commando army__commando
army commission army__commission
army communication army__communication
army community army__community
army company army__company
army component army__component
army conduct army__conduct
army conscript army__conscript
army contingent army__contingent
army contract army__contract
army contractor army__contractor
army contribution army__contribution
army control army__control
army convoy army__convoy
army cook army__cook
army cooperation army__cooperation
army corporal army__corporal
army corps army__corps
army council army__council
army counterpart army__counterpart
army coup army__coup
army court army__court
army crew army__crew
army cricket army__cricket
army cut army__cut
army day army__day
army death army__death
army decision army__decision
army decoration army__decoration
army defeat army__defeat
army defence army__defence
army defense army__defense
army demand army__demand
army deployment army__deployment
army depot army__depot
army deputy army__deputy
army deserter army__deserter
army designation army__designation
army detachment army__detachment
army development army__development
army discharge army__discharge
army discipline army__discipline
army display army__display
army district army__district
army division army__division
army doctor army__doctor
army doctrine army__doctrine
army document army__document
army dog army__dog
army drill army__drill
army drive army__drive
army driver army__driver
army duty army__duty
army education army__education
army effort army__effort
army element army__element
army eln army__eln
army encampment army__encampment
army engineer army__engineer
army engineering army__engineering
army episode army__episode
army equipment army__equipment
army equivalent army__equivalent
army escort army__escort
army establishment army__establishment
army estimate army__estimate
army evangelist army__evangelist
army exercise army__exercise
army expedition army__expedition
army experience army__experience
army expert army__expert
army facility army__facility
army faction army__faction
army family army__family
army fan army__fan
army fatigue army__fatigue
army field army__field
army fight army__fight
army fighter army__fighter
army figure army__figure
army film army__film
army fire army__fire
army firing army__firing
army flag army__flag
army flank army__flank
army food army__food
army foot army__foot
army football army__football
army force army__force
army forces army__forces
army form army__form
army formation army__formation
army fort army__fort
army friend army__friend
army front army__front
army fund army__fund
army future army__future
army game army__game
army garrison army__garrison
army gear army__gear
army general army__general
army ghosts army__ghosts
army girl army__girl
army government army__government
army greatcoat army__greatcoat
army green army__green
army ground army__ground
army group army__group
army guard army__guard
army guerrilla army__guerrilla
army gun army__gun
army gurkha army__gurkha
army guy army__guy
army hall army__hall
army head army__head
army headquarters army__headquarters
army helicopter army__helicopter
army helmet army__helmet
army hierarchy army__hierarchy
army history army__history
army home army__home
army horse army__horse
army hospital army__hospital
army hostel army__hostel
army house army__house
army hut army__hut
army incident army__incident
army incursion army__incursion
army infantry army__infantry
army information army__information
army inla army__inla
army inspector army__inspector
army installation army__installation
army instructor army__instructor
army intelligence army__intelligence
army intervention army__intervention
army invasion army__invasion
army inventory army__inventory
army investigation army__investigation
army investigator army__investigator
army involvement army__involvement
army ira army__ira
army issn army__issn
army issue army__issue
army jacket army__jacket
army jeep army__jeep
army jna army__jna
army jrotc army__jrotc
army judge army__judge
army july army__july
army june army__june
army kla army__kla
army knife army__knife
army land army__land
army landing army__landing
army lead army__lead
army leader army__leader
army leadership army__leadership
army level army__level
army liaison army__liaison
army lieutenant army__lieutenant
army life army__life
army line army__line
army list army__list
army logistic army__logistic
army lorry army__lorry
army loss army__loss
army lra army__lra
army magazine army__magazine
army major army__major
army man army__man
army maneuver army__maneuver
army manoeuvre army__manoeuvre
army manpower army__manpower
army map army__map
army march army__march
army mate army__mate
army may army__may
army medal army__medal
army medic army__medic
army medical army__medical
army meeting army__meeting
army member army__member
army men army__men
army military army__military
army militia army__militia
army militiaman army__militiaman
army minister army__minister
army ministry army__ministry
army missile army__missile
army mission army__mission
army model army__model
army morale army__morale
army mountaineering army__mountaineering
army move army__move
army movement army__movement
army museum army__museum
army music army__music
army musician army__musician
army mutiny army__mutiny
army name army__name
army national army__national
army navy army__navy
army need army__need
army news army__news
army newspaper army__newspaper
army no army__no
army north army__north
army number army__number
army nurse army__nurse
army nursing army__nursing
army nva army__nva
army obligation army__obligation
army observation army__observation
army occupation army__occupation
army october army__october
army offensive army__offensive
army office army__office
army officer army__officer
army official army__official
army one army__one
army operation army__operation
army order army__order
army ordnance army__ordnance
army organisation army__organisation
army organization army__organization
army outpost army__outpost
army pal army__pal
army paper army__paper
army parachute army__parachute
army parade army__parade
army paratrooper army__paratrooper
army part army__part
army party army__party
army passenger army__passenger
army patrol army__patrol
army pay army__pay
army pension army__pension
army pensioner army__pensioner
army people army__people
army personnel army__personnel
army photographer army__photographer
army physical army__physical
army physician army__physician
army pilot army__pilot
army pla army__pla
army plan army__plan
army plane army__plane
army planner army__planner
army planning army__planning
army platoon army__platoon
army player army__player
army point army__point
army police army__police
army policy army__policy
army position army__position
army post army__post
army potomac army__potomac
army power army__power
army practice army__practice
army presence army__presence
army present army__present
army press army__press
army prison army__prison
army prisoner army__prisoner
army program army__program
army project army__project
army property army__property
army protection army__protection
army publication army__publication
army quarter army__quarter
army radio army__radio
army raf army__raf
army raid army__raid
army range army__range
army ranger army__ranger
army rank army__rank
army ration army__ration
army rear army__rear
army rebel army__rebel
army reconnaissance army__reconnaissance
army record army__record
army recruit army__recruit
army recruiter army__recruiter
army recruiting army__recruiting
army recruitment army__recruitment
army reform army__reform
army regiment army__regiment
army regular army__regular
army regulation army__regulation
army reinforcement army__reinforcement
army reorganization army__reorganization
army report army__report
army representative army__representative
army request army__request
army requirement army__requirement
army research army__research
army reserve army__reserve
army reservist army__reservist
army resistance army__resistance
army retreat army__retreat
army return army__return
army review army__review
army revolt army__revolt
army revolver army__revolver
army rifle army__rifle
army road army__road
army role army__role
army rotc army__rotc
army royal army__royal
army rule army__rule
army school army__school
army scout army__scout
army second army__second
army section army__section
army sector army__sector
army security army__security
army sergeant army__sergeant
army series army__series
army service army__service
army serviceman army__serviceman
army ship army__ship
army show army__show
army side army__side
army siege army__siege
army signal army__signal
army site army__site
army size army__size
army sla army__sla
army slang army__slang
army sniper army__sniper
army soldier army__soldier
army song army__song
army source army__source
army south army__south
army specialist army__specialist
army specification army__specification
army spla army__spla
army split army__split
army spokesman army__spokesman
army sport army__sport
army squad army__squad
army squadron army__squadron
army staff army__staff
army standard army__standard
army star army__star
army statement army__statement
army stint army__stint
army store army__store
army story army__story
army strength army__strength
army structure army__structure
army student army__student
army study army__study
army style army__style
army success army__success
army supply army__supply
army support army__support
army supporter army__supporter
army surgeon army__surgeon
army surplus army__surplus
army system army__system
army ta army__ta
army tactic army__tactic
army tank army__tank
army task army__task
army team army__team
army tent army__tent
army term army__term
army test army__test
army theme army__theme
army time army__time
army today army__today
army tradition army__tradition
army train army__train
army training army__training
army transformation army__transformation
army transport army__transport
army transportation army__transportation
army trial army__trial
army troop army__troop
army truck army__truck
army tug army__tug
army type army__type
army uniform army__uniform
army unit army__unit
army use army__use
army v army__v
army vehicle army__vehicle
army version army__version
army vessel army__vessel
army veteran army__veteran
army victory army__victory
army view army__view
army volunteer army__volunteer
army wagon army__wagon
army war army__war
army way army__way
army weapon army__weapon
army website army__website
army west army__west
army wife army__wife
army withdrawal army__withdrawal
army woman army__woman
army work army__work
army worker army__worker
army world army__world
army worm army__worm
army year army__year
arrow arrow arrow__arrow
arrow books arrow__books
arrow button arrow__button
arrow card arrow__card
arrow crab arrow__crab
arrow cross arrow__cross
arrow cursor arrow__cursor
arrow dynamics arrow__dynamics
arrow fire arrow__fire
arrow flight arrow__flight
arrow frog arrow__frog
arrow head arrow__head
arrow icon arrow__icon
arrow impossibility arrow__impossibility
arrow key arrow__key
arrow lakes arrow__lakes
arrow length arrow__length
arrow line arrow__line
arrow logo arrow__logo
arrow loop arrow__loop
arrow mark arrow__mark
arrow missile arrow__missile
arrow move arrow__move
arrow notation arrow__notation
arrow point arrow__point
arrow pointer arrow__pointer
arrow poison arrow__poison
arrow program arrow__program
arrow project arrow__project
arrow pullman arrow__pullman
arrow range arrow__range
arrow right arrow__right
arrow route arrow__route
arrow scroll arrow__scroll
arrow select arrow__select
arrow series arrow__series
arrow service arrow__service
arrow shaft arrow__shaft
arrow shape arrow__shape
arrow shot arrow__shot
arrow sign arrow__sign
arrow slit arrow__slit
arrow symbol arrow__symbol
arrow system arrow__system
arrow theorem arrow__theorem
arrow tip arrow__tip
arrow tool arrow__tool
arrow type arrow__type
arrow window arrow__window
arrow wound arrow__wound
automobile access automobile__access
automobile accident automobile__accident
automobile age automobile__age
automobile assembly automobile__assembly
automobile association automobile__association
automobile auction automobile__auction
automobile battery automobile__battery
automobile body automobile__body
automobile brand automobile__brand
automobile bridge automobile__bridge
automobile business automobile__business
automobile car automobile__car
automobile club automobile__club
automobile collision automobile__collision
automobile company automobile__company
automobile component automobile__component
automobile construction automobile__construction
automobile crash automobile__crash
automobile dealer automobile__dealer
automobile dealership automobile__dealership
automobile design automobile__design
automobile designer automobile__designer
automobile driver automobile__driver
automobile emission automobile__emission
automobile engine automobile__engine
automobile engineer automobile__engineer
automobile engineering automobile__engineering
automobile enthusiast automobile__enthusiast
automobile exhaust automobile__exhaust
automobile factory automobile__factory
automobile ferry automobile__ferry
automobile firm automobile__firm
automobile fuel automobile__fuel
automobile headlight automobile__headlight
automobile highway automobile__highway
automobile history automobile__history
automobile industry automobile__industry
automobile insurance automobile__insurance
automobile insuranceone automobile__insuranceone
automobile liability automobile__liability
automobile license automobile__license
automobile loan automobile__loan
automobile magazine automobile__magazine
automobile maker automobile__maker
automobile manufacture automobile__manufacture
automobile manufacturer automobile__manufacturer
automobile manufacturing automobile__manufacturing
automobile market automobile__market
automobile marque automobile__marque
automobile mechanic automobile__mechanic
automobile model automobile__model
automobile motorcycle automobile__motorcycle
automobile museum automobile__museum
automobile owner automobile__owner
automobile ownership automobile__ownership
automobile parking automobile__parking
automobile part automobile__part
automobile pioneer automobile__pioneer
automobile plant automobile__plant
automobile platform automobile__platform
automobile policy automobile__policy
automobile producer automobile__producer
automobile production automobile__production
automobile race automobile__race
automobile racer automobile__racer
automobile racing automobile__racing
automobile repair automobile__repair
automobile risk automobile__risk
automobile road automobile__road
automobile safety automobile__safety
automobile sale automobile__sale
automobile sector automobile__sector
automobile service automobile__service
automobile show automobile__show
automobile showroom automobile__showroom
automobile suspension automobile__suspension
automobile technology automobile__technology
automobile tire automobile__tire
automobile traffic automobile__traffic
automobile transportation automobile__transportation
automobile travel automobile__travel
automobile truck automobile__truck
automobile usage automobile__usage
automobile use automobile__use
automobile worker automobile__worker
automobile world automobile__world
autumn activity autumn__activity
autumn afternoon autumn__afternoon
autumn air autumn__air
autumn album autumn__album
autumn application autumn__application
autumn approach autumn__approach
autumn art autumn__art
autumn article autumn__article
autumn autumn autumn__autumn
autumn berry autumn__berry
autumn bird autumn__bird
autumn break autumn__break
autumn brochure autumn__brochure
autumn campaign autumn__campaign
autumn catalogue autumn__catalogue
autumn cd autumn__cd
autumn chill autumn__chill
autumn collection autumn__collection
autumn color autumn__color
autumn colour autumn__colour
autumn colouring autumn__colouring
autumn colours autumn__colours
autumn competition autumn__competition
autumn concert autumn__concert
autumn conference autumn__conference
autumn count autumn__count
autumn course autumn__course
autumn credit autumn__credit
autumn crocus autumn__crocus
autumn crop autumn__crop
autumn date autumn__date
autumn day autumn__day
autumn display autumn__display
autumn dream autumn__dream
autumn edition autumn__edition
autumn election autumn__election
autumn equinox autumn__equinox
autumn evening autumn__evening
autumn event autumn__event
autumn exhibition autumn__exhibition
autumn fair autumn__fair
autumn fall autumn__fall
autumn fashion autumn__fashion
autumn feed autumn__feed
autumn festival autumn__festival
autumn field autumn__field
autumn flood autumn__flood
autumn flower autumn__flower
autumn foliage autumn__foliage
autumn forum autumn__forum
autumn frost autumn__frost
autumn fruit autumn__fruit
autumn fungus autumn__fungus
autumn gale autumn__gale
autumn garden autumn__garden
autumn gentian autumn__gentian
autumn gold autumn__gold
autumn grass autumn__grass
autumn half autumn__half
autumn harvest autumn__harvest
autumn heart autumn__heart
autumn herbicide autumn__herbicide
autumn holiday autumn__holiday
autumn hue autumn__hue
autumn hunting autumn__hunting
autumn index autumn__index
autumn institute autumn__institute
autumn international autumn__international
autumn issue autumn__issue
autumn lady autumn__lady
autumn landscape autumn__landscape
autumn launch autumn__launch
autumn lawn autumn__lawn
autumn leaf autumn__leaf
autumn leave autumn__leave
autumn leaves autumn__leaves
autumn lecture autumn__lecture
autumn light autumn__light
autumn maddox autumn__maddox
autumn meeting autumn__meeting
autumn merseyside autumn__merseyside
autumn migrant autumn__migrant
autumn migration autumn__migration
autumn mist autumn__mist
autumn month autumn__month
autumn moon autumn__moon
autumn morning autumn__morning
autumn new autumn__new
autumn news autumn__news
autumn newsletter autumn__newsletter
autumn night autumn__night
autumn number autumn__number
autumn october autumn__october
autumn offer autumn__offer
autumn one autumn__one
autumn outdoor autumn__outdoor
autumn package autumn__package
autumn page autumn__page
autumn part autumn__part
autumn party autumn__party
autumn passage autumn__passage
autumn pdf autumn__pdf
autumn performance autumn__performance
autumn period autumn__period
autumn planting autumn__planting
autumn pp autumn__pp
autumn price autumn__price
autumn production autumn__production
autumn programme autumn__programme
autumn project autumn__project
autumn promotion autumn__promotion
autumn quarter autumn__quarter
autumn rain autumn__rain
autumn rainfall autumn__rainfall
autumn range autumn__range
autumn record autumn__record
autumn release autumn__release
autumn report autumn__report
autumn sale autumn__sale
autumn scene autumn__scene
autumn schedule autumn__schedule
autumn school autumn__school
autumn scientific autumn__scientific
autumn season autumn__season
autumn semester autumn__semester
autumn seminar autumn__seminar
autumn sept autumn__sept
autumn september autumn__september
autumn series autumn__series
autumn session autumn__session
autumn show autumn__show
autumn sky autumn__sky
autumn snow autumn__snow
autumn song autumn__song
autumn spring autumn__spring
autumn start autumn__start
autumn statement autumn__statement
autumn storm autumn__storm
autumn summer autumn__summer
autumn sun autumn__sun
autumn sunset autumn__sunset
autumn sunshine autumn__sunshine
autumn survey autumn__survey
autumn teaching autumn__teaching
autumn term autumn__term
autumn test autumn__test
autumn tilbury autumn__tilbury
autumn time autumn__time
autumn tint autumn__tint
autumn tour autumn__tour
autumn training autumn__training
autumn tree autumn__tree
autumn trip autumn__trip
autumn trophy autumn__trophy
autumn uk autumn__uk
autumn update autumn__update
autumn view autumn__view
autumn visit autumn__visit
autumn vol autumn__vol
autumn volume autumn__volume
autumn weather autumn__weather
autumn wedding autumn__wedding
autumn week autumn__week
autumn weekend autumn__weekend
autumn wind autumn__wind
autumn winter autumn__winter
autumn work autumn__work
autumn workshop autumn__workshop
autumn year autumn__year
baby accessory baby__accessory
baby activity baby__activity
baby addition baby__addition
baby age baby__age
baby alarm baby__alarm
baby album baby__album
baby alligator baby__alligator
baby animal baby__animal
baby annabell baby__annabell
baby announcement baby__announcement
baby area baby__area
baby arm baby__arm
baby arrival baby__arrival
baby aspirin baby__aspirin
baby attention baby__attention
baby aubergine baby__aubergine
baby baby baby__baby
baby back baby__back
baby bag baby__bag
baby baptism baby__baptism
baby basket baby__basket
baby bat baby__bat
baby bath baby__bath
baby bear baby__bear
baby beats baby__beats
baby bed baby__bed
baby bedding baby__bedding
baby bee baby__bee
baby beetroot baby__beetroot
baby behaviour baby__behaviour
baby bell baby__bell
baby belly baby__belly
baby ben baby__ben
baby bib baby__bib
baby bird baby__bird
baby birth baby__birth
baby birthday baby__birthday
baby bjorn baby__bjorn
baby blanket baby__blanket
baby blankets baby__blankets
baby blood baby__blood
baby blue baby__blue
baby blues baby__blues
baby board baby__board
baby body baby__body
baby bond baby__bond
baby bone baby__bone
baby bonus baby__bonus
baby book baby__book
baby boom baby__boom
baby boomer baby__boomer
baby boomers baby__boomers
baby booty baby__booty
baby born baby__born
baby bottle baby__bottle
baby bottom baby__bottom
baby bounce baby__bounce
baby bouncer baby__bouncer
baby bouncers baby__bouncers
baby boutique baby__boutique
baby boy baby__boy
baby bracelet baby__bracelet
baby brain baby__brain
baby brand baby__brand
baby breath baby__breath
baby breathing baby__breathing
baby brine baby__brine
baby brother baby__brother
baby buggy baby__buggy
baby bum baby__bum
baby bump baby__bump
baby bunny baby__bunny
baby business baby__business
baby bust baby__bust
baby calf baby__calf
baby campaign baby__campaign
baby cannot baby__cannot
baby car baby__car
baby card baby__card
baby care baby__care
baby carriage baby__carriage
baby carrier baby__carrier
baby carrot baby__carrot
baby case baby__case
baby chair baby__chair
baby chance baby__chance
baby change baby__change
baby changing baby__changing
baby channel baby__channel
baby charity baby__charity
baby check baby__check
baby cheek baby__cheek
baby chick baby__chick
baby chicken baby__chicken
baby child baby__child
baby chimp baby__chimp
baby chimpanzee baby__chimpanzee
baby christening baby__christening
baby christmas baby__christmas
baby class baby__class
baby clinic baby__clinic
baby close baby__close
baby clothes baby__clothes
baby clothing baby__clothing
baby club baby__club
baby colic baby__colic
baby comfort baby__comfort
baby comforter baby__comforter
baby competition baby__competition
baby condition baby__condition
baby confetti baby__confetti
baby cord baby__cord
baby corn baby__corn
baby cot baby__cot
baby cousin baby__cousin
baby cow baby__cow
baby cradle baby__cradle
baby crib baby__crib
baby crocodile baby__crocodile
baby cry baby__cry
baby dan baby__dan
baby date baby__date
baby daughter baby__daughter
baby day baby__day
baby death baby__death
baby deer baby__deer
baby development baby__development
baby diaper baby__diaper
baby diary baby__diary
baby die baby__die
baby diet baby__diet
baby dinosaur baby__dinosaur
baby doc baby__doc
baby doll baby__doll
baby dolphin baby__dolphin
baby dragon baby__dragon
baby dream baby__dream
baby drink baby__drink
baby duck baby__duck
baby dummy baby__dummy
baby dyke baby__dyke
baby ear baby__ear
baby einstein baby__einstein
baby elephant baby__elephant
baby equipment baby__equipment
baby essential baby__essential
baby etc baby__etc
baby expense baby__expense
baby experience baby__experience
baby expert baby__expert
baby eye baby__eye
baby face baby__face
baby facility baby__facility
baby factory baby__factory
baby family baby__family
baby farm baby__farm
baby farmer baby__farmer
baby fashion baby__fashion
baby fat baby__fat
baby father baby__father
baby feeding baby__feeding
baby fennel baby__fennel
baby film baby__film
baby finger baby__finger
baby first baby__first
baby fish baby__fish
baby food baby__food
baby foot baby__foot
baby formula baby__formula
baby forum baby__forum
baby freebie baby__freebie
baby friendly baby__friendly
baby frog baby__frog
baby furniture baby__furniture
baby game baby__game
baby gap baby__gap
baby garment baby__garment
baby gate baby__gate
baby gear baby__gear
baby gender baby__gender
baby gift baby__gift
baby gifts baby__gifts
baby giraffe baby__giraffe
baby girl baby__girl
baby goat baby__goat
baby gone baby__gone
baby good baby__good
baby gorilla baby__gorilla
baby grand baby__grand
baby grandson baby__grandson
baby group baby__group
baby growth baby__growth
baby guinea baby__guinea
baby gund baby__gund
baby gym baby__gym
baby hair baby__hair
baby hand baby__hand
baby hat baby__hat
baby head baby__head
baby health baby__health
baby hearing baby__hearing
baby heart baby__heart
baby heartbeat baby__heartbeat
baby hedgehog baby__hedgehog
baby help baby__help
baby hip baby__hip
baby hippo baby__hippo
baby home baby__home
baby hospital baby__hospital
baby house baby__house
baby i baby__i
baby infant baby__infant
baby information baby__information
baby interest baby__interest
baby item baby__item
baby jane baby__jane
baby jesus baby__jesus
baby jewelry baby__jewelry
baby joy baby__joy
baby kangaroo baby__kangaroo
baby keepsake baby__keepsake
baby kick baby__kick
baby killer baby__killer
baby kit baby__kit
baby label baby__label
baby lamb baby__lamb
baby language baby__language
baby leaf baby__leaf
baby leek baby__leek
baby leg baby__leg
baby life baby__life
baby light baby__light
baby line baby__line
baby listening baby__listening
baby look baby__look
baby lotion baby__lotion
baby love baby__love
baby lung baby__lung
baby magazine baby__magazine
baby mama baby__mama
baby manhattan baby__manhattan
baby massage baby__massage
baby mattress baby__mattress
baby meal baby__meal
baby memory baby__memory
baby milk baby__milk
baby mind baby__mind
baby monitor baby__monitor
baby monkey baby__monkey
baby monster baby__monster
baby month baby__month
baby moses baby__moses
baby mother baby__mother
baby mouse baby__mouse
baby mouth baby__mouth
baby move baby__move
baby movement baby__movement
baby music baby__music
baby name baby__name
baby names baby__names
baby naming baby__naming
baby namings baby__namings
baby nappy baby__nappy
baby national baby__national
baby neck baby__neck
baby need baby__need
baby new baby__new
baby news baby__news
baby nothing baby__nothing
baby number baby__number
baby nurse baby__nurse
baby nursery baby__nursery
baby o baby__o
baby octopus baby__octopus
baby oil baby__oil
baby one baby__one
baby onion baby__onion
baby orangutan baby__orangutan
baby otter baby__otter
baby owl baby__owl
baby p baby__p
baby pack baby__pack
baby panda baby__panda
baby parent baby__parent
baby penguin baby__penguin
baby phat baby__phat
baby photo baby__photo
baby photograph baby__photograph
baby picture baby__picture
baby piece baby__piece
baby pig baby__pig
baby pigeon baby__pigeon
baby pink baby__pink
baby place baby__place
baby plant baby__plant
baby play baby__play
baby poo baby__poo
baby pool baby__pool
baby position baby__position
baby potato baby__potato
baby powder baby__powder
baby pram baby__pram
baby present baby__present
baby product baby__product
baby products baby__products
baby programme baby__programme
baby progress baby__progress
baby project baby__project
baby pushchair baby__pushchair
baby quilt baby__quilt
baby r baby__r
baby rabbit baby__rabbit
baby range baby__range
baby rat baby__rat
baby record baby__record
baby rice baby__rice
baby ride baby__ride
baby right baby__right
baby risk baby__risk
baby rocker baby__rocker
baby room baby__room
baby run baby__run
baby ruth baby__ruth
baby s baby__s
baby safety baby__safety
baby sake baby__sake
baby scheme baby__scheme
baby seal baby__seal
baby seat baby__seat
baby section baby__section
baby sense baby__sense
baby sex baby__sex
baby shampoo baby__shampoo
baby shark baby__shark
baby shoe baby__shoe
baby shoes baby__shoes
baby shop baby__shop
baby shoulder baby__shoulder
baby show baby__show
baby shower baby__shower
baby sibling baby__sibling
baby sign baby__sign
baby signing baby__signing
baby sister baby__sister
baby site baby__site
baby sitter baby__sitter
baby size baby__size
baby skin baby__skin
baby skull baby__skull
baby sleep baby__sleep
baby sleeping baby__sleeping
baby sling baby__sling
baby smile baby__smile
baby snail baby__snail
baby soap baby__soap
baby sock baby__sock
baby something baby__something
baby son baby__son
baby song baby__song
baby sound baby__sound
baby spider baby__spider
baby spinach baby__spinach
baby spine baby__spine
baby squid baby__squid
baby squirrel baby__squirrel
baby stage baby__stage
baby star baby__star
baby stays baby__stays
baby stella baby__stella
baby step baby__step
baby stomach baby__stomach
baby store baby__store
baby stroller baby__stroller
baby stuff baby__stuff
baby sun baby__sun
baby sunglasses baby__sunglasses
baby supply baby__supply
baby swan baby__swan
baby sweetcorn baby__sweetcorn
baby swimming baby__swimming
baby swing baby__swing
baby switch baby__switch
baby syndrome baby__syndrome
baby t baby__t
baby talk baby__talk
baby temperature baby__temperature
baby the baby__the
baby thing baby__thing
baby thinking baby__thinking
baby tiger baby__tiger
baby time baby__time
baby tip baby__tip
baby toddler baby__toddler
baby toiletry baby__toiletry
baby tomato baby__tomato
baby tonight baby__tonight
baby tooth baby__tooth
baby tortoise baby__tortoise
baby tour baby__tour
baby toy baby__toy
baby toys baby__toys
baby transport baby__transport
baby travel baby__travel
baby tree baby__tree
baby trend baby__trend
baby tummy baby__tummy
baby turnip baby__turnip
baby turtle baby__turtle
baby twin baby__twin
baby unit baby__unit
baby universe baby__universe
baby vegetable baby__vegetable
baby version baby__version
baby video baby__video
baby voice baby__voice
baby walker baby__walker
baby way baby__way
baby wear baby__wear
baby website baby__website
baby week baby__week
baby weight baby__weight
baby whale baby__whale
baby whoozit baby__whoozit
baby willesden baby__willesden
baby world baby__world
baby year baby__year
baby yoga baby__yoga
baby zebra baby__zebra
bag auckland bag__auckland
bag baby bag__baby
bag bag bag__bag
bag bargain bag__bargain
bag bedchair bag__bedchair
bag book bag__book
bag box bag__box
bag boy bag__boy
bag carrier bag__carrier
bag chair bag__chair
bag check bag__check
bag chocolate bag__chocolate
bag click bag__click
bag close bag__close
bag clothing bag__clothing
bag collection bag__collection
bag column bag__column
bag consultation bag__consultation
bag content bag__content
bag curry bag__curry
bag design bag__design
bag designer bag__designer
bag drop bag__drop
bag end bag__end
bag etc bag__etc
bag filler bag__filler
bag filter bag__filter
bag game bag__game
bag gift bag__gift
bag holder bag__holder
bag home bag__home
bag ideal bag__ideal
bag kit bag__kit
bag lady bag__lady
bag layout bag__layout
bag length bag__length
bag levy bag__levy
bag limit bag__limit
bag liner bag__liner
bag litter bag__litter
bag lunch bag__lunch
bag man bag__man
bag manufacturer bag__manufacturer
bag measure bag__measure
bag model bag__model
bag name bag__name
bag nest bag__nest
bag net bag__net
bag number bag__number
bag o bag__o
bag one bag__one
bag pack bag__pack
bag packaging bag__packaging
bag packing bag__packing
bag paper bag__paper
bag people bag__people
bag pipe bag__pipe
bag plant bag__plant
bag price bag__price
bag product bag__product
bag range bag__range
bag recycling bag__recycling
bag ref bag__ref
bag round bag__round
bag scheme bag__scheme
bag search bag__search
bag service bag__service
bag set bag__set
bag size bag__size
bag sleeping bag__sleeping
bag snatcher bag__snatcher
bag soft bag__soft
bag storage bag__storage
bag strap bag__strap
bag style bag__style
bag supplier bag__supplier
bag system bag__system
bag tag bag__tag
bag tax bag__tax
bag tournament bag__tournament
bag toy bag__toy
bag use bag__use
bag valve bag__valve
bag waste bag__waste
bag weight bag__weight
bag work bag__work
ball album ball__album
ball ammunition ball__ammunition
ball area ball__area
ball attack ball__attack
ball award ball__award
ball bag ball__bag
ball ball ball__ball
ball bat ball__bat
ball bearing ball__bearing
ball bingo ball__bingo
ball bounce ball__bounce
ball boy ball__boy
ball break ball__break
ball bullet ball__bullet
ball burst ball__burst
ball cannot ball__cannot
ball cap ball__cap
ball carrier ball__carrier
ball cartridge ball__cartridge
ball chain ball__chain
ball chair ball__chair
ball change ball__change
ball character ball__character
ball check ball__check
ball claw ball__claw
ball clay ball__clay
ball close ball__close
ball club ball__club
ball committee ball__committee
ball competition ball__competition
ball contact ball__contact
ball control ball__control
ball court ball__court
ball cricket ball__cricket
ball culture ball__culture
ball dance ball__dance
ball detent ball__detent
ball diameter ball__diameter
ball diamond ball__diamond
ball downfield ball__downfield
ball dress ball__dress
ball drop ball__drop
ball duck ball__duck
ball end ball__end
ball era ball__era
ball etc ball__etc
ball event ball__event
ball exercise ball__exercise
ball fall ball__fall
ball family ball__family
ball field ball__field
ball film ball__film
ball finial ball__finial
ball fire ball__fire
ball flight ball__flight
ball foot ball__foot
ball football ball__football
ball form ball__form
ball four ball__four
ball franchise ball__franchise
ball gag ball__gag
ball game ball__game
ball games ball__games
ball girl ball__girl
ball goal ball__goal
ball goalwards ball__goalwards
ball gown ball__gown
ball grid ball__grid
ball gun ball__gun
ball half ball__half
ball handler ball__handler
ball handling ball__handling
ball head ball__head
ball hit ball__hit
ball hitch ball__hitch
ball hockey ball__hockey
ball home ball__home
ball inch ball__inch
ball incident ball__incident
ball inside ball__inside
ball item ball__item
ball joint ball__joint
ball juggling ball__juggling
ball land ball__land
ball landing ball__landing
ball life ball__life
ball light ball__light
ball lightning ball__lightning
ball line ball__line
ball loop ball__loop
ball low ball__low
ball machine ball__machine
ball magic ball__magic
ball manga ball__manga
ball mark ball__mark
ball marker ball__marker
ball match ball__match
ball mill ball__mill
ball model ball__model
ball mouse ball__mouse
ball move ball__move
ball movement ball__movement
ball multipen ball__multipen
ball music ball__music
ball net ball__net
ball number ball__number
ball object ball__object
ball one ball__one
ball oppenheim ball__oppenheim
ball over ball__over
ball paint ball__paint
ball park ball__park
ball part ball__part
ball path ball__path
ball pattern ball__pattern
ball peak ball__peak
ball pen ball__pen
ball physic ball__physic
ball pit ball__pit
ball play ball__play
ball player ball__player
ball playing ball__playing
ball point ball__point
ball pond ball__pond
ball pool ball__pool
ball position ball__position
ball possession ball__possession
ball powder ball__powder
ball python ball__python
ball race ball__race
ball rebound ball__rebound
ball response ball__response
ball retention ball__retention
ball return ball__return
ball revenge ball__revenge
ball right ball__right
ball roll ball__roll
ball roller ball__roller
ball rolling ball__rolling
ball room ball__room
ball round ball__round
ball routine ball__routine
ball rule ball__rule
ball run ball__run
ball runner ball__runner
ball sail ball__sail
ball saturday ball__saturday
ball scene ball__scene
ball score ball__score
ball screw ball__screw
ball series ball__series
ball set ball__set
ball shape ball__shape
ball shot ball__shot
ball show ball__show
ball side ball__side
ball sitemap ball__sitemap
ball situation ball__situation
ball size ball__size
ball skill ball__skill
ball socket ball__socket
ball soup ball__soup
ball specialist ball__specialist
ball speed ball__speed
ball spin ball__spin
ball sponsorship ball__sponsorship
ball sport ball__sport
ball square ball__square
ball stage ball__stage
ball state ball__state
ball stop ball__stop
ball strike ball__strike
ball string ball__string
ball style ball__style
ball supplier ball__supplier
ball surface ball__surface
ball swing ball__swing
ball system ball__system
ball tactic ball__tactic
ball team ball__team
ball the ball__the
ball theorem ball__theorem
ball thing ball__thing
ball thrust ball__thrust
ball ticket ball__ticket
ball time ball__time
ball tonight ball__tonight
ball top ball__top
ball touch ball__touch
ball tournament ball__tournament
ball training ball__training
ball trajectory ball__trajectory
ball trick ball__trick
ball trophy ball__trophy
ball turret ball__turret
ball type ball__type
ball unit ball__unit
ball upfield ball__upfield
ball v ball__v
ball valve ball__valve
ball velocity ball__velocity
ball volume ball__volume
ball way ball__way
ball website ball__website
ball weight ball__weight
ball winner ball__winner
ball work ball__work
ball workout ball__workout
ball yard ball__yard
ball year ball__year
ball z ball__z
ballet academy ballet__academy
ballet artist ballet__artist
ballet association ballet__association
ballet audience ballet__audience
ballet ballet ballet__ballet
ballet balletmaster ballet__balletmaster
ballet barre ballet__barre
ballet career ballet__career
ballet central ballet__central
ballet choreographer ballet__choreographer
ballet class ballet__class
ballet club ballet__club
ballet company ballet__company
ballet competition ballet__competition
ballet composer ballet__composer
ballet costume ballet__costume
ballet critic ballet__critic
ballet dance ballet__dance
ballet dancer ballet__dancer
ballet dancing ballet__dancing
ballet de ballet__de
ballet director ballet__director
ballet discussion ballet__discussion
ballet dress ballet__dress
ballet exam ballet__exam
ballet fan ballet__fan
ballet film ballet__film
ballet forum ballet__forum
ballet girl ballet__girl
ballet history ballet__history
ballet instructor ballet__instructor
ballet jazz ballet__jazz
ballet june ballet__june
ballet lesson ballet__lesson
ballet lover ballet__lover
ballet master ballet__master
ballet mistress ballet__mistress
ballet move ballet__move
ballet music ballet__music
ballet nutcracker ballet__nutcracker
ballet one ballet__one
ballet opera ballet__opera
ballet performance ballet__performance
ballet poll ballet__poll
ballet premiere ballet__premiere
ballet principal ballet__principal
ballet production ballet__production
ballet pump ballet__pump
ballet rambert ballet__rambert
ballet repertoire ballet__repertoire
ballet repertory ballet__repertory
ballet russe ballet__russe
ballet russes ballet__russes
ballet scene ballet__scene
ballet school ballet__school
ballet score ballet__score
ballet season ballet__season
ballet sequence ballet__sequence
ballet shoe ballet__shoe
ballet show ballet__show
ballet skirt ballet__skirt
ballet slipper ballet__slipper
ballet soloist ballet__soloist
ballet stage ballet__stage
ballet star ballet__star
ballet step ballet__step
ballet student ballet__student
ballet studio ballet__studio
ballet study ballet__study
ballet style ballet__style
ballet suite ballet__suite
ballet tap ballet__tap
ballet teacher ballet__teacher
ballet technique ballet__technique
ballet term ballet__term
ballet theater ballet__theater
ballet theatre ballet__theatre
ballet tour ballet__tour
ballet tradition ballet__tradition
ballet training ballet__training
ballet troupe ballet__troupe
ballet tutu ballet__tutu
ballet version ballet__version
ballet von ballet__von
ballet workshop ballet__workshop
ballet world ballet__world
ballet year ballet__year
banana apple banana__apple
banana banana banana__banana
banana belt banana__belt
banana boat banana__boat
banana box banana__box
banana bread banana__bread
banana cake banana__cake
banana chip banana__chip
banana chocolate banana__chocolate
banana coffee banana__coffee
banana company banana__company
banana crop banana__crop
banana cultivation banana__cultivation
banana dispute banana__dispute
banana export banana__export
banana farm banana__farm
banana farmer banana__farmer
banana flavour banana__flavour
banana fritter banana__fritter
banana fruit banana__fruit
banana grove banana__grove
banana grower banana__grower
banana ice banana__ice
banana import banana__import
banana industry banana__industry
banana leaf banana__leaf
banana leave banana__leave
banana link banana__link
banana liqueur banana__liqueur
banana man banana__man
banana mango banana__mango
banana market banana__market
banana milkshake banana__milkshake
banana oil banana__oil
banana orange banana__orange
banana palm banana__palm
banana peel banana__peel
banana pineapple banana__pineapple
banana plant banana__plant
banana plantain banana__plantain
banana plantation banana__plantation
banana plug banana__plug
banana price banana__price
banana producer banana__producer
banana production banana__production
banana regime banana__regime
banana republic banana__republic
banana sandwich banana__sandwich
banana shape banana__shape
banana skin banana__skin
banana slice banana__slice
banana slug banana__slug
banana smoothie banana__smoothie
banana split banana__split
banana stalk banana__stalk
banana stand banana__stand
banana trade banana__trade
banana translate banana__translate
banana tree banana__tree
banana war banana__war
banana warehouse banana__warehouse
banana worker banana__worker
beach access beach__access
beach accommodation beach__accommodation
beach activity beach__activity
beach airport beach__airport
beach amusement beach__amusement
beach apartment beach__apartment
beach area beach__area
beach assault beach__assault
beach award beach__award
beach babe beach__babe
beach bag beach__bag
beach ball beach__ball
beach band beach__band
beach bar beach__bar
beach barbecue beach__barbecue
beach barbeque beach__barbeque
beach beach beach__beach
beach beauty beach__beauty
beach behaviour beach__behaviour
beach blanket beach__blanket
beach boardwalk beach__boardwalk
beach boat beach__boat
beach book beach__book
beach boulevard beach__boulevard
beach boutique beach__boutique
beach boy beach__boy
beach boys beach__boys
beach branch beach__branch
beach break beach__break
beach buggy beach__buggy
beach bum beach__bum
beach bungalow beach__bungalow
beach ca beach__ca
beach cafe beach__cafe
beach california beach__california
beach cam beach__cam
beach camp beach__camp
beach campus beach__campus
beach car beach__car
beach chair beach__chair
beach chalet beach__chalet
beach characteristic beach__characteristic
beach charge beach__charge
beach city beach__city
beach cleaning beach__cleaning
beach cliff beach__cliff
beach close beach__close
beach club beach__club
beach community beach__community
beach company beach__company
beach complex beach__complex
beach concours beach__concours
beach condition beach__condition
beach cottage beach__cottage
beach county beach__county
beach cove beach__cove
beach crest beach__crest
beach cricket beach__cricket
beach cruiser beach__cruiser
beach culture beach__culture
beach day beach__day
beach defence beach__defence
beach defense beach__defense
beach deposit beach__deposit
beach description beach__description
beach destination beach__destination
beach detroit beach__detroit
beach development beach__development
beach diet beach__diet
beach district beach__district
beach drawdown beach__drawdown
beach drift beach__drift
beach dune beach__dune
beach earthquake beach__earthquake
beach end beach__end
beach entrance beach__entrance
beach entry beach__entry
beach environment beach__environment
beach equipment beach__equipment
beach erie beach__erie
beach erosion beach__erosion
beach estate beach__estate
beach event beach__event
beach experience beach__experience
beach extension beach__extension
beach facility beach__facility
beach family beach__family
beach festival beach__festival
beach film beach__film
beach fishing beach__fishing
beach fl beach__fl
beach florida beach__florida
beach food beach__food
beach football beach__football
beach forest beach__forest
beach front beach__front
beach frontage beach__frontage
beach fun beach__fun
beach game beach__game
beach garden beach__garden
beach gardens beach__gardens
beach gear beach__gear
beach goer beach__goer
beach golf beach__golf
beach good beach__good
beach grass beach__grass
beach gravel beach__gravel
beach group beach__group
beach guide beach__guide
beach handball beach__handball
beach harbour beach__harbour
beach haven beach__haven
beach head beach__head
beach high beach__high
beach history beach__history
beach holiday beach__holiday
beach home beach__home
beach hotel beach__hotel
beach house beach__house
beach hut beach__hut
beach ideal beach__ideal
beach insurance beach__insurance
beach international beach__international
beach island beach__island
beach italy beach__italy
beach km beach__km
beach la beach__la
beach lakeside beach__lakeside
beach landing beach__landing
beach level beach__level
beach life beach__life
beach lifeguard beach__lifeguard
beach lifestyle beach__lifestyle
beach line beach__line
beach litter beach__litter
beach location beach__location
beach look beach__look
beach lover beach__lover
beach management beach__management
beach march beach__march
beach market beach__market
beach material beach__material
beach metre beach__metre
beach mile beach__mile
beach min beach__min
beach minute beach__minute
beach mission beach__mission
beach monitoring beach__monitoring
beach month beach__month
beach motel beach__motel
beach mouse beach__mouse
beach movie beach__movie
beach music beach__music
beach name beach__name
beach neighborhood beach__neighborhood
beach night beach__night
beach north beach__north
beach nourishment beach__nourishment
beach novel beach__novel
beach oahu beach__oahu
beach obstacle beach__obstacle
beach offer beach__offer
beach offering beach__offering
beach one beach__one
beach owner beach__owner
beach paradise beach__paradise
beach park beach__park
beach parking beach__parking
beach part beach__part
beach party beach__party
beach patrol beach__patrol
beach pebble beach__pebble
beach photo beach__photo
beach picnic beach__picnic
beach picture beach__picture
beach pier beach__pier
beach plant beach__plant
beach police beach__police
beach pool beach__pool
beach post beach__post
beach process beach__process
beach profile beach__profile
beach promenade beach__promenade
beach property beach__property
beach race beach__race
beach railway beach__railway
beach reading beach__reading
beach recharge beach__recharge
beach reconnaissance beach__reconnaissance
beach relaxation beach__relaxation
beach renourishment beach__renourishment
beach rental beach__rental
beach replenishment beach__replenishment
beach rescue beach__rescue
beach reserve beach__reserve
beach resident beach__resident
beach resort beach__resort
beach restaurant beach__restaurant
beach retreat beach__retreat
beach ride beach__ride
beach ridge beach__ridge
beach right beach__right
beach road beach__road
beach rock beach__rock
beach safety beach__safety
beach sand beach__sand
beach scene beach__scene
beach sea beach__sea
beach section beach__section
beach sediment beach__sediment
beach seine beach__seine
beach service beach__service
beach setting beach__setting
beach shack beach__shack
beach shelf beach__shelf
beach shelter beach__shelter
beach shingle beach__shingle
beach shoe beach__shoe
beach shop beach__shop
beach shopping beach__shopping
beach shore beach__shore
beach side beach__side
beach site beach__site
beach slope beach__slope
beach soccer beach__soccer
beach south beach__south
beach sport beach__sport
beach start beach__start
beach state beach__state
beach station beach__station
beach stay beach__stay
beach stone beach__stone
beach street beach__street
beach stretch beach__stretch
beach strip beach__strip
beach style beach__style
beach suburb beach__suburb
beach summer beach__summer
beach sun beach__sun
beach surf beach__surf
beach surfing beach__surfing
beach survey beach__survey
beach swimming beach__swimming
beach system beach__system
beach taverna beach__taverna
beach team beach__team
beach tennis beach__tennis
beach tent beach__tent
beach theme beach__theme
beach time beach__time
beach tourism beach__tourism
beach tourist beach__tourist
beach towel beach__towel
beach town beach__town
beach toy beach__toy
beach traffic beach__traffic
beach training beach__training
beach trip beach__trip
beach type beach__type
beach umbrella beach__umbrella
beach use beach__use
beach user beach__user
beach vacation beach__vacation
beach view beach__view
beach villa beach__villa
beach village beach__village
beach visit beach__visit
beach visitor beach__visitor
beach volley beach__volley
beach volleyball beach__volleyball
beach volume beach__volume
beach walk beach__walk
beach walking beach__walking
beach warden beach__warden
beach water beach__water
beach wear beach__wear
beach weather beach__weather
beach wedding beach__wedding
beach weddings beach__weddings
beach west beach__west
beach width beach__width
beach year beach__year
beach zone beach__zone
bed accommodation bed__accommodation
bed adsorption bed__adsorption
bed apartment bed__apartment
bed area bed__area
bed availability bed__availability
bed base bed__base
bed bath bed__bath
bed bathroom bed__bathroom
bed bed bed__bed
bed bedroom bed__bedroom
bed bedside bed__bedside
bed bit bed__bit
bed block bed__block
bed blocker bed__blocker
bed board bed__board
bed box bed__box
bed brand bed__brand
bed breakfast bed__breakfast
bed breakfasts bed__breakfasts
bed bug bed__bug
bed bungalow bed__bungalow
bed bunk bed__bunk
bed cabin bed__cabin
bed canopy bed__canopy
bed capacity bed__capacity
bed care bed__care
bed centre bed__centre
bed chair bed__chair
bed chalet bed__chalet
bed chamber bed__chamber
bed child bed__child
bed closure bed__closure
bed clothes bed__clothes
bed colour bed__colour
bed combustion bed__combustion
bed comfort bed__comfort
bed community bed__community
bed company bed__company
bed condition bed__condition
bed continental bed__continental
bed cost bed__cost
bed cot bed__cot
bed cots bed__cots
bed cottage bed__cottage
bed course bed__course
bed cover bed__cover
bed covering bed__covering
bed crisis bed__crisis
bed curtain bed__curtain
bed cut bed__cut
bed day bed__day
bed depth bed__depth
bed design bed__design
bed dining bed__dining
bed document bed__document
bed dormitory bed__dormitory
bed double bed__double
bed downstairs bed__downstairs
bed dwelling bed__dwelling
bed edge bed__edge
bed end bed__end
bed ensuite bed__ensuite
bed etc bed__etc
bed facility bed__facility
bed family bed__family
bed farmhouse bed__farmhouse
bed feeling bed__feeling
bed filter bed__filter
bed flat bed__flat
bed floor bed__floor
bed foot bed__foot
bed frame bed__frame
bed furniture bed__furniture
bed garden bed__garden
bed ground bed__ground
bed guard bed__guard
bed habitat bed__habitat
bed half bed__half
bed head bed__head
bed headboard bed__headboard
bed height bed__height
bed holiday bed__holiday
bed home bed__home
bed hons bed__hons
bed hospital bed__hospital
bed hostel bed__hostel
bed hotel bed__hotel
bed house bed__house
bed inpatient bed__inpatient
bed jacket bed__jacket
bed joint bed__joint
bed layout bed__layout
bed length bed__length
bed level bed__level
bed linen bed__linen
bed liner bed__liner
bed load bed__load
bed lotion bed__lotion
bed lounge bed__lounge
bed luxury bed__luxury
bed machine bed__machine
bed maintenance bed__maintenance
bed maisonette bed__maisonette
bed making bed__making
bed management bed__management
bed manager bed__manager
bed manufacturer bed__manufacturer
bed material bed__material
bed mattress bed__mattress
bed measure bed__measure
bed methane bed__methane
bed model bed__model
bed needle bed__needle
bed net bed__net
bed newsletter bed__newsletter
bed night bed__night
bed number bed__number
bed occupancy bed__occupancy
bed one bed__one
bed option bed__option
bed pad bed__pad
bed pan bed__pan
bed partner bed__partner
bed penthouse bed__penthouse
bed pillow bed__pillow
bed pine bed__pine
bed place bed__place
bed plate bed__plate
bed post bed__post
bed preparation bed__preparation
bed pressure bed__pressure
bed primary bed__primary
bed project bed__project
bed property bed__property
bed protection bed__protection
bed protector bed__protector
bed provision bed__provision
bed push bed__push
bed rail bed__rail
bed range bed__range
bed reactor bed__reactor
bed reading bed__reading
bed reduction bed__reduction
bed requirement bed__requirement
bed rest bed__rest
bed retailer bed__retailer
bed right bed__right
bed rock bed__rock
bed roll bed__roll
bed room bed__room
bed sale bed__sale
bed scanner bed__scanner
bed scene bed__scene
bed school bed__school
bed seat bed__seat
bed section bed__section
bed sediment bed__sediment
bed semi bed__semi
bed sensor bed__sensor
bed service bed__service
bed set bed__set
bed settee bed__settee
bed sharing bed__sharing
bed shear bed__shear
bed sheet bed__sheet
bed shop bed__shop
bed shortage bed__shortage
bed side bed__side
bed single bed__single
bed site bed__site
bed size bed__size
bed sock bed__sock
bed sofa bed__sofa
bed sore bed__sore
bed space bed__space
bed specialist bed__specialist
bed spread bed__spread
bed state bed__state
bed stone bed__stone
bed storage bed__storage
bed student bed__student
bed studio bed__studio
bed suite bed__suite
bed surface bed__surface
bed system bed__system
bed table bed__table
bed tax bed__tax
bed technology bed__technology
bed terrace bed__terrace
bed thickness bed__thickness
bed thing bed__thing
bed thinking bed__thinking
bed time bed__time
bed tonight bed__tonight
bed town bed__town
bed townhouse bed__townhouse
bed trick bed__trick
bed truck bed__truck
bed tv bed__tv
bed type bed__type
bed unit bed__unit
bed upstairs bed__upstairs
bed usage bed__usage
bed use bed__use
bed villa bed__villa
bed ward bed__ward
bed wardrobe bed__wardrobe
bed way bed__way
bed width bed__width
bed work bed__work
bedroom access bedroom__access
bedroom accessory bedroom__accessory
bedroom accommodation bedroom__accommodation
bedroom air bedroom__air
bedroom ambassadors bedroom__ambassadors
bedroom amenity bedroom__amenity
bedroom annex bedroom__annex
bedroom annexe bedroom__annexe
bedroom antic bedroom__antic
bedroom apartment bedroom__apartment
bedroom apartments bedroom__apartments
bedroom appartment bedroom__appartment
bedroom approx bedroom__approx
bedroom area bedroom__area
bedroom authority bedroom__authority
bedroom balcony bedroom__balcony
bedroom barn bedroom__barn
bedroom basement bedroom__basement
bedroom bath bedroom__bath
bedroom bathroom bedroom__bathroom
bedroom bathrooms bedroom__bathrooms
bedroom bay bedroom__bay
bedroom beach bedroom__beach
bedroom bed bedroom__bed
bedroom bedroom bedroom__bedroom
bedroom benefit bedroom__benefit
bedroom berth bedroom__berth
bedroom blue bedroom__blue
bedroom brand bedroom__brand
bedroom bungalow bedroom__bungalow
bedroom bunk bedroom__bunk
bedroom caravan bedroom__caravan
bedroom carpet bedroom__carpet
bedroom ceiling bedroom__ceiling
bedroom centre bedroom__centre
bedroom century bedroom__century
bedroom chalet bedroom__chalet
bedroom character bedroom__character
bedroom child bedroom__child
bedroom closet bedroom__closet
bedroom collection bedroom__collection
bedroom community bedroom__community
bedroom condo bedroom__condo
bedroom conversion bedroom__conversion
bedroom corner bedroom__corner
bedroom corridor bedroom__corridor
bedroom cottage bedroom__cottage
bedroom council bedroom__council
bedroom country bedroom__country
bedroom cupboard bedroom__cupboard
bedroom curtain bedroom__curtain
bedroom design bedroom__design
bedroom detached bedroom__detached
bedroom dining bedroom__dining
bedroom door bedroom__door
bedroom doorway bedroom__doorway
bedroom dormer bedroom__dormer
bedroom double bedroom__double
bedroom downstairs bedroom__downstairs
bedroom duplex bedroom__duplex
bedroom dwelling bedroom__dwelling
bedroom end bedroom__end
bedroom ensuite bedroom__ensuite
bedroom executive bedroom__executive
bedroom extension bedroom__extension
bedroom facility bedroom__facility
bedroom family bedroom__family
bedroom farce bedroom__farce
bedroom farm bedroom__farm
bedroom farmhouse bedroom__farmhouse
bedroom feature bedroom__feature
bedroom fire bedroom__fire
bedroom fireplace bedroom__fireplace
bedroom fitted bedroom__fitted
bedroom flat bedroom__flat
bedroom floor bedroom__floor
bedroom four bedroom__four
bedroom front bedroom__front
bedroom furnishing bedroom__furnishing
bedroom furniture bedroom__furniture
bedroom garden bedroom__garden
bedroom gite bedroom__gite
bedroom grade bedroom__grade
bedroom ground bedroom__ground
bedroom guest bedroom__guest
bedroom holiday bedroom__holiday
bedroom home bedroom__home
bedroom hotel bedroom__hotel
bedroom house bedroom__house
bedroom king bedroom__king
bedroom kitchen bedroom__kitchen
bedroom light bedroom__light
bedroom link bedroom__link
bedroom living bedroom__living
bedroom lodge bedroom__lodge
bedroom loft bedroom__loft
bedroom lounge bedroom__lounge
bedroom luxury bedroom__luxury
bedroom m bedroom__m
bedroom maisonette bedroom__maisonette
bedroom master bedroom__master
bedroom max bedroom__max
bedroom maximum bedroom__maximum
bedroom mews bedroom__mews
bedroom mirror bedroom__mirror
bedroom model bedroom__model
bedroom month bedroom__month
bedroom network bedroom__network
bedroom night bedroom__night
bedroom number bedroom__number
bedroom one bedroom__one
bedroom penthouse bedroom__penthouse
bedroom period bedroom__period
bedroom person bedroom__person
bedroom pine bedroom__pine
bedroom place bedroom__place
bedroom poster bedroom__poster
bedroom price bedroom__price
bedroom prices bedroom__prices
bedroom producer bedroom__producer
bedroom property bedroom__property
bedroom purpose bedroom__purpose
bedroom queen bedroom__queen
bedroom radiator bedroom__radiator
bedroom range bedroom__range
bedroom rear bedroom__rear
bedroom reception bedroom__reception
bedroom residence bedroom__residence
bedroom room bedroom__room
bedroom sash bedroom__sash
bedroom scene bedroom__scene
bedroom sea bedroom__sea
bedroom self bedroom__self
bedroom semi bedroom__semi
bedroom service bedroom__service
bedroom set bedroom__set
bedroom share bedroom__share
bedroom shower bedroom__shower
bedroom single bedroom__single
bedroom size bedroom__size
bedroom sleeps bedroom__sleeps
bedroom slipper bedroom__slipper
bedroom space bedroom__space
bedroom spanish bedroom__spanish
bedroom split bedroom__split
bedroom standard bedroom__standard
bedroom stone bedroom__stone
bedroom storage bedroom__storage
bedroom storey bedroom__storey
bedroom studio bedroom__studio
bedroom study bedroom__study
bedroom style bedroom__style
bedroom subject bedroom__subject
bedroom suburb bedroom__suburb
bedroom suite bedroom__suite
bedroom telephone bedroom__telephone
bedroom terrace bedroom__terrace
bedroom terraced bedroom__terraced
bedroom three bedroom__three
bedroom toilet bedroom__toilet
bedroom town bedroom__town
bedroom townhouse bedroom__townhouse
bedroom tv bedroom__tv
bedroom twin bedroom__twin
bedroom unit bedroom__unit
bedroom unspecified bedroom__unspecified
bedroom upstairs bedroom__upstairs
bedroom upvc bedroom__upvc
bedroom view bedroom__view
bedroom villa bedroom__villa
bedroom village bedroom__village
bedroom wall bedroom__wall
bedroom wardrobe bedroom__wardrobe
bedroom wash bedroom__wash
bedroom wc bedroom__wc
bedroom west bedroom__west
bedroom window bedroom__window
bedroom wing bedroom__wing
bedroom x bedroom__x
beef animal beef__animal
beef association beef__association
beef ban beef__ban
beef beef beef__beef
beef bone beef__bone
beef bourguignon beef__bourguignon
beef breed beef__breed
beef brisket beef__brisket
beef broth beef__broth
beef bull beef__bull
beef burger beef__burger
beef calf beef__calf
beef cannot beef__cannot
beef carcass beef__carcass
beef carpaccio beef__carpaccio
beef casserole beef__casserole
beef cattle beef__cattle
beef chicken beef__chicken
beef consumption beef__consumption
beef cow beef__cow
beef crisis beef__crisis
beef cut beef__cut
beef dairy beef__dairy
beef dinner beef__dinner
beef dish beef__dish
beef enterprise beef__enterprise
beef expo beef__expo
beef export beef__export
beef extract beef__extract
beef farm beef__farm
beef farmer beef__farmer
beef farming beef__farming
beef fat beef__fat
beef fillet beef__fillet
beef hash beef__hash
beef heart beef__heart
beef herd beef__herd
beef import beef__import
beef industry beef__industry
beef joint beef__joint
beef lamb beef__lamb
beef liver beef__liver
beef market beef__market
beef meat beef__meat
beef mountain beef__mountain
beef mutton beef__mutton
beef noodle beef__noodle
beef patty beef__patty
beef pie beef__pie
beef pork beef__pork
beef price beef__price
beef producer beef__producer
beef product beef__product
beef production beef__production
beef quality beef__quality
beef rib beef__rib
beef roast beef__roast
beef salad beef__salad
beef sale beef__sale
beef sandwich beef__sandwich
beef sausage beef__sausage
beef sector beef__sector
beef sheep beef__sheep
beef shorthorn beef__shorthorn
beef sirloin beef__sirloin
beef steak beef__steak
beef stew beef__stew
beef stock beef__stock
beef stroganoff beef__stroganoff
beef suckler beef__suckler
beef suet beef__suet
beef supply beef__supply
beef system beef__system
beef tallow beef__tallow
beef tea beef__tea
beef tenderloin beef__tenderloin
beef tomato beef__tomato
beef tongue beef__tongue
beef trade beef__trade
beef value beef__value
beef veal beef__veal
beef vegetable beef__vegetable
beef war beef__war
beef week beef__week
beef wellington beef__wellington
bell aircraft bell__aircraft
bell album bell__album
bell application bell__application
bell atlantic bell__atlantic
bell barrow bell__barrow
bell beaker bell__beaker
bell bell bell__bell
bell biv bell__biv
bell book bell__book
bell bottom bell__bottom
bell box bell__box
bell boy bell__boy
bell brand bell__brand
bell bronze bell__bronze
bell call bell__call
bell canada bell__canada
bell cartoon bell__cartoon
bell case bell__case
bell chamber bell__chamber
bell character bell__character
bell chime bell__chime
bell chromium bell__chromium
bell clapper bell__clapper
bell code bell__code
bell collection bell__collection
bell comment bell__comment
bell company bell__company
bell competition bell__competition
bell cord bell__cord
bell cote bell__cote
bell curve bell__curve
bell date bell__date
bell death bell__death
bell design bell__design
bell detail bell__detail
bell drinker bell__drinker
bell editor bell__editor
bell end bell__end
bell et bell__et
bell experiment bell__experiment
bell family bell__family
bell father bell__father
bell flintoff bell__flintoff
bell flower bell__flower
bell founder bell__founder
bell founding bell__founding
bell foundry bell__foundry
bell frame bell__frame
bell fund bell__fund
bell garden bell__garden
bell gong bell__gong
bell green bell__green
bell group bell__group
bell hanger bell__hanger
bell heather bell__heather
bell helicopter bell__helicopter
bell hill bell__hill
bell hood bell__hood
bell hotel bell__hotel
bell house bell__house
bell housing bell__housing
bell icon bell__icon
bell inequality bell__inequality
bell inn bell__inn
bell installation bell__installation
bell jar bell__jar
bell jet bell__jet
bell key bell__key
bell lab bell__lab
bell laboratories bell__laboratories
bell labs bell__labs
bell lane bell__lane
bell lawrie bell__lawrie
bell lawyer bell__lawyer
bell lecture bell__lecture
bell life bell__life
bell logo bell__logo
bell ltd bell__ltd
bell march bell__march
bell metal bell__metal
bell mobility bell__mobility
bell model bell__model
bell mouth bell__mouth
bell mp bell__mp
bell mr bell__mr
bell music bell__music
bell name bell__name
bell note bell__note
bell number bell__number
bell o bell__o
bell opening bell__opening
bell operating bell__operating
bell palsy bell__palsy
bell patent bell__patent
bell peal bell__peal
bell pepper bell__pepper
bell pietersen bell__pietersen
bell pit bell__pit
bell polynomial bell__polynomial
bell posture bell__posture
bell pottinger bell__pottinger
bell president bell__president
bell profile bell__profile
bell project bell__project
bell pub bell__pub
bell pull bell__pull
bell push bell__push
bell radio bell__radio
bell recallsa bell__recallsa
bell recording bell__recording
bell restaurant bell__restaurant
bell restoration bell__restoration
bell return bell__return
bell ring bell__ring
bell ringer bell__ringer
bell ringers bell__ringers
bell ringing bell__ringing
bell rock bell__rock
bell rope bell__rope
bell s bell__s
bell schedule bell__schedule
bell school bell__school
bell section bell__section
bell series bell__series
bell set bell__set
bell shape bell__shape
bell signal bell__signal
bell sleeve bell__sleeve
bell song bell__song
bell sons bell__sons
bell sound bell__sound
bell stage bell__stage
bell state bell__state
bell steve bell__steve
bell street bell__street
bell strike bell__strike
bell subject bell__subject
bell system bell__system
bell team bell__team
bell telephone bell__telephone
bell tent bell__tent
bell test bell__test
bell theorem bell__theorem
bell time bell__time
bell toll bell__toll
bell tolls bell__tolls
bell tone bell__tone
bell tour bell__tour
bell tower bell__tower
bell turret bell__turret
bell tv bell__tv
bell type bell__type
bell unit bell__unit
bell v bell__v
bell website bell__website
bell weight bell__weight
bell whistle bell__whistle
bell window bell__window
bell wire bell__wire
bell work bell__work
bell year bell__year
bench appointment bench__appointment
bench area bench__area
bench book bench__book
bench chairman bench__chairman
bench clearing bench__clearing
bench coach bench__coach
bench competition bench__competition
bench design bench__design
bench dip bench__dip
bench division bench__division
bench dog bench__dog
bench drill bench__drill
bench end bench__end
bench fee bench__fee
bench grinder bench__grinder
bench hook bench__hook
bench lathe bench__lathe
bench level bench__level
bench mark bench__mark
bench member bench__member
bench model bench__model
bench opposite bench__opposite
bench place bench__place
bench plane bench__plane
bench player bench__player
bench position bench__position
bench power bench__power
bench press bench__press
bench prison bench__prison
bench replacement bench__replacement
bench rest bench__rest
bench retirement bench__retirement
bench scale bench__scale
bench scientist bench__scientist
bench seat bench__seat
bench seating bench__seating
bench space bench__space
bench spokesman bench__spokesman
bench spokesperson bench__spokesperson
bench style bench__style
bench table bench__table
bench team bench__team
bench test bench__test
bench testing bench__testing
bench top bench__top
bench trial bench__trial
bench type bench__type
bench vice bench__vice
bench warrant bench__warrant
bench work bench__work
bible account bible__account
bible answer bible__answer
bible authority bible__authority
bible background bible__background
bible being bible__being
bible believer bible__believer
bible belt bible__belt
bible bible bible__bible
bible book bible__book
bible call bible__call
bible camp bible__camp
bible cannot bible__cannot
bible character bible__character
bible christian bible__christian
bible christianity bible__christianity
bible church bible__church
bible claim bible__claim
bible class bible__class
bible classic bible__classic
bible club bible__club
bible code bible__code
bible college bible__college
bible commentary bible__commentary
bible commentator bible__commentator
bible conference bible__conference
bible contradiction bible__contradiction
bible correspondence bible__correspondence
bible course bible__course
bible daily bible__daily
bible day bible__day
bible dictionary bible__dictionary
bible doctrine bible__doctrine
bible ed bible__ed
bible edition bible__edition
bible exposition bible__exposition
bible expositor bible__expositor
bible gateway bible__gateway
bible genesis bible__genesis
bible god bible__god
bible group bible__group
bible guide bible__guide
bible history bible__history
bible institute bible__institute
bible instruction bible__instruction
bible interpretation bible__interpretation
bible john bible__john
bible knowledge bible__knowledge
bible land bible__land
bible language bible__language
bible lesson bible__lesson
bible life bible__life
bible manuscript bible__manuscript
bible matthew bible__matthew
bible message bible__message
bible name bible__name
bible narrative bible__narrative
bible new bible__new
bible note bible__note
bible old bible__old
bible open bible__open
bible orthography bible__orthography
bible page bible__page
bible part bible__part
bible passage bible__passage
bible people bible__people
bible picture bible__picture
bible point bible__point
bible prayer bible__prayer
bible project bible__project
bible promise bible__promise
bible prophecy bible__prophecy
bible quiz bible__quiz
bible quotation bible__quotation
bible quote bible__quote
bible reader bible__reader
bible reading bible__reading
bible record bible__record
bible reference bible__reference
bible scholar bible__scholar
bible scholarship bible__scholarship
bible school bible__school
bible search bible__search
bible series bible__series
bible societies bible__societies
bible society bible__society
bible software bible__software
bible song bible__song
bible speaks bible__speaks
bible state bible__state
bible statement bible__statement
bible storey bible__storey
bible stories bible__stories
bible story bible__story
bible student bible__student
bible studies bible__studies
bible study bible__study
bible talk bible__talk
bible teacher bible__teacher
bible teaching bible__teaching
bible term bible__term
bible testimony bible__testimony
bible text bible__text
bible the bible__the
bible theme bible__theme
bible time bible__time
bible today bible__today
bible topic bible__topic
bible training bible__training
bible translation bible__translation
bible translator bible__translator
bible truth bible__truth
bible use bible__use
bible verse bible__verse
bible version bible__version
bible view bible__view
bible volume bible__volume
bible way bible__way
bible week bible__week
bible word bible__word
bible writer bible__writer
bible year bible__year
bike accessory bike__accessory
bike accident bike__accident
bike adventure bike__adventure
bike area bike__area
bike author bike__author
bike bag bike__bag
bike ban bike__ban
bike battery bike__battery
bike bike bike__bike
bike bit bike__bit
bike boom bike__boom
bike box bike__box
bike brake bike__brake
bike brand bike__brand
bike buddy bike__buddy
bike builder bike__builder
bike building bike__building
bike bus bike__bus
bike cannot bike__cannot
bike car bike__car
bike carriage bike__carriage
bike carrier bike__carrier
bike centre bike__centre
bike chain bike__chain
bike challenge bike__challenge
bike championship bike__championship
bike check bike__check
bike class bike__class
bike clothing bike__clothing
bike club bike__club
bike company bike__company
bike competition bike__competition
bike component bike__component
bike computer bike__computer
bike control bike__control
bike courier bike__courier
bike course bike__course
bike crash bike__crash
bike culture bike__culture
bike cycle bike__cycle
bike day bike__day
bike dealer bike__dealer
bike design bike__design
bike display bike__display
bike doctor bike__doctor
bike engine bike__engine
bike enthusiast bike__enthusiast
bike etc bike__etc
bike event bike__event
bike experience bike__experience
bike facility bike__facility
bike fan bike__fan
bike festival bike__festival
bike film bike__film
bike fit bike__fit
bike frame bike__frame
bike friday bike__friday
bike game bike__game
bike gang bike__gang
bike gear bike__gear
bike guide bike__guide
bike handling bike__handling
bike helmet bike__helmet
bike hire bike__hire
bike history bike__history
bike holiday bike__holiday
bike home bike__home
bike image bike__image
bike industry bike__industry
bike insurance bike__insurance
bike insurer bike__insurer
bike journey bike__journey
bike kit bike__kit
bike lane bike__lane
bike leader bike__leader
bike leg bike__leg
bike length bike__length
bike licence bike__licence
bike light bike__light
bike lock bike__lock
bike locker bike__locker
bike mag bike__mag
bike magazine bike__magazine
bike maintenance bike__maintenance
bike maker bike__maker
bike manufacturer bike__manufacturer
bike map bike__map
bike marathon bike__marathon
bike market bike__market
bike may bike__may
bike mechanic bike__mechanic
bike messenger bike__messenger
bike mini bike__mini
bike model bike__model
bike motorcycle bike__motorcycle
bike mountain bike__mountain
bike movie bike__movie
bike navigation bike__navigation
bike news bike__news
bike night bike__night
bike number bike__number
bike one bike__one
bike orienteering bike__orienteering
bike owner bike__owner
bike park bike__park
bike parking bike__parking
bike part bike__part
bike path bike__path
bike patrol bike__patrol
bike performance bike__performance
bike pod bike__pod
bike policy bike__policy
bike power bike__power
bike problem bike__problem
bike project bike__project
bike pump bike__pump
bike quad bike__quad
bike quot bike__quot
bike race bike__race
bike racer bike__racer
bike racing bike__racing
bike rack bike__rack
bike rally bike__rally
bike range bike__range
bike registration bike__registration
bike rental bike__rental
bike repair bike__repair
bike review bike__review
bike ride bike__ride
bike rider bike__rider
bike riding bike__riding
bike road bike__road
bike round bike__round
bike route bike__route
bike run bike__run
bike safe bike__safe
bike safety bike__safety
bike sale bike__sale
bike scene bike__scene
bike scheme bike__scheme
bike scooter bike__scooter
bike seat bike__seat
bike section bike__section
bike security bike__security
bike session bike__session
bike shed bike__shed
bike shoe bike__shoe
bike shop bike__shop
bike short bike__short
bike show bike__show
bike site bike__site
bike size bike__size
bike skill bike__skill
bike space bike__space
bike spare bike__spare
bike specialist bike__specialist
bike speed bike__speed
bike sport bike__sport
bike stand bike__stand
bike station bike__station
bike storage bike__storage
bike store bike__store
bike stuff bike__stuff
bike stunt bike__stunt
bike style bike__style
bike surrey bike__surrey
bike suspension bike__suspension
bike team bike__team
bike terrain bike__terrain
bike test bike__test
bike theft bike__theft
bike thief bike__thief
bike time bike__time
bike tire bike__tire
bike tour bike__tour
bike tours bike__tours
bike track bike__track
bike trade bike__trade
bike trader bike__trader
bike trail bike__trail
bike trailer bike__trailer
bike training bike__training
bike trek bike__trek
bike trial bike__trial
bike trip bike__trip
bike type bike__type
bike tyre bike__tyre
bike uk bike__uk
bike upright bike__upright
bike use bike__use
bike user bike__user
bike wash bike__wash
bike week bike__week
bike weight bike__weight
bike wheel bike__wheel
bike work bike__work
bike workshop bike__workshop
bike world bike__world
bike year bike__year
bird ability bird__ability
bird abundance bird__abundance
bird access bird__access
bird activity bird__activity
bird and bird__and
bird animal bird__animal
bird area bird__area
bird artist bird__artist
bird assemblage bird__assemblage
bird atlas bird__atlas
bird attack bird__attack
bird author bird__author
bird aviary bird__aviary
bird bat bird__bat
bird bath bird__bath
bird beak bird__beak
bird beast bird__beast
bird behavior bird__behavior
bird behaviour bird__behaviour
bird bird bird__bird
bird body bird__body
bird bone bird__bone
bird book bird__book
bird booking bird__booking
bird box bird__box
bird brain bird__brain
bird breed bird__breed
bird breeder bird__breeder
bird breeding bird__breeding
bird butterfly bird__butterfly
bird cage bird__cage
bird cake bird__cake
bird call bird__call
bird cannot bird__cannot
bird carcass bird__carcass
bird care bird__care
bird census bird__census
bird cherry bird__cherry
bird class bird__class
bird claw bird__claw
bird cliff bird__cliff
bird club bird__club
bird collection bird__collection
bird colony bird__colony
bird community bird__community
bird conservation bird__conservation
bird control bird__control
bird costume bird__costume
bird count bird__count
bird cover bird__cover
bird custard bird__custard
bird damage bird__damage
bird datum bird__datum
bird day bird__day
bird death bird__death
bird decline bird__decline
bird degree bird__degree
bird design bird__design
bird diet bird__diet
bird discount bird__discount
bird disease bird__disease
bird distribution bird__distribution
bird diversity bird__diversity
bird dog bird__dog
bird droppings bird__droppings
bird ecology bird__ecology
bird egg bird__egg
bird endemic bird__endemic
bird enthusiast bird__enthusiast
bird etc bird__etc
bird evolution bird__evolution
bird expert bird__expert
bird eye bird__eye
bird faeces bird__faeces
bird fair bird__fair
bird family bird__family
bird fauna bird__fauna
bird feather bird__feather
bird feature bird__feature
bird feed bird__feed
bird feeder bird__feeder
bird feeders bird__feeders
bird feeding bird__feeding
bird fish bird__fish
bird flap bird__flap
bird flight bird__flight
bird flock bird__flock
bird flower bird__flower
bird flu bird__flu
bird fly bird__fly
bird food bird__food
bird foot bird__foot
bird form bird__form
bird front bird__front
bird garden bird__garden
bird genus bird__genus
bird group bird__group
bird guide bird__guide
bird habit bird__habit
bird habitat bird__habitat
bird hand bird__hand
bird head bird__head
bird health bird__health
bird hide bird__hide
bird highlight bird__highlight
bird home bird__home
bird hospital bird__hospital
bird house bird__house
bird hunting bird__hunting
bird identification bird__identification
bird image bird__image
bird import bird__import
bird independent bird__independent
bird index bird__index
bird information bird__information
bird insect bird__insect
bird interest bird__interest
bird island bird__island
bird islet bird__islet
bird keeper bird__keeper
bird lady bird__lady
bird land bird__land
bird leg bird__leg
bird life bird__life
bird lime bird__lime
bird list bird__list
bird lodge bird__lodge
bird lover bird__lover
bird mammal bird__mammal
bird man bird__man
bird management bird__management
bird market bird__market
bird mate bird__mate
bird migration bird__migration
bird model bird__model
bird monitoring bird__monitoring
bird mortality bird__mortality
bird motif bird__motif
bird movement bird__movement
bird name bird__name
bird native bird__native
bird nature bird__nature
bird neck bird__neck
bird need bird__need
bird nest bird__nest
bird news bird__news
bird noise bird__noise
bird note bird__note
bird number bird__number
bird observation bird__observation
bird observatory bird__observatory
bird observer bird__observer
bird offer bird__offer
bird one bird__one
bird order bird__order
bird owner bird__owner
bird page bird__page
bird painting bird__painting
bird paradise bird__paradise
bird park bird__park
bird part bird__part
bird party bird__party
bird people bird__people
bird perch bird__perch
bird pest bird__pest
bird photograph bird__photograph
bird photographer bird__photographer
bird photography bird__photography
bird picture bird__picture
bird plant bird__plant
bird plumage bird__plumage
bird poo bird__poo
bird population bird__population
bird predation bird__predation
bird presence bird__presence
bird present bird__present
bird prey bird__prey
bird price bird__price
bird problem bird__problem
bird product bird__product
bird protection bird__protection
bird race bird__race
bird range bird__range
bird rate bird__rate
bird record bird__record
bird recorder bird__recorder
bird recording bird__recording
bird refuge bird__refuge
bird registration bird__registration
bird report bird__report
bird reptile bird__reptile
bird rescue bird__rescue
bird reserve bird__reserve
bird return bird__return
bird ringer bird__ringer
bird ringing bird__ringing
bird room bird__room
bird sale bird__sale
bird sanctuary bird__sanctuary
bird satellite bird__satellite
bird scarer bird__scarer
bird sculpture bird__sculpture
bird seabird bird__seabird
bird seal bird__seal
bird section bird__section
bird seed bird__seed
bird series bird__series
bird share bird__share
bird shit bird__shit
bird shooting bird__shooting
bird shop bird__shop
bird shot bird__shot
bird show bird__show
bird sighting bird__sighting
bird singing bird__singing
bird site bird__site
bird size bird__size
bird skeleton bird__skeleton
bird skin bird__skin
bird skull bird__skull
bird society bird__society
bird song bird__song
bird sound bird__sound
bird specialist bird__specialist
bird specie bird__specie
bird species bird__species
bird specimen bird__specimen
bird spotter bird__spotter
bird stream bird__stream
bird strike bird__strike
bird study bird__study
bird surveillance bird__surveillance
bird survey bird__survey
bird swoop bird__swoop
bird table bird__table
bird tail bird__tail
bird talk bird__talk
bird taxon bird__taxon
bird territory bird__territory
bird throat bird__throat
bird ticket bird__ticket
bird time bird__time
bird tour bird__tour
bird tower bird__tower
bird toy bird__toy
bird track bird__track
bird trade bird__trade
bird tree bird__tree
bird trip bird__trip
bird type bird__type
bird view bird__view
bird virus bird__virus
bird visitor bird__visitor
bird walk bird__walk
bird watch bird__watch
bird watcher bird__watcher
bird watching bird__watching
bird wave bird__wave
bird welfare bird__welfare
bird whistle bird__whistle
bird wildlife bird__wildlife
bird wing bird__wing
bird winter bird__winter
bird woman bird__woman
bird work bird__work
bird world bird__world
bird year bird__year
blood ability blood__ability
blood abnormality blood__abnormality
blood accusation blood__accusation
blood agar blood__agar
blood agent blood__agent
blood album blood__album
blood alcohol blood__alcohol
blood analysis blood__analysis
blood angel blood__angel
blood antigen blood__antigen
blood arm blood__arm
blood atonement blood__atonement
blood bag blood__bag
blood bank blood__bank
blood banking blood__banking
blood bath blood__bath
blood biochemistry blood__biochemistry
blood blister blood__blister
blood blood blood__blood
blood body blood__body
blood boil blood__boil
blood bond blood__bond
blood bone blood__bone
blood booster blood__booster
blood bowl blood__bowl
blood brain blood__brain
blood brother blood__brother
blood brotherhood blood__brotherhood
blood brothers blood__brothers
blood calcium blood__calcium
blood cancer blood__cancer
blood cannot blood__cannot
blood capillary blood__capillary
blood carbon blood__carbon
blood cell blood__cell
blood cells blood__cells
blood center blood__center
blood centre blood__centre
blood change blood__change
blood check blood__check
blood chemistry blood__chemistry
blood chit blood__chit
blood cholesterol blood__cholesterol
blood circulation blood__circulation
blood cleanser blood__cleanser
blood clot blood__clot
blood coagulation blood__coagulation
blood collection blood__collection
blood compact blood__compact
blood component blood__component
blood components blood__components
blood composition blood__composition
blood concentration blood__concentration
blood condition blood__condition
blood connection blood__connection
blood conservation blood__conservation
blood constituent blood__constituent
blood contact blood__contact
blood contamination blood__contamination
blood corpuscle blood__corpuscle
blood cortisol blood__cortisol
blood count blood__count
blood coursing blood__coursing
blood covenant blood__covenant
blood creatinine blood__creatinine
blood cult blood__cult
blood culture blood__culture
blood curse blood__curse
blood death blood__death
blood debt blood__debt
blood descendant blood__descendant
blood diamond blood__diamond
blood disease blood__disease
blood disorder blood__disorder
blood dna blood__dna
blood donation blood__donation
blood donor blood__donor
blood drain blood__drain
blood draw blood__draw
blood drinking blood__drinking
blood drip blood__drip
blood drive blood__drive
blood drop blood__drop
blood drug blood__drug
blood dyscrasia blood__dyscrasia
blood effect blood__effect
blood electrolyte blood__electrolyte
blood eosinophil blood__eosinophil
blood establishment blood__establishment
blood exhibition blood__exhibition
blood factor blood__factor
blood fall blood__fall
blood family blood__family
blood fat blood__fat
blood feast blood__feast
blood feather blood__feather
blood feeding blood__feeding
blood feud blood__feud
blood fever blood__fever
blood film blood__film
blood fire blood__fire
blood flow blood__flow
blood fluke blood__fluke
blood form blood__form
blood formation blood__formation
blood gas blood__gas
blood glucose blood__glucose
blood group blood__group
blood grouping blood__grouping
blood guilt blood__guilt
blood gut blood__gut
blood haemoglobin blood__haemoglobin
blood hand blood__hand
blood heat blood__heat
blood heir blood__heir
blood homocysteine blood__homocysteine
blood hormone blood__hormone
blood hound blood__hound
blood incident blood__incident
blood increase blood__increase
blood infection blood__infection
blood injection blood__injection
blood injury blood__injury
blood insulin blood__insulin
blood investigation blood__investigation
blood iron blood__iron
blood island blood__island
blood jesus blood__jesus
blood ketone blood__ketone
blood kin blood__kin
blood kinship blood__kinship
blood knot blood__knot
blood lactate blood__lactate
blood law blood__law
blood lead blood__lead
blood leak blood__leak
blood leukocytes blood__leukocytes
blood level blood__level
blood libel blood__libel
blood line blood__line
blood lineage blood__lineage
blood link blood__link
blood lipid blood__lipid
blood liver blood__liver
blood loss blood__loss
blood lust blood__lust
blood lymph blood__lymph
blood lymphocyte blood__lymphocyte
blood machine blood__machine
blood magic blood__magic
blood mark blood__mark
blood marker blood__marker
blood marrow blood__marrow
blood match blood__match
blood matter blood__matter
blood meal blood__meal
blood member blood__member
blood mercury blood__mercury
blood money blood__money
blood monitoring blood__monitoring
blood monocyte blood__monocyte
blood move blood__move
blood oath blood__oath
blood omen blood__omen
blood orange blood__orange
blood oxygen blood__oxygen
blood oxygenation blood__oxygenation
blood pack blood__pack
blood pact blood__pact
blood parameter blood__parameter
blood parasite blood__parasite
blood parrot blood__parrot
blood patch blood__patch
blood pattern blood__pattern
blood perfusion blood__perfusion
blood ph blood__ph
blood picture blood__picture
blood plasma blood__plasma
blood platelet blood__platelet
blood poisoning blood__poisoning
blood pool blood__pool
blood potassium blood__potassium
blood pressure blood__pressure
blood pressureif blood__pressureif
blood price blood__price
blood prince blood__prince
blood processing blood__processing
blood product blood__product
blood production blood__production
blood profile blood__profile
blood progenitor blood__progenitor
blood protein blood__protein
blood pudding blood__pudding
blood pump blood__pump
blood purification blood__purification
blood purifier blood__purifier
blood purity blood__purity
blood quantum blood__quantum
blood reaction blood__reaction
blood recipient blood__recipient
blood red blood__red
blood relation blood__relation
blood relationship blood__relationship
blood relative blood__relative
blood replacement blood__replacement
blood result blood__result
blood return blood__return
blood revenge blood__revenge
blood right blood__right
blood rise blood__rise
blood ritual blood__ritual
blood round blood__round
blood royal blood__royal
blood run blood__run
blood rush blood__rush
blood sacrifice blood__sacrifice
blood safety blood__safety
blood saliva blood__saliva
blood salvage blood__salvage
blood sample blood__sample
blood sampling blood__sampling
blood sausage blood__sausage
blood scandal blood__scandal
blood screening blood__screening
blood series blood__series
blood serum blood__serum
blood service blood__service
blood services blood__services
blood shortage blood__shortage
blood shot blood__shot
blood sister blood__sister
blood smear blood__smear
blood sodium blood__sodium
blood spatter blood__spatter
blood specimen blood__specimen
blood speech blood__speech
blood spill blood__spill
blood spillage blood__spillage
blood sport blood__sport
blood spot blood__spot
blood spray blood__spray
blood spurt blood__spurt
blood stage blood__stage
blood stain blood__stain
blood stasis blood__stasis
blood status blood__status
blood stem blood__stem
blood stock blood__stock
blood storage blood__storage
blood stream blood__stream
blood substitute blood__substitute
blood sucker blood__sucker
blood sugar blood__sugar
blood supply blood__supply
blood sweat blood__sweat
blood system blood__system
blood t blood__t
blood temperature blood__temperature
blood test blood__test
blood testing blood__testing
blood tests blood__tests
blood thinner blood__thinner
blood thunder blood__thunder
blood tie blood__tie
blood ties blood__ties
blood tissue blood__tissue
blood track blood__track
blood trail blood__trail
blood transfusion blood__transfusion
blood transplant blood__transplant
blood transplantation blood__transplantation
blood triglyceride blood__triglyceride
blood ty blood__ty
blood type blood__type
blood unit blood__unit
blood urea blood__urea
blood urine blood__urine
blood usage blood__usage
blood value blood__value
blood vein blood__vein
blood velocity blood__velocity
blood vengeance blood__vengeance
blood vessel blood__vessel
blood viscosity blood__viscosity
blood volume blood__volume
blood water blood__water
blood wedding blood__wedding
blood work blood__work
blood worm blood__worm
body ability body__ability
body absorption body__absorption
body acceptance body__acceptance
body account body__account
body accreditation body__accreditation
body ache body__ache
body act body__act
body action body__action
body activity body__activity
body adornment body__adornment
body age body__age
body aircraft body__aircraft
body alignment body__alignment
body anatomy body__anatomy
body angle body__angle
body appearance body__appearance
body approach body__approach
body approval body__approval
body area body__area
body arm body__arm
body armor body__armor
body armour body__armour
body arrangement body__arrangement
body art body__art
body artist body__artist
body assembly body__assembly
body association body__association
body astrology body__astrology
body attachment body__attachment
body attack body__attack
body attempt body__attempt
body authority body__authority
body award body__award
body awareness body__awareness
body axe body__axe
body axis body__axis
body b body__b
body background body__background
body bag body__bag
body balance body__balance
body bar body__bar
body beautiful body__beautiful
body beauty body__beauty
body belt body__belt
body benefit body__benefit
body bent body__bent
body block body__block
body blood body__blood
body blow body__blow
body board body__board
body boarder body__boarder
body body body__body
body bone body__bone
body book body__book
body boundary body__boundary
body box body__box
body brain body__brain
body brush body__brush
body builder body__builder
body building body__building
body burden body__burden
body burn body__burn
body burning body__burning
body business body__business
body butter body__butter
body calcium body__calcium
body cannot body__cannot
body capacity body__capacity
body car body__car
body carbohydrate body__carbohydrate
body care body__care
body case body__case
body cast body__cast
body casting body__casting
body category body__category
body cause body__cause
body cavity body__cavity
body cell body__cell
body center body__center
body centre body__centre
body chamber body__chamber
body change body__change
body characteristic body__characteristic
body chassis body__chassis
body check body__check
body checking body__checking
body chemical body__chemical
body chemistry body__chemistry
body christ body__christ
body church body__church
body circuit body__circuit
body circulation body__circulation
body cladding body__cladding
body class body__class
body cleanser body__cleanser
body cleansing body__cleansing
body clearance body__clearance
body clock body__clock
body close body__close
body coaching body__coaching
body coat body__coat
body code body__code
body color body__color
body coloration body__coloration
body colour body__colour
body combat body__combat
body combination body__combination
body commander body__commander
body committee body__committee
body company body__company
body compartment body__compartment
body complaint body__complaint
body component body__component
body composition body__composition
body concept body__concept
body condition body__condition
body conditioning body__conditioning
body configuration body__configuration
body connection body__connection
body consciousness body__consciousness
body construction body__construction
body contact body__contact
body content body__content
body contour body__contour
body contract body__contract
body contribution body__contribution
body control body__control
body copy body__copy
body copyright body__copyright
body core body__core
body count body__count
body course body__course
body cover body__cover
body covering body__covering
body craze body__craze
body cream body__cream
body culture body__culture
body curve body__curve
body cycle body__cycle
body damage body__damage
body date body__date
body datum body__datum
body day body__day
body deal body__deal
body death body__death
body decision body__decision
body decoration body__decoration
body defence body__defence
body defense body__defense
body demand body__demand
body dementia body__dementia
body density body__density
body depth body__depth
body design body__design
body detail body__detail
body detoxification body__detoxification
body development body__development
body diagram body__diagram
body diameter body__diameter
body dimension body__dimension
body diode body__diode
body disappointment body__disappointment
body disease body__disease
body disposal body__disposal
body dissatisfaction body__dissatisfaction
body div body__div
body document body__document
body donation body__donation
body drag body__drag
body drop body__drop
body dynamics body__dynamics
body effect body__effect
body efficiency body__efficiency
body effort body__effort
body eg body__eg
body election body__election
body electric body__electric
body element body__element
body end body__end
body energy body__energy
body engine body__engine
body engineering body__engineering
body equivalent body__equivalent
body etc body__etc
body event body__event
body evidence body__evidence
body examination body__examination
body exercise body__exercise
body exfoliation body__exfoliation
body experience body__experience
body exposure body__exposure
body expression body__expression
body extremity body__extremity
body eye body__eye
body face body__face
body fall body__fall
body farm body__farm
body fat body__fat
body fatness body__fatness
body feather body__feather
body feature body__feature
body feeling body__feeling
body field body__field
body fifa body__fifa
body fight body__fight
body filler body__filler
body fit body__fit
body fitness body__fitness
body flight body__flight
body flow body__flow
body fluid body__fluid
body font body__font
body force body__force
body form body__form
body format body__format
body formation body__formation
body fossil body__fossil
body fragment body__fragment
body frame body__frame
body fuel body__fuel
body function body__function
body functioning body__functioning
body fur body__fur
body geometry body__geometry
body gesture body__gesture
body glove body__glove
body glycogen body__glycogen
body government body__government
body green body__green
body group body__group
body growth body__growth
body guard body__guard
body guideline body__guideline
body guitar body__guitar
body hair body__hair
body half body__half
body hampshire body__hampshire
body hand body__hand
body harness body__harness
body head body__head
body healing body__healing
body health body__health
body heart body__heart
body heat body__heat
body height body__height
body hit body__hit
body holiday body__holiday
body home body__home
body hormone body__hormone
body horror body__horror
body html body__html
body i body__i
body image body__image
body imaging body__imaging
body immunity body__immunity
body impact body__impact
body inability body__inability
body increase body__increase
body information body__information
body injection body__injection
body injury body__injury
body inside body__inside
body instance body__instance
body institutes body__institutes
body institution body__institution
body instrument body__instrument
body integrity body__integrity
body involvement body__involvement
body iron body__iron
body irradiation body__irradiation
body issue body__issue
body jam body__jam
body jet body__jet
body jewellery body__jewellery
body jewelry body__jewelry
body joint body__joint
body kit body__kit
body kits body__kits
body knowledge body__knowledge
body language body__language
body law body__law
body lead body__lead
body leg body__leg
body length body__length
body letter body__letter
body level body__level
body life body__life
body lift body__lift
body light body__light
body line body__line
body link body__link
body load body__load
body location body__location
body lotion body__lotion
body louse body__louse
body maintenance body__maintenance
body man body__man
body management body__management
body manufacturer body__manufacturer
body map body__map
body mapping body__mapping
body margin body__margin
body mark body__mark
body marking body__marking
body mass body__mass
body massage body__massage
body massager body__massager
body material body__material
body matter body__matter
body measure body__measure
body measurement body__measurement
body mechanic body__mechanic
body mechanism body__mechanism
body medium body__medium
body meeting body__meeting
body member body__member
body membership body__membership
body memory body__memory
body metabolism body__metabolism
body milk body__milk
body mind body__mind
body model body__model
body modification body__modification
body moisture body__moisture
body moisturiser body__moisturiser
body mold body__mold
body monitoring body__monitoring
body motion body__motion
body motor body__motor
body moulding body__moulding
body move body__move
body movement body__movement
body muscle body__muscle
body musculature body__musculature
body music body__music
body myositis body__myositis
body name body__name
body national body__national
body natural body__natural
body neck body__neck
body need body__need
body network body__network
body newsletter body__newsletter
body ngb body__ngb
body none body__none
body note body__note
body notice body__notice
body number body__number
body odor body__odor
body odour body__odour
body office body__office
body officer body__officer
body oil body__oil
body one body__one
body opening body__opening
body operating body__operating
body option body__option
body orbit body__orbit
body organ body__organ
body organisation body__organisation
body orientation body__orientation
body orifice body__orifice
body outline body__outline
body overhaul body__overhaul
body oxygen body__oxygen
body p body__p
body pack body__pack
body padding body__padding
body page body__page
body pain body__pain
body paint body__paint
body painter body__painter
body painting body__painting
body panel body__panel
body paragraph body__paragraph
body part body__part
body partner body__partner
body parts body__parts
body pattern body__pattern
body people body__people
body perception body__perception
body percussion body__percussion
body performance body__performance
body person body__person
body ph body__ph
body physiology body__physiology
body piece body__piece
body piercer body__piercer
body piercing body__piercing
body piercings body__piercings
body pillow body__pillow
body plan body__plan
body plant body__plant
body plumage body__plumage
body point body__point
body policy body__policy
body polish body__polish
body politic body__politic
body politics body__politics
body population body__population
body position body__position
body positioning body__positioning
body positive body__positive
body posture body__posture
body powder body__powder
body power body__power
body practice body__practice
body president body__president
body press body__press
body pressure body__pressure
body print body__print
body problem body__problem
body procedure body__procedure
body process body__process
body product body__product
body production body__production
body profile body__profile
body program body__program
body programme body__programme
body project body__project
body proportion body__proportion
body proposal body__proposal
body protection body__protection
body protector body__protector
body protein body__protein
body psychotherapy body__psychotherapy
body pump body__pump
body punch body__punch
body qualification body__qualification
body quality body__quality
body radiation body__radiation
body radiator body__radiator
body range body__range
body reaction body__reaction
body recommendation body__recommendation
body recovery body__recovery
body reference body__reference
body refinement body__refinement
body region body__region
body registration body__registration
body regulation body__regulation
body relationship body__relationship
body relaxation body__relaxation
body release body__release
body repair body__repair
body report body__report
body representation body__representation
body representative body__representative
body requirement body__requirement
body research body__research
body reserve body__reserve
body resistance body__resistance
body resonance body__resonance
body resource body__resource
body response body__response
body responsibility body__responsibility
body rest body__rest
body restoration body__restoration
body result body__result
body return body__return
body review body__review
body rhythm body__rhythm
body right body__right
body rigidity body__rigidity
body rock body__rock
body role body__role
body roll body__roll
body rotation body__rotation
body round body__round
body rule body__rule
body sale body__sale
body salt body__salt
body scale body__scale
body scan body__scan
body scanner body__scanner
body schedule body__schedule
body schema body__schema
body school body__school
body script body__script
body scrub body__scrub
body sculpture body__sculpture
body search body__search
body secretion body__secretion
body section body__section
body sector body__sector
body segment body__segment
body self body__self
body sensation body__sensation
body sense body__sense
body sensitivity body__sensitivity
body sensor body__sensor
body servant body__servant
body service body__service
body set body__set
body shake body__shake
body shape body__shape
body share body__share
body shell body__shell
body sherd body__sherd
body shield body__shield
body shift body__shift
body shop body__shop
body shot body__shot
body side body__side
body signal body__signal
body site body__site
body size body__size
body skill body__skill
body skin body__skin
body slam body__slam
body slide body__slide
body snatcher body__snatcher
body snatchers body__snatchers
body sodium body__sodium
body soil body__soil
body solgar body__solgar
body soul body__soul
body sound body__sound
body space body__space
body specification body__specification
body spectrum body__spectrum
body spirit body__spirit
body splash body__splash
body sport body__sport
body spray body__spray
body staff body__staff
body standard body__standard
body start body__start
body state body__state
body statement body__statement
body status body__status
body step body__step
body stocking body__stocking
body store body__store
body strength body__strength
body stress body__stress
body stretch body__stretch
body structure body__structure
body student body__student
body study body__study
body style body__style
body styling body__styling
body subject body__subject
body substance body__substance
body suit body__suit
body supply body__supply
body support body__support
body surface body__surface
body surfing body__surfing
body swap body__swap
body sway body__sway
body swerve body__swerve
body swing body__swing
body system body__system
body table body__table
body tag body__tag
body talk body__talk
body tattoo body__tattoo
body td body__td
body technology body__technology
body temp body__temp
body temperature body__temperature
body tension body__tension
body term body__term
body text body__text
body theory body__theory
body therapy body__therapy
body thetans body__thetans
body thief body__thief
body time body__time
body tissue body__tissue
body tone body__tone
body touch body__touch
body tour body__tour
body trade body__trade
body training body__training
body transformation body__transformation
body treatment body__treatment
body tub body__tub
body tube body__tube
body turn body__turn
body twist body__twist
body type body__type
body uk body__uk
body ulcer body__ulcer
body unit body__unit
body university body__university
body upright body__upright
body use body__use
body variant body__variant
body verdana body__verdana
body vibration body__vibration
body view body__view
body volume body__volume
body wall body__wall
body warmth body__warmth
body wash body__wash
body waste body__waste
body water body__water
body wave body__wave
body way body__way
body web body__web
body website body__website
body websites body__websites
body weight body__weight
body whole body__whole
body whorl body__whorl
body width body__width
body wing body__wing
body wire body__wire
body work body__work
body workout body__workout
body world body__world
body worlds body__worlds
body wrap body__wrap
body year body__year
body zone body__zone
bomb aimer bomb__aimer
bomb aimers bomb__aimers
bomb alert bomb__alert
bomb attack bomb__attack
bomb attempt bomb__attempt
bomb bass bomb__bass
bomb bay bomb__bay
bomb belt bomb__belt
bomb blast bomb__blast
bomb blow bomb__blow
bomb bomb bomb__bomb
bomb burst bomb__burst
bomb calorimeter bomb__calorimeter
bomb campaign bomb__campaign
bomb carrier bomb__carrier
bomb case bomb__case
bomb casing bomb__casing
bomb census bomb__census
bomb component bomb__component
bomb crater bomb__crater
bomb damage bomb__damage
bomb design bomb__design
bomb detection bomb__detection
bomb detonation bomb__detonation
bomb development bomb__development
bomb disposal bomb__disposal
bomb door bomb__door
bomb drop bomb__drop
bomb dump bomb__dump
bomb expert bomb__expert
bomb explosion bomb__explosion
bomb factory bomb__factory
bomb fragment bomb__fragment
bomb fuse bomb__fuse
bomb group bomb__group
bomb gun bomb__gun
bomb hit bomb__hit
bomb hoax bomb__hoax
bomb hole bomb__hole
bomb incident bomb__incident
bomb iraq bomb__iraq
bomb ketch bomb__ketch
bomb land bomb__land
bomb landing bomb__landing
bomb launcher bomb__launcher
bomb load bomb__load
bomb maker bomb__maker
bomb making bomb__making
bomb material bomb__material
bomb max bomb__max
bomb mission bomb__mission
bomb outrage bomb__outrage
bomb plot bomb__plot
bomb program bomb__program
bomb programme bomb__programme
bomb project bomb__project
bomb proof bomb__proof
bomb rack bomb__rack
bomb raid bomb__raid
bomb rain bomb__rain
bomb release bomb__release
bomb run bomb__run
bomb scare bomb__scare
bomb scenario bomb__scenario
bomb scene bomb__scene
bomb shell bomb__shell
bomb shelter bomb__shelter
bomb sight bomb__sight
bomb site bomb__site
bomb squad bomb__squad
bomb squadron bomb__squadron
bomb storage bomb__storage
bomb store bomb__store
bomb strike bomb__strike
bomb survivor bomb__survivor
bomb suspect bomb__suspect
bomb system bomb__system
bomb target bomb__target
bomb test bomb__test
bomb testing bomb__testing
bomb threat bomb__threat
bomb thrower bomb__thrower
bomb timer bomb__timer
bomb type bomb__type
bomb unit bomb__unit
bomb vessel bomb__vessel
bomb victim bomb__victim
bomb warning bomb__warning
bomb weapon bomb__weapon
bomb wing bomb__wing
book a book__a
book access book__access
book accommodation book__accommodation
book account book__account
book accounting book__accounting
book acquisition book__acquisition
book act book__act
book action book__action
book activity book__activity
book ad book__ad
book adaptation book__adaptation
book address book__address
book adult book__adult
book advance book__advance
book adventure book__adventure
book advice book__advice
book age book__age
book agent book__agent
book ages book__ages
book agreement book__agreement
book aid book__aid
book aim book__aim
book airport book__airport
book album book__album
book allowance book__allowance
book analysis book__analysis
book animal book__animal
book announcement book__announcement
book answer book__answer
book anthology book__anthology
book anyone book__anyone
book anything book__anything
book appeal book__appeal
book appearance book__appearance
book appendix book__appendix
book application book__application
book appointment book__appointment
book approach book__approach
book april book__april
book area book__area
book argument book__argument
book art book__art
book article book__article
book articles book__articles
book artist book__artist
book arts book__arts
book asap book__asap
book assessment book__assessment
book attempt book__attempt
book auction book__auction
book audience book__audience
book audio book__audio
book aug book__aug
book author book__author
book authors book__authors
book availability book__availability
book award book__award
book awards book__awards
book baby book__baby
book bag book__bag
book balance book__balance
book band book__band
book bank book__bank
book bargain book__bargain
book battle book__battle
book bed book__bed
book before book__before
book beginning book__beginning
book benefit book__benefit
book bible book__bible
book bibliography book__bibliography
book big book__big
book bill book__bill
book binder book__binder
book binding book__binding
book biography book__biography
book bird book__bird
book black book__black
book blend book__blend
book block book__block
book blog book__blog
book blood book__blood
book blurb book__blurb
book board book__board
book book book__book
book booking book__booking
book booklet book__booklet
book bookmark book__bookmark
book books book__books
book borough book__borough
book borrowing book__borrowing
book box book__box
book boy book__boy
book break book__break
book bridge book__bridge
book british book__british
book browsing book__browsing
book brunson book__brunson
book budget book__budget
book building book__building
book burning book__burning
book bus book__bus
book business book__business
book button book__button
book buy book__buy
book buyer book__buyer
book buying book__buying
book calculator book__calculator
book call book__call
book canals book__canals
book cannot book__cannot
book capital book__capital
book car book__car
book card book__card
book career book__career
book cartoon book__cartoon
book case book__case
book casino book__casino
book cassette book__cassette
book castle book__castle
book catalog book__catalog
book catalogue book__catalogue
book category book__category
book cd book__cd
book censorship book__censorship
book center book__center
book centre book__centre
book century book__century
book ch book__ch
book chain book__chain
book challenge book__challenge
book change book__change
book chap book__chap
book chapter book__chapter
book chapters book__chapters
book character book__character
book chart book__chart
book chat book__chat
book cheap book__cheap
book cheque book__cheque
book child book__child
book children book__children
book choice book__choice
book christian book__christian
book christianity book__christianity
book christmas book__christmas
book church book__church
book cinema book__cinema
book cipher book__cipher
book circle book__circle
book citation book__citation
book city book__city
book claim book__claim
book class book__class
book classic book__classic
book click book__click
book cliff book__cliff
book climax book__climax
book close book__close
book cloth book__cloth
book club book__club
book clubs book__clubs
book coach book__coach
book code book__code
book collecting book__collecting
book collection book__collection
book collector book__collector
book colour book__colour
book column book__column
book coming book__coming
book comment book__comment
book comments book__comments
book committee book__committee
book common book__common
book community book__community
book companion book__companion
book company book__company
book competition book__competition
book compilation book__compilation
book computer book__computer
book concept book__concept
book concern book__concern
book concert book__concert
book conclusion book__conclusion
book condition book__condition
book conference book__conference
book confession book__confession
book conservation book__conservation
book conservator book__conservator
book contact book__contact
book content book__content
book continuity book__continuity
book contract book__contract
book contribution book__contribution
book contributor book__contributor
book convention book__convention
book copy book__copy
book copyright book__copyright
book corner book__corner
book cost book__cost
book council book__council
book counterpart book__counterpart
book course book__course
book cover book__cover
book coverage book__coverage
book creation book__creation
book creator book__creator
book credit book__credit
book critic book__critic
book criticism book__criticism
book crossover book__crossover
book culture book__culture
book customer book__customer
book cycle book__cycle
book daniel book__daniel
book data book__data
book database book__database
book date book__date
book datum book__datum
book david book__david
book day book__day
book de book__de
book dead book__dead
book deal book__deal
book dealer book__dealer
book death book__death
book debt book__debt
book debtor book__debtor
book debut book__debut
book dec book__dec
book dedication book__dedication
book definition book__definition
book delivery book__delivery
book department book__department
book depository book__depository
book description book__description
book design book__design
book designer book__designer
book detail book__detail
book details book__details
book development book__development
book deweyclass book__deweyclass
book diary book__diary
book dictionary book__dictionary
book dinesh book__dinesh
book directory book__directory
book discipline book__discipline
book discount book__discount
book discussion book__discussion
book display book__display
book distribution book__distribution
book distributor book__distributor
book division book__division
book document book__document
book donation book__donation
book download book__download
book downloads book__downloads
book dr book__dr
book draw book__draw
book drawing book__drawing
book dream book__dream
book drive book__drive
book drop book__drop
book dust book__dust
book dvd book__dvd
book dvds book__dvds
book e book__e
book early book__early
book earth book__earth
book ed book__ed
book edition book__edition
book editor book__editor
book education book__education
book element book__element
book em book__em
book email book__email
book emphasis book__emphasis
book encyclopedia book__encyclopedia
book end book__end
book ending book__ending
book english book__english
book enquiry book__enquiry
book entertainment book__entertainment
book enthusiast book__enthusiast
book entry book__entry
book equipment book__equipment
book equivalent book__equivalent
book erm book__erm
book essay book__essay
book essential book__essential
book etc book__etc
book event book__event
book everyone book__everyone
book everything book__everything
book evidence book__evidence
book exam book__exam
book examination book__examination
book example book__example
book excerpt book__excerpt
book exchange book__exchange
book exercise book__exercise
book exhibition book__exhibition
book experience book__experience
book experiment book__experiment
book expert book__expert
book export book__export
book extract book__extract
book eye book__eye
book facility book__facility
book fact book__fact
book faerie book__faerie
book fair book__fair
book fairs book__fairs
book fall book__fall
book family book__family
book famine book__famine
book fan book__fan
book fantasy book__fantasy
book fare book__fare
book feature book__feature
book fee book__fee
book ferry book__ferry
book festival book__festival
book fiction book__fiction
book field book__field
book figure book__figure
book file book__file
book film book__film
book finding book__finding
book first book__first
book fishing book__fishing
book flight book__flight
book flood book__flood
book focus book__focus
book fol book__fol
book food book__food
book football book__football
book foreign book__foreign
book foreword book__foreword
book form book__form
book format book__format
book forum book__forum
book foundation book__foundation
book franchise book__franchise
book free book__free
book front book__front
book fun book__fun
book function book__function
book fund book__fund
book game book__game
book gaming book__gaming
book garden book__garden
book gay book__gay
book general book__general
book genesis book__genesis
book genre book__genre
book gift book__gift
book gig book__gig
book girl book__girl
book god book__god
book gordon book__gordon
book grant book__grant
book graphics book__graphics
book great book__great
book group book__group
book grove book__grove
book guidance book__guidance
book guide book__guide
book guru book__guru
book guy book__guy
book half book__half
book hand book__hand
book handling book__handling
book hardback book__hardback
book hardcover book__hardcover
book harry book__harry
book health book__health
book heart book__heart
book help book__help
book hero book__hero
book heroine book__heroine
book historian book__historian
book history book__history
book holdem book__holdem
book holder book__holder
book holding book__holding
book holiday book__holiday
book home book__home
book horror book__horror
book hotel book__hotel
book hour book__hour
book house book__house
book i book__i
book icon book__icon
book idea book__idea
book ideal book__ideal
book ii book__ii
book iii book__iii
book illumination book__illumination
book illustration book__illustration
book illustrator book__illustrator
book image book__image
book import book__import
book imprint book__imprint
book incarnation book__incarnation
book index book__index
book indexing book__indexing
book industry book__industry
book info book__info
book information book__information
book instruction book__instruction
book interest book__interest
book internet book__internet
book interview book__interview
book introduction book__introduction
book introductory book__introductory
book inventory book__inventory
book isbn book__isbn
book issue book__issue
book item book__item
book iv book__iv
book jacket book__jacket
book jews book__jews
book job book__job
book john book__john
book joseph book__joseph
book journal book__journal
book july book__july
book june book__june
book justice book__justice
book keeper book__keeper
book kid book__kid
book killer book__killer
book kind book__kind
book knowledge book__knowledge
book land book__land
book language book__language
book launch book__launch
book law book__law
book layout book__layout
book learning book__learning
book legend book__legend
book lending book__lending
book length book__length
book lesson book__lesson
book letter book__letter
book level book__level
book library book__library
book life book__life
book light book__light
book limit book__limit
book line book__line
book link book__link
book list book__list
book listing book__listing
book literature book__literature
book loan book__loan
book location book__location
book london book__london
book look book__look
book lost book__lost
book lot book__lot
book love book__love
book lover book__lover
book ltd book__ltd
book lung book__lung
book lyric book__lyric
book machine book__machine
book magazine book__magazine
book magic book__magic
book mail book__mail
book maker book__maker
book making book__making
book man book__man
book management book__management
book manager book__manager
book manufacturer book__manufacturer
book manuscript book__manuscript
book map book__map
book maps book__maps
book march book__march
book mark book__mark
book market book__market
book marketing book__marketing
book match book__match
book material book__material
book may book__may
book meaning book__meaning
book media book__media
book medium book__medium
book meeting book__meeting
book member book__member
book meme book__meme
book menu book__menu
book merit book__merit
book message book__message
book metaphor book__metaphor
book method book__method
book michael book__michael
book mind book__mind
book minisery book__minisery
book model book__model
book module book__module
book money book__money
book month book__month
book mormon book__mormon
book move book__move
book movie book__movie
book music book__music
book musical book__musical
book my book__my
book name book__name
book narrative book__narrative
book narrator book__narrator
book nature book__nature
book new book__new
book news book__news
book newspaper book__newspaper
book night book__night
book no book__no
book nobody book__nobody
book note book__note
book nothing book__nothing
book notice book__notice
book nov book__nov
book novel book__novel
book now book__now
book number book__number
book o book__o
book object book__object
book offer book__offer
book offering book__offering
book official book__official
book old book__old
book one book__one
book online book__online
book opening book__opening
book option book__option
book or book__or
book order book__order
book ordering book__ordering
book orientalism book__orientalism
book origin book__origin
book our book__our
book owner book__owner
book ownership book__ownership
book p book__p
book pack book__pack
book package book__package
book packager book__packager
book packaging book__packaging
book page book__page
book pages book__pages
book paint book__paint
book painting book__painting
book pamphlet book__pamphlet
book panel book__panel
book paper book__paper
book paperback book__paperback
book parent book__parent
book part book__part
book party book__party
book passage book__passage
book patient book__patient
book paul book__paul
book pay book__pay
book pdf book__pdf
book people book__people
book periodical book__periodical
book peter book__peter
book philosophy book__philosophy
book phone book__phone
book photo book__photo
book photograph book__photograph
book picture book__picture
book pitch book__pitch
book place book__place
book plan book__plan
book plate book__plate
book play book__play
book player book__player
book plot book__plot
book poem book__poem
book poetry book__poetry
book point book__point
book poker book__poker
book policy book__policy
book politics book__politics
book popularity book__popularity
book post book__post
book poster book__poster
book power book__power
book practice book__practice
book preface book__preface
book prelude book__prelude
book prescription book__prescription
book presentation book__presentation
book press book__press
book price book__price
book principle book__principle
book print book__print
book printer book__printer
book printing book__printing
book prise book__prise
book prize book__prize
book problem book__problem
book proceed book__proceed
book process book__process
book producer book__producer
book product book__product
book production book__production
book professional book__professional
book profile book__profile
book profit book__profit
book program book__program
book programme book__programme
book progress book__progress
book project book__project
book promotion book__promotion
book property book__property
book proposal book__proposal
book protagonist book__protagonist
book provision book__provision
book pub book__pub
book publication book__publication
book publicity book__publicity
book publisher book__publisher
book publishers book__publishers
book publishing book__publishing
book pupil book__pupil
book purchase book__purchase
book purchasing book__purchasing
book purpose book__purpose
book puzzle book__puzzle
book quality book__quality
book question book__question
book quiz book__quiz
book quot book__quot
book quote book__quote
book race book__race
book rack book__rack
book radio book__radio
book range book__range
book rate book__rate
book rating book__rating
book read book__read
book reader book__reader
book reading book__reading
book reception book__reception
book recipe book__recipe
book recommendation book__recommendation
book record book__record
book recording book__recording
book ref book__ref
book reference book__reference
book register book__register
book release book__release
book released book__released
book religion book__religion
book remembrance book__remembrance
book renewal book__renewal
book repair book__repair
book report book__report
book request book__request
book requirement book__requirement
book research book__research
book reservation book__reservation
book resource book__resource
book restaurant book__restaurant
book result book__result
book retailer book__retailer
book retailing book__retailing
book return book__return
book revelation book__revelation
book review book__review
book reviewer book__reviewer
book reviews book__reviews
book right book__right
book robert book__robert
book rock book__rock
book room book__room
book round book__round
book royalty book__royalty
book rule book__rule
book run book__run
book s book__s
book sale book__sale
book sales book__sales
book sample book__sample
book scanner book__scanner
book scene book__scene
book scheme book__scheme
book school book__school
book science book__science
book scope book__scope
book score book__score
book script book__script
book search book__search
book seat book__seat
book secret book__secret
book section book__section
book security book__security
book selection book__selection
book self book__self
book seller book__seller
book selling book__selling
book seminar book__seminar
book sense book__sense
book september book__september
book sequel book__sequel
book sequence book__sequence
book serial book__serial
book series book__series
book service book__service
book services book__services
book session book__session
book set book__set
book setting book__setting
book sex book__sex
book shadow book__shadow
book shadows book__shadows
book shakespeare book__shakespeare
book share book__share
book sharing book__sharing
book shelf book__shelf
book shelving book__shelving
book shop book__shop
book shopping book__shopping
book show book__show
book showcase book__showcase
book showing book__showing
book sign book__sign
book signing book__signing
book simple book__simple
book site book__site
book size book__size
book ski book__ski
book social book__social
book society book__society
book software book__software
book someone book__someone
book something book__something
book song book__song
book sound book__sound
book source book__source
book space book__space
book span book__span
book specialist book__specialist
book specie book__specie
book species book__species
book specification book__specification
book spending book__spending
book spine book__spine
book sport book__sport
book stack book__stack
book stall book__stall
book stand book__stand
book standard book__standard
book star book__star
book start book__start
book state book__state
book stationery book__stationery
book status book__status
book stephen book__stephen
book stock book__stock
book storage book__storage
book store book__store
book storey book__storey
book story book__story
book storyline book__storyline
book strength book__strength
book structure book__structure
book student book__student
book study book__study
book stuff book__stuff
book style book__style
book subject book__subject
book subtitle book__subtitle
book success book__success
book sudoku book__sudoku
book suggestion book__suggestion
book summary book__summary
book superhero book__superhero
book superheroine book__superheroine
book supervillain book__supervillain
book supervillains book__supervillains
book supplement book__supplement
book supplier book__supplier
book supply book__supply
book support book__support
book surfing book__surfing
book survey book__survey
book swap book__swap
book synopsis book__synopsis
book system book__system
book t book__t
book table book__table
book tag book__tag
book tale book__tale
book talk book__talk
book tape book__tape
book target book__target
book taxi book__taxi
book teacher book__teacher
book teaching book__teaching
book team book__team
book technology book__technology
book telephone book__telephone
book television book__television
book term book__term
book test book__test
book text book__text
book th book__th
book thank book__thank
book the book__the
book theatre book__theatre
book theft book__theft
book theme book__theme
book theory book__theory
book thesis book__thesis
book thief book__thief
book thing book__thing
book thinking book__thinking
book this book__this
book three book__three
book ticket book__ticket
book tickets book__tickets
book time book__time
book times book__times
book tip book__tip
book title book__title
book today book__today
book todo book__todo
book token book__token
book tokens book__tokens
book tomorrow book__tomorrow
book tool book__tool
book top book__top
book topic book__topic
book touch book__touch
book tour book__tour
book town book__town
book toy book__toy
book trade book__trade
book tradition book__tradition
book train book__train
book training book__training
book transcriptions book__transcriptions
book translation book__translation
book transport book__transport
book travel book__travel
book treatment book__treatment
book trilogy book__trilogy
book trip book__trip
book trust book__trust
book tutorials book__tutorials
book tv book__tv
book type book__type
book uk book__uk
book ukl book__ukl
book universe book__universe
book university book__university
book update book__update
book url book__url
book us book__us
book use book__use
book v book__v
book value book__value
book venue book__venue
book version book__version
book vi book__vi
book video book__video
book view book__view
book viewing book__viewing
book vii book__vii
book village book__village
book villain book__villain
book vision book__vision
book visit book__visit
book voice book__voice
book vol book__vol
book volume book__volume
book voucher book__voucher
book war book__war
book way book__way
book web book__web
book website book__website
book websites book__websites
book wedding book__wedding
book week book__week
book weekend book__weekend
book wholesaler book__wholesaler
book will book__will
book winner book__winner
book woman book__woman
book word book__word
book work book__work
book works book__works
book workshop book__workshop
book world book__world
book worm book__worm
book worth book__worth
book writer book__writer
book writing book__writing
book x book__x
book year book__year
book yearbook book__yearbook
book your book__your
book yours book__yours
boot area boot__area
boot attack boot__attack
boot award boot__award
boot bag boot__bag
boot block boot__block
boot book boot__book
boot boot boot__boot
boot box boot__box
boot boy boot__boy
boot camp boot__camp
boot capacity boot__capacity
boot cd boot__cd
boot code boot__code
boot command boot__command
boot company boot__company
boot configuration boot__configuration
boot cover boot__cover
boot cut boot__cut
boot design boot__design
boot device boot__device
boot disc boot__disc
boot disk boot__disk
boot diskette boot__diskette
boot drive boot__drive
boot etc boot__etc
boot factory boot__factory
boot failure boot__failure
boot fair boot__fair
boot file boot__file
boot firmware boot__firmware
boot floor boot__floor
boot floppy boot__floppy
boot heel boot__heel
boot hiking boot__hiking
boot hill boot__hill
boot hire boot__hire
boot holiday boot__holiday
boot image boot__image
boot information boot__information
boot installation boot__installation
boot item boot__item
boot lace boot__lace
boot lid boot__lid
boot line boot__line
boot liner boot__liner
boot linux boot__linux
boot loader boot__loader
boot machine boot__machine
boot maker boot__maker
boot manager boot__manager
boot manufacturer boot__manufacturer
boot mark boot__mark
boot medium boot__medium
boot menu boot__menu
boot message boot__message
boot method boot__method
boot mode boot__mode
boot option boot__option
boot order boot__order
boot parameter boot__parameter
boot partition boot__partition
boot path boot__path
boot pc boot__pc
boot polish boot__polish
boot print boot__print
boot priority boot__priority
boot problem boot__problem
boot procedure boot__procedure
boot process boot__process
boot program boot__program
boot rack boot__rack
boot record boot__record
boot release boot__release
boot room boot__room
boot root boot__root
boot sale boot__sale
boot sales boot__sales
boot scraper boot__scraper
boot screen boot__screen
boot script boot__script
boot sector boot__sector
boot sequence boot__sequence
boot server boot__server
boot shoe boot__shoe
boot shop boot__shop
boot size boot__size
boot sole boot__sole
boot space boot__space
boot spoiler boot__spoiler
boot start boot__start
boot system boot__system
boot time boot__time
boot top boot__top
boot virus boot__virus
boot volume boot__volume
boot warmer boot__warmer
boot winner boot__winner
bottle age bottle__age
bottle bank bottle__bank
bottle beer bottle__beer
bottle bill bottle__bill
bottle bottle bottle__bottle
bottle brandy bottle__brandy
bottle brush bottle__brush
bottle cage bottle__cage
bottle can bottle__can
bottle cap bottle__cap
bottle carrier bottle__carrier
bottle case bottle__case
bottle champagne bottle__champagne
bottle city bottle__city
bottle classic bottle__classic
bottle classics bottle__classics
bottle collection bottle__collection
bottle colour bottle__colour
bottle company bottle__company
bottle content bottle__content
bottle cooler bottle__cooler
bottle cork bottle__cork
bottle cover bottle__cover
bottle design bottle__design
bottle episode bottle__episode
bottle etc bottle__etc
bottle fed bottle__fed
bottle feed bottle__feed
bottle feeding bottle__feeding
bottle fermentation bottle__fermentation
bottle fly bottle__fly
bottle gift bottle__gift
bottle glass bottle__glass
bottle gourd bottle__gourd
bottle green bottle__green
bottle hand bottle__hand
bottle holder bottle__holder
bottle house bottle__house
bottle jack bottle__jack
bottle jar bottle__jar
bottle kiln bottle__kiln
bottle label bottle__label
bottle lid bottle__lid
bottle manufacturer bottle__manufacturer
bottle match bottle__match
bottle milk bottle__milk
bottle neck bottle__neck
bottle nose bottle__nose
bottle number bottle__number
bottle o bottle__o
bottle opener bottle__opener
bottle oven bottle__oven
bottle people bottle__people
bottle pocket bottle__pocket
bottle price bottle__price
bottle production bottle__production
bottle quot bottle__quot
bottle rack bottle__rack
bottle recycling bottle__recycling
bottle ref bottle__ref
bottle rocket bottle__rocket
bottle scheme bottle__scheme
bottle sedge bottle__sedge
bottle service bottle__service
bottle shape bottle__shape
bottle shop bottle__shop
bottle size bottle__size
bottle stall bottle__stall
bottle stopper bottle__stopper
bottle storage bottle__storage
bottle store bottle__store
bottle teat bottle__teat
bottle top bottle__top
bottle view bottle__view
bottle wall bottle__wall
bottle warmer bottle__warmer
bottle warming bottle__warming
bottle washer bottle__washer
bottle water bottle__water
bottle whisky bottle__whisky
bottle wine bottle__wine
bowl ad bowl__ad
bowl alliance bowl__alliance
bowl appearance bowl__appearance
bowl area bowl__area
bowl barrow bowl__barrow
bowl berth bowl__berth
bowl bid bowl__bid
bowl bowl bowl__bowl
bowl bowling bowl__bowling
bowl broadcast bowl__broadcast
bowl champion bowl__champion
bowl championship bowl__championship
bowl college bowl__college
bowl commercial bowl__commercial
bowl committee bowl__committee
bowl competition bowl__competition
bowl concert bowl__concert
bowl cut bowl__cut
bowl defensive bowl__defensive
bowl drought bowl__drought
bowl eligibility bowl__eligibility
bowl eligible bowl__eligible
bowl era bowl__era
bowl event bowl__event
bowl experience bowl__experience
bowl feeder bowl__feeder
bowl food bowl__food
bowl football bowl__football
bowl form bowl__form
bowl game bowl__game
bowl haircut bowl__haircut
bowl halftime bowl__halftime
bowl history bowl__history
bowl honors bowl__honors
bowl iii bowl__iii
bowl incident bowl__incident
bowl invitation bowl__invitation
bowl linebacker bowl__linebacker
bowl loser bowl__loser
bowl loss bowl__loss
bowl mix bowl__mix
bowl mvp bowl__mvp
bowl official bowl__official
bowl parade bowl__parade
bowl participant bowl__participant
bowl party bowl__party
bowl performance bowl__performance
bowl player bowl__player
bowl quarterback bowl__quarterback
bowl record bowl__record
bowl ring bowl__ring
bowl run bowl__run
bowl season bowl__season
bowl selection bowl__selection
bowl series bowl__series
bowl shape bowl__shape
bowl show bowl__show
bowl sink bowl__sink
bowl slot bowl__slot
bowl squad bowl__squad
bowl stadium bowl__stadium
bowl subdivision bowl__subdivision
bowl sunday bowl__sunday
bowl super bowl__super
bowl team bowl__team
bowl ticket bowl__ticket
bowl time bowl__time
bowl title bowl__title
bowl tournament bowl__tournament
bowl trip bowl__trip
bowl trophy bowl__trophy
bowl v bowl__v
bowl victory bowl__victory
bowl water bowl__water
bowl week bowl__week
bowl weekend bowl__weekend
bowl whisk bowl__whisk
bowl win bowl__win
bowl winner bowl__winner
bowl world bowl__world
bowl xl bowl__xl
bowl xli bowl__xli
bowl xlii bowl__xlii
bowl xliii bowl__xliii
bowl xxv bowl__xxv
bowl xxxiv bowl__xxxiv
bowl xxxix bowl__xxxix
bowl xxxvii bowl__xxxvii
bowl xxxviii bowl__xxxviii
bowl year bowl__year
boy ability boy__ability
boy achievement boy__achievement
boy action boy__action
boy actor boy__actor
boy ad boy__ad
boy advance boy__advance
boy adventure boy__adventure
boy age boy__age
boy album boy__album
boy antic boy__antic
boy arm boy__arm
boy artist boy__artist
boy association boy__association
boy attainment boy__attainment
boy attention boy__attention
boy attitude boy__attitude
boy baby boy__baby
boy back boy__back
boy band boy__band
boy baseball boy__baseball
boy basketball boy__basketball
boy bathroom boy__bathroom
boy bedroom boy__bedroom
boy behaviour boy__behaviour
boy bike boy__bike
boy birth boy__birth
boy birthday boy__birthday
boy blue boy__blue
boy body boy__body
boy book boy__book
boy boy boy__boy
boy brain boy__brain
boy brigade boy__brigade
boy brother boy__brother
boy camp boy__camp
boy cannot boy__cannot
boy cartridge boy__cartridge
boy cat boy__cat
boy category boy__category
boy champion boy__champion
boy championship boy__championship
boy character boy__character
boy child boy__child
boy choir boy__choir
boy chorister boy__chorister
boy chorus boy__chorus
boy class boy__class
boy clothes boy__clothes
boy clothing boy__clothing
boy club boy__club
boy college boy__college
boy color boy__color
boy colour boy__colour
boy comic boy__comic
boy company boy__company
boy competition boy__competition
boy cricket boy__cricket
boy cross boy__cross
boy culture boy__culture
boy dance boy__dance
boy date boy__date
boy david boy__david
boy day boy__day
boy death boy__death
boy detective boy__detective
boy division boy__division
boy dog boy__dog
boy doll boy__doll
boy dorm boy__dorm
boy dormitory boy__dormitory
boy dream boy__dream
boy ear boy__ear
boy education boy__education
boy emperor boy__emperor
boy emulator boy__emulator
boy entertainment boy__entertainment
boy entrant boy__entrant
boy escape boy__escape
boy event boy__event
boy everybody boy__everybody
boy experience boy__experience
boy eye boy__eye
boy face boy__face
boy family boy__family
boy fan boy__fan
boy fantasy boy__fantasy
boy father boy__father
boy fight boy__fight
boy film boy__film
boy fishing boy__fishing
boy floyd boy__floyd
boy foot boy__foot
boy football boy__football
boy friend boy__friend
boy friendship boy__friendship
boy game boy__game
boy gang boy__gang
boy genius boy__genius
boy george boy__george
boy gift boy__gift
boy girl boy__girl
boy girls boy__girls
boy golf boy__golf
boy grammar boy__grammar
boy grandfather boy__grandfather
boy group boy__group
boy hair boy__hair
boy half boy__half
boy hand boy__hand
boy handheld boy__handheld
boy hat boy__hat
boy head boy__head
boy heart boy__heart
boy hero boy__hero
boy hockey boy__hockey
boy home boy__home
boy hostel boy__hostel
boy house boy__house
boy i boy__i
boy image boy__image
boy imagination boy__imagination
boy interest boy__interest
boy javelin boy__javelin
boy job boy__job
boy john boy__john
boy kill boy__kill
boy king boy__king
boy label boy__label
boy labour boy__labour
boy lacrosse boy__lacrosse
boy league boy__league
boy least boy__least
boy leg boy__leg
boy life boy__life
boy line boy__line
boy literacy boy__literacy
boy living boy__living
boy locker boy__locker
boy look boy__look
boy lost boy__lost
boy love boy__love
boy magazine boy__magazine
boy man boy__man
boy meets boy__meets
boy member boy__member
boy micro boy__micro
boy mind boy__mind
boy mother boy__mother
boy mouth boy__mouth
boy murder boy__murder
boy music boy__music
boy name boy__name
boy need boy__need
boy network boy__network
boy nick boy__nick
boy night boy__night
boy o boy__o
boy one boy__one
boy paper boy__paper
boy parent boy__parent
boy part boy__part
boy performance boy__performance
boy play boy__play
boy player boy__player
boy playground boy__playground
boy point boy__point
boy pop boy__pop
boy port boy__port
boy power boy__power
boy prep boy__prep
boy problem boy__problem
boy progress boy__progress
boy pub boy__pub
boy race boy__race
boy racer boy__racer
boy reader boy__reader
boy reading boy__reading
boy record boy__record
boy records boy__records
boy remix boy__remix
boy replied boy__replied
boy restaurant boy__restaurant
boy result boy__result
boy return boy__return
boy rock boy__rock
boy role boy__role
boy room boy__room
boy round boy__round
boy rugby boy__rugby
boy sam boy__sam
boy school boy__school
boy scout boy__scout
boy scouting boy__scouting
boy scouts boy__scouts
boy seaman boy__seaman
boy search boy__search
boy section boy__section
boy series boy__series
boy shoe boy__shoe
boy shot boy__shot
boy shoulder boy__shoulder
boy side boy__side
boy singer boy__singer
boy singing boy__singing
boy single boy__single
boy sister boy__sister
boy size boy__size
boy slim boy__slim
boy soccer boy__soccer
boy soldier boy__soldier
boy song boy__song
boy soprano boy__soprano
boy soul boy__soul
boy sport boy__sport
boy squad boy__squad
boy standing boy__standing
boy state boy__state
boy storey boy__storey
boy story boy__story
boy struggle boy__struggle
boy study boy__study
boy stuff boy__stuff
boy style boy__style
boy suffering boy__suffering
boy summer boy__summer
boy surface boy__surface
boy swimming boy__swimming
boy system boy__system
boy tactic boy__tactic
boy talent boy__talent
boy talk boy__talk
boy team boy__team
boy tennis boy__tennis
boy the boy__the
boy thing boy__thing
boy three boy__three
boy time boy__time
boy title boy__title
boy toilet boy__toilet
boy tour boy__tour
boy town boy__town
boy toy boy__toy
boy track boy__track
boy training boy__training
boy treble boy__treble
boy trouble boy__trouble
boy type boy__type
boy uncle boy__uncle
boy underachievement boy__underachievement
boy uniform boy__uniform
boy varsity boy__varsity
boy version boy__version
boy video boy__video
boy view boy__view
boy voice boy__voice
boy volleyball boy__volleyball
boy water boy__water
boy way boy__way
boy weekend boy__weekend
boy williamson boy__williamson
boy wizard boy__wizard
boy woman boy__woman
boy wonder boy__wonder
boy work boy__work
boy world boy__world
boy writing boy__writing
boy year boy__year
boy youth boy__youth
bread analysis bread__analysis
bread bag bread__bag
bread baker bread__baker
bread bakery bread__bakery
bread basket bread__basket
bread beer bread__beer
bread bin bread__bin
bread board bread__board
bread body bread__body
bread brand bread__brand
bread bread bread__bread
bread breakfast bread__breakfast
bread bun bread__bun
bread butter bread__butter
bread cake bread__cake
bread card bread__card
bread cereal bread__cereal
bread cheese bread__cheese
bread company bread__company
bread crumb bread__crumb
bread crust bread__crust
bread cube bread__cube
bread delivery bread__delivery
bread dough bread__dough
bread factory bread__factory
bread fish bread__fish
bread flake bread__flake
bread flour bread__flour
bread fruit bread__fruit
bread grain bread__grain
bread improver bread__improver
bread knife bread__knife
bread life bread__life
bread line bread__line
bread loaf bread__loaf
bread machine bread__machine
bread maker bread__maker
bread making bread__making
bread man bread__man
bread market bread__market
bread meat bread__meat
bread milk bread__milk
bread mix bread__mix
bread oven bread__oven
bread pasta bread__pasta
bread pizza bread__pizza
bread portion bread__portion
bread potato bread__potato
bread price bread__price
bread product bread__product
bread production bread__production
bread pudding bread__pudding
bread punch bread__punch
bread queue bread__queue
bread ration bread__ration
bread recipe bread__recipe
bread rice bread__rice
bread riot bread__riot
bread rise bread__rise
bread roll bread__roll
bread sale bread__sale
bread sandwich bread__sandwich
bread sauce bread__sauce
bread shop bread__shop
bread shortage bread__shortage
bread slice bread__slice
bread spread bread__spread
bread stick bread__stick
bread store bread__store
bread street bread__street
bread supply bread__supply
bread tin bread__tin
bread toast bread__toast
bread type bread__type
bread van bread__van
bread water bread__water
bread wheat bread__wheat
bread wine bread__wine
bread winner bread__winner
breakfast accommodation breakfast__accommodation
breakfast accomodation breakfast__accomodation
breakfast admission breakfast__admission
breakfast afternoon breakfast__afternoon
breakfast area breakfast__area
breakfast arrangement breakfast__arrangement
breakfast b breakfast__b
breakfast bacon breakfast__bacon
breakfast bap breakfast__bap
breakfast bar breakfast__bar
breakfast basis breakfast__basis
breakfast basket breakfast__basket
breakfast bed breakfast__bed
breakfast bike breakfast__bike
breakfast bowl breakfast__bowl
breakfast box breakfast__box
breakfast bread breakfast__bread
breakfast breakfast breakfast__breakfast
breakfast briefing breakfast__briefing
breakfast buffet breakfast__buffet
breakfast burrito breakfast__burrito
breakfast business breakfast__business
breakfast cereal breakfast__cereal
breakfast choice breakfast__choice
breakfast club breakfast__club
breakfast clubs breakfast__clubs
breakfast coffee breakfast__coffee
breakfast continental breakfast__continental
breakfast course breakfast__course
breakfast cup breakfast__cup
breakfast daily breakfast__daily
breakfast day breakfast__day
breakfast departure breakfast__departure
breakfast dinner breakfast__dinner
breakfast dish breakfast__dish
breakfast double breakfast__double
breakfast drink breakfast__drink
breakfast drive breakfast__drive
breakfast egg breakfast__egg
breakfast english breakfast__english
breakfast establishment breakfast__establishment
breakfast evening breakfast__evening
breakfast event breakfast__event
breakfast everyone breakfast__everyone
breakfast extra breakfast__extra
breakfast facility breakfast__facility
breakfast fare breakfast__fare
breakfast feast breakfast__feast
breakfast food breakfast__food
breakfast full breakfast__full
breakfast guest breakfast__guest
breakfast guide breakfast__guide
breakfast holiday breakfast__holiday
breakfast host breakfast__host
breakfast hotel breakfast__hotel
breakfast hour breakfast__hour
breakfast inc breakfast__inc
breakfast initiative breakfast__initiative
breakfast item breakfast__item
breakfast kitchen breakfast__kitchen
breakfast link breakfast__link
breakfast location breakfast__location
breakfast lunch breakfast__lunch
breakfast meal breakfast__meal
breakfast meeting breakfast__meeting
breakfast menu breakfast__menu
breakfast morning breakfast__morning
breakfast news breakfast__news
breakfast night breakfast__night
breakfast nook breakfast__nook
breakfast offer breakfast__offer
breakfast offering breakfast__offering
breakfast option breakfast__option
breakfast package breakfast__package
breakfast page breakfast__page
breakfast parlour breakfast__parlour
breakfast party breakfast__party
breakfast pastry breakfast__pastry
breakfast person breakfast__person
breakfast place breakfast__place
breakfast pluto breakfast__pluto
breakfast porridge breakfast__porridge
breakfast presenter breakfast__presenter
breakfast price breakfast__price
breakfast product breakfast__product
breakfast program breakfast__program
breakfast programme breakfast__programme
breakfast provision breakfast__provision
breakfast radio breakfast__radio
breakfast rate breakfast__rate
breakfast reception breakfast__reception
breakfast restaurant breakfast__restaurant
breakfast return breakfast__return
breakfast roll breakfast__roll
breakfast room breakfast__room
breakfast run breakfast__run
breakfast sandwich breakfast__sandwich
breakfast sausage breakfast__sausage
breakfast scene breakfast__scene
breakfast scheme breakfast__scheme
breakfast selection breakfast__selection
breakfast self breakfast__self
breakfast seminar breakfast__seminar
breakfast service breakfast__service
breakfast session breakfast__session
breakfast set breakfast__set
breakfast shift breakfast__shift
breakfast show breakfast__show
breakfast single breakfast__single
breakfast slot breakfast__slot
breakfast snack breakfast__snack
breakfast star breakfast__star
breakfast start breakfast__start
breakfast station breakfast__station
breakfast stop breakfast__stop
breakfast style breakfast__style
breakfast table breakfast__table
breakfast tariff breakfast__tariff
breakfast taxis breakfast__taxis
breakfast tea breakfast__tea
breakfast team breakfast__team
breakfast television breakfast__television
breakfast terrace breakfast__terrace
breakfast thing breakfast__thing
breakfast time breakfast__time
breakfast today breakfast__today
breakfast tomorrow breakfast__tomorrow
breakfast tour breakfast__tour
breakfast transfer breakfast__transfer
breakfast tray breakfast__tray
breakfast tv breakfast__tv
breakfast vat breakfast__vat
breakfast walk breakfast__walk
breakfast website breakfast__website
breakfast week breakfast__week
breast area breast__area
breast augmentation breast__augmentation
breast awareness breast__awareness
breast band breast__band
breast biopsy breast__biopsy
breast bone breast__bone
breast breast breast__breast
breast cancer breast__cancer
breast carcinoma breast__carcinoma
breast care breast__care
breast cell breast__cell
breast change breast__change
breast chicken breast__chicken
breast clinic breast__clinic
breast collar breast__collar
breast colon breast__colon
breast condition breast__condition
breast coverage breast__coverage
breast development breast__development
breast disease breast__disease
breast enhancement breast__enhancement
breast enlargement breast__enlargement
breast exam breast__exam
breast examination breast__examination
breast feather breast__feather
breast fed breast__fed
breast feed breast__feed
breast feeding breast__feeding
breast fillet breast__fillet
breast form breast__form
breast growth breast__growth
breast health breast__health
breast height breast__height
breast imaging breast__imaging
breast implant breast__implant
breast insignia breast__insignia
breast lesion breast__lesion
breast lift breast__lift
breast lump breast__lump
breast lung breast__lung
breast meat breast__meat
breast milk breast__milk
breast muscle breast__muscle
breast neoplasm breast__neoplasm
breast pad breast__pad
breast pain breast__pain
breast patch breast__patch
breast plate breast__plate
breast pocket breast__pocket
breast problem breast__problem
breast prostate breast__prostate
breast prosthesis breast__prosthesis
breast pump breast__pump
breast reconstruction breast__reconstruction
breast reduction breast__reduction
breast removal breast__removal
breast screening breast__screening
breast service breast__service
breast shield breast__shield
breast shot breast__shot
breast side breast__side
breast size breast__size
breast star breast__star
breast stroke breast__stroke
breast surgeon breast__surgeon
breast surgery breast__surgery
breast tenderness breast__tenderness
breast tissue breast__tissue
breast tumor breast__tumor
breast tumour breast__tumour
breast unit breast__unit
brick addition brick__addition
brick apartment brick__apartment
brick arch brick__arch
brick architecture brick__architecture
brick archway brick__archway
brick attack brick__attack
brick band brick__band
brick barbecue brick__barbecue
brick barn brick__barn
brick base brick__base
brick block brick__block
brick box brick__box
brick brick brick__brick
brick bridge brick__bridge
brick building brick__building
brick bungalow brick__bungalow
brick business brick__business
brick castle brick__castle
brick ceiling brick__ceiling
brick cement brick__cement
brick chamber brick__chamber
brick chapel brick__chapel
brick chimney brick__chimney
brick church brick__church
brick cladding brick__cladding
brick clay brick__clay
brick colour brick__colour
brick column brick__column
brick company brick__company
brick concrete brick__concrete
brick construction brick__construction
brick cornice brick__cornice
brick cottage brick__cottage
brick course brick__course
brick court brick__court
brick courthouse brick__courthouse
brick culvert brick__culvert
brick design brick__design
brick dressing brick__dressing
brick dust brick__dust
brick dwelling brick__dwelling
brick earth brick__earth
brick eaves brick__eaves
brick edifice brick__edifice
brick effect brick__effect
brick elevation brick__elevation
brick enclosure brick__enclosure
brick end brick__end
brick etc brick__etc
brick extension brick__extension
brick exterior brick__exterior
brick facade brick__facade
brick face brick__face
brick factory brick__factory
brick farm brick__farm
brick farmhouse brick__farmhouse
brick feature brick__feature
brick field brick__field
brick fire brick__fire
brick fireplace brick__fireplace
brick flint brick__flint
brick floor brick__floor
brick flooring brick__flooring
brick foundation brick__foundation
brick fragment brick__fragment
brick frame brick__frame
brick front brick__front
brick frontage brick__frontage
brick gable brick__gable
brick garage brick__garage
brick gate brick__gate
brick glass brick__glass
brick gothic brick__gothic
brick hall brick__hall
brick head brick__head
brick hearth brick__hearth
brick home brick__home
brick house brick__house
brick hut brick__hut
brick industry brick__industry
brick infill brick__infill
brick kiln brick__kiln
brick kitchen brick__kitchen
brick lane brick__lane
brick layer brick__layer
brick lighthouse brick__lighthouse
brick limestone brick__limestone
brick lining brick__lining
brick lintel brick__lintel
brick maker brick__maker
brick making brick__making
brick mansion brick__mansion
brick manufacture brick__manufacture
brick manufacturer brick__manufacturer
brick manufacturing brick__manufacturing
brick mason brick__mason
brick masonry brick__masonry
brick mill brick__mill
brick model brick__model
brick mortar brick__mortar
brick mould brick__mould
brick nogging brick__nogging
brick office brick__office
brick one brick__one
brick outbuilding brick__outbuilding
brick outhouse brick__outhouse
brick oven brick__oven
brick pagoda brick__pagoda
brick panel brick__panel
brick parapet brick__parapet
brick path brick__path
brick pathway brick__pathway
brick patio brick__patio
brick pattern brick__pattern
brick pavement brick__pavement
brick pavers brick__pavers
brick paving brick__paving
brick period brick__period
brick pier brick__pier
brick pilaster brick__pilaster
brick pillar brick__pillar
brick pit brick__pit
brick plant brick__plant
brick platform brick__platform
brick plinth brick__plinth
brick porch brick__porch
brick production brick__production
brick quoin brick__quoin
brick red brick__red
brick residence brick__residence
brick ridge brick__ridge
brick road brick__road
brick roof brick__roof
brick room brick__room
brick roundhouse brick__roundhouse
brick row brick__row
brick rubble brick__rubble
brick sandstone brick__sandstone
brick school brick__school
brick schoolhouse brick__schoolhouse
brick section brick__section
brick shell brick__shell
brick shelter brick__shelter
brick shithouse brick__shithouse
brick sidewalk brick__sidewalk
brick size brick__size
brick skin brick__skin
brick slate brick__slate
brick slip brick__slip
brick stack brick__stack
brick station brick__station
brick step brick__step
brick stone brick__stone
brick store brick__store
brick street brick__street
brick structure brick__structure
brick stucco brick__stucco
brick style brick__style
brick tank brick__tank
brick technology brick__technology
brick temple brick__temple
brick terra brick__terra
brick terrace brick__terrace
brick terracotta brick__terracotta
brick tile brick__tile
brick timber brick__timber
brick tomb brick__tomb
brick tower brick__tower
brick town brick__town
brick tunnel brick__tunnel
brick type brick__type
brick university brick__university
brick vault brick__vault
brick veneer brick__veneer
brick ventilation brick__ventilation
brick viaduct brick__viaduct
brick walkway brick__walkway
brick wall brick__wall
brick warehouse brick__warehouse
brick window brick__window
brick wing brick__wing
brick wood brick__wood
brick work brick__work
brick yard brick__yard
bridge abutment bridge__abutment
bridge access bridge__access
bridge accident bridge__accident
bridge album bridge__album
bridge approach bridge__approach
bridge arch bridge__arch
bridge area bridge__area
bridge arrangement bridge__arrangement
bridge assessment bridge__assessment
bridge author bridge__author
bridge authority bridge__authority
bridge bidding bridge__bidding
bridge board bridge__board
bridge boat bridge__boat
bridge book bridge__book
bridge branch bridge__branch
bridge bridge bridge__bridge
bridge builder bridge__builder
bridge builders bridge__builders
bridge building bridge__building
bridge bus bridge__bus
bridge business bridge__business
bridge cable bridge__cable
bridge camera bridge__camera
bridge canal bridge__canal
bridge cannot bridge__cannot
bridge car bridge__car
bridge card bridge__card
bridge career bridge__career
bridge case bridge__case
bridge centre bridge__centre
bridge ch bridge__ch
bridge championship bridge__championship
bridge chapel bridge__chapel
bridge chip bridge__chip
bridge circle bridge__circle
bridge circuit bridge__circuit
bridge city bridge__city
bridge clearance bridge__clearance
bridge click bridge__click
bridge climate bridge__climate
bridge close bridge__close
bridge closure bridge__closure
bridge club bridge__club
bridge collapse bridge__collapse
bridge column bridge__column
bridge community bridge__community
bridge company bridge__company
bridge competition bridge__competition
bridge complex bridge__complex
bridge component bridge__component
bridge concept bridge__concept
bridge condition bridge__condition
bridge configuration bridge__configuration
bridge connection bridge__connection
bridge construction bridge__construction
bridge contract bridge__contract
bridge control bridge__control
bridge convention bridge__convention
bridge cost bridge__cost
bridge course bridge__course
bridge crew bridge__crew
bridge cricket bridge__cricket
bridge cross bridge__cross
bridge crossing bridge__crossing
bridge date bridge__date
bridge day bridge__day
bridge deck bridge__deck
bridge design bridge__design
bridge designer bridge__designer
bridge development bridge__development
bridge disaster bridge__disaster
bridge door bridge__door
bridge edinburgh bridge__edinburgh
bridge end bridge__end
bridge engine bridge__engine
bridge engineer bridge__engineer
bridge engineering bridge__engineering
bridge entrance bridge__entrance
bridge etc bridge__etc
bridge evening bridge__evening
bridge event bridge__event
bridge exhibition bridge__exhibition
bridge exit bridge__exit
bridge experience bridge__experience
bridge facility bridge__facility
bridge failure bridge__failure
bridge farm bridge__farm
bridge ferry bridge__ferry
bridge film bridge__film
bridge financing bridge__financing
bridge fire bridge__fire
bridge flight bridge__flight
bridge foot bridge__foot
bridge form bridge__form
bridge foundation bridge__foundation
bridge front bridge__front
bridge game bridge__game
bridge gap bridge__gap
bridge gate bridge__gate
bridge girder bridge__girder
bridge ground bridge__ground
bridge group bridge__group
bridge guest bridge__guest
bridge guitar bridge__guitar
bridge hand bridge__hand
bridge head bridge__head
bridge height bridge__height
bridge high bridge__high
bridge highway bridge__highway
bridge history bridge__history
bridge hole bridge__hole
bridge home bridge__home
bridge hotel bridge__hotel
bridge house bridge__house
bridge humbucker bridge__humbucker
bridge image bridge__image
bridge improvement bridge__improvement
bridge incident bridge__incident
bridge inn bridge__inn
bridge inspection bridge__inspection
bridge issue bridge__issue
bridge jump bridge__jump
bridge junction bridge__junction
bridge keeper bridge__keeper
bridge lane bridge__lane
bridge league bridge__league
bridge length bridge__length
bridge level bridge__level
bridge library bridge__library
bridge lift bridge__lift
bridge light bridge__light
bridge line bridge__line
bridge link bridge__link
bridge loan bridge__loan
bridge local bridge__local
bridge location bridge__location
bridge lock bridge__lock
bridge london bridge__london
bridge magazine bridge__magazine
bridge maintenance bridge__maintenance
bridge management bridge__management
bridge material bridge__material
bridge mile bridge__mile
bridge mill bridge__mill
bridge minute bridge__minute
bridge mode bridge__mode
bridge model bridge__model
bridge move bridge__move
bridge music bridge__music
bridge name bridge__name
bridge near bridge__near
bridge neck bridge__neck
bridge network bridge__network
bridge news bridge__news
bridge no bridge__no
bridge north bridge__north
bridge number bridge__number
bridge office bridge__office
bridge officer bridge__officer
bridge one bridge__one
bridge opening bridge__opening
bridge operation bridge__operation
bridge operator bridge__operator
bridge owner bridge__owner
bridge page bridge__page
bridge parapet bridge__parapet
bridge park bridge__park
bridge part bridge__part
bridge partner bridge__partner
bridge party bridge__party
bridge passage bridge__passage
bridge people bridge__people
bridge pickup bridge__pickup
bridge piece bridge__piece
bridge pier bridge__pier
bridge pillar bridge__pillar
bridge pin bridge__pin
bridge plan bridge__plan
bridge plate bridge__plate
bridge platform bridge__platform
bridge player bridge__player
bridge points bridge__points
bridge port bridge__port
bridge position bridge__position
bridge problem bridge__problem
bridge program bridge__program
bridge programme bridge__programme
bridge project bridge__project
bridge proposal bridge__proposal
bridge pub bridge__pub
bridge rail bridge__rail
bridge railing bridge__railing
bridge railway bridge__railway
bridge rd bridge__rd
bridge reconstruction bridge__reconstruction
bridge records bridge__records
bridge rectifier bridge__rectifier
bridge repair bridge__repair
bridge replacement bridge__replacement
bridge restoration bridge__restoration
bridge right bridge__right
bridge river bridge__river
bridge road bridge__road
bridge room bridge__room
bridge roundabout bridge__roundabout
bridge route bridge__route
bridge run bridge__run
bridge saddle bridge__saddle
bridge safety bridge__safety
bridge scene bridge__scene
bridge scheme bridge__scheme
bridge school bridge__school
bridge section bridge__section
bridge series bridge__series
bridge service bridge__service
bridge session bridge__session
bridge side bridge__side
bridge sign bridge__sign
bridge site bridge__site
bridge software bridge__software
bridge song bridge__song
bridge south bridge__south
bridge span bridge__span
bridge st bridge__st
bridge state bridge__state
bridge station bridge__station
bridge steam bridge__steam
bridge stock bridge__stock
bridge stone bridge__stone
bridge street bridge__street
bridge strengthening bridge__strengthening
bridge strike bridge__strike
bridge structure bridge__structure
bridge student bridge__student
bridge superstructure bridge__superstructure
bridge support bridge__support
bridge swing bridge__swing
bridge system bridge__system
bridge table bridge__table
bridge teacher bridge__teacher
bridge team bridge__team
bridge technologist bridge__technologist
bridge tel bridge__tel
bridge tender bridge__tender
bridge terminus bridge__terminus
bridge the bridge__the
bridge theory bridge__theory
bridge time bridge__time
bridge today bridge__today
bridge toll bridge__toll
bridge too bridge__too
bridge top bridge__top
bridge tournament bridge__tournament
bridge tower bridge__tower
bridge town bridge__town
bridge towpath bridge__towpath
bridge traffic bridge__traffic
bridge trail bridge__trail
bridge train bridge__train
bridge trilogy bridge__trilogy
bridge troll bridge__troll
bridge tube bridge__tube
bridge tunnel bridge__tunnel
bridge turn bridge__turn
bridge type bridge__type
bridge unit bridge__unit
bridge view bridge__view
bridge village bridge__village
bridge visitor bridge__visitor
bridge walk bridge__walk
bridge walkway bridge__walkway
bridge wall bridge__wall
bridge ward bridge__ward
bridge watch bridge__watch
bridge water bridge__water
bridge way bridge__way
bridge web bridge__web
bridge website bridge__website
bridge weir bridge__weir
bridge west bridge__west
bridge wharf bridge__wharf
bridge window bridge__window
bridge wing bridge__wing
bridge work bridge__work
bridge world bridge__world
bridge writer bridge__writer
bridge year bridge__year
bridge yesterday bridge__yesterday
bubble bag bubble__bag
bubble bar bubble__bar
bubble bath bubble__bath
bubble blower bubble__blower
bubble bobble bubble__bobble
bubble boy bubble__boy
bubble bubble bubble__bubble
bubble burst bubble__burst
bubble canopy bubble__canopy
bubble car bubble__car
bubble chamber bubble__chamber
bubble chart bubble__chart
bubble collapse bubble__collapse
bubble column bubble__column
bubble crash bubble__crash
bubble curtain bubble__curtain
bubble diffuser bubble__diffuser
bubble dynamics bubble__dynamics
bubble economy bubble__economy
bubble form bubble__form
bubble formation bubble__formation
bubble game bubble__game
bubble growth bubble__growth
bubble gum bubble__gum
bubble jet bubble__jet
bubble level bubble__level
bubble light bubble__light
bubble machine bubble__machine
bubble memory bubble__memory
bubble mixture bubble__mixture
bubble model bubble__model
bubble nest bubble__nest
bubble net bubble__net
bubble perm bubble__perm
bubble point bubble__point
bubble radius bubble__radius
bubble raft bubble__raft
bubble screen bubble__screen
bubble size bubble__size
bubble snail bubble__snail
bubble solution bubble__solution
bubble sort bubble__sort
bubble tea bubble__tea
bubble time bubble__time
bubble top bubble__top
bubble trouble bubble__trouble
bubble tube bubble__tube
bubble universe bubble__universe
bubble wall bubble__wall
bubble wand bubble__wand
bubble wrap bubble__wrap
building a building__a
building ability building__ability
building access building__access
building accommodation building__accommodation
building account building__account
building acoustics building__acoustics
building act building__act
building action building__action
building activity building__activity
building addition building__addition
building address building__address
building administration building__administration
building advice building__advice
building age building__age
building agreement building__agreement
building air building__air
building aircraft building__aircraft
building alliance building__alliance
building allowance building__allowance
building alteration building__alteration
building alternative building__alternative
building analysis building__analysis
building apartment building__apartment
building appeal building__appeal
building appearance building__appearance
building application building__application
building approach building__approach
building approval building__approval
building archaeology building__archaeology
building architect building__architect
building architecture building__architecture
building area building__area
building art building__art
building article building__article
building aspect building__aspect
building assessment building__assessment
building asset building__asset
building assistance building__assistance
building association building__association
building audience building__audience
building authority building__authority
building automation building__automation
building award building__award
building awards building__awards
building awareness building__awareness
building base building__base
building basement building__basement
building behaviour building__behaviour
building benefit building__benefit
building better building__better
building bible building__bible
building blend building__blend
building block building__block
building blocks building__blocks
building board building__board
building boat building__boat
building book building__book
building boom building__boom
building brand building__brand
building brick building__brick
building bridge building__bridge
building bridges building__bridges
building brief building__brief
building budget building__budget
building build building__build
building building building__building
building bulletin building__bulletin
building business building__business
building campaign building__campaign
building campus building__campus
building canal building__canal
building cannot building__cannot
building capability building__capability
building capacity building__capacity
building capital building__capital
building car building__car
building career building__career
building case building__case
building castle building__castle
building category building__category
building center building__center
building centre building__centre
building century building__century
building challenge building__challenge
building change building__change
building chapel building__chapel
building character building__character
building characteristic building__characteristic
building church building__church
building city building__city
building civil building__civil
building class building__class
building classroom building__classroom
building cleaning building__cleaning
building click building__click
building client building__client
building close building__close
building club building__club
building cluster building__cluster
building coalition building__coalition
building code building__code
building collapse building__collapse
building collection building__collection
building college building__college
building commission building__commission
building committee building__committee
building communication building__communication
building community building__community
building company building__company
building competition building__competition
building completion building__completion
building complex building__complex
building component building__component
building computer building__computer
building concept building__concept
building condition building__condition
building conference building__conference
building confidence building__confidence
building configuration building__configuration
building connection building__connection
building consensus building__consensus
building consent building__consent
building conservation building__conservation
building construction building__construction
building consultancy building__consultancy
building consultant building__consultant
building contact building__contact
building content building__content
building contest building__contest
building context building__context
building contract building__contract
building contractor building__contractor
building control building__control
building conversion building__conversion
building core building__core
building corner building__corner
building cost building__cost
building council building__council
building country building__country
building course building__course
building courtyard building__courtyard
building craft building__craft
building crop building__crop
building culture building__culture
building custom building__custom
building customer building__customer
building cycle building__cycle
building dam building__dam
building damage building__damage
building database building__database
building date building__date
building datum building__datum
building day building__day
building debris building__debris
building decoration building__decoration
building dedication building__dedication
building defect building__defect
building delay building__delay
building demand building__demand
building democracy building__democracy
building demolition building__demolition
building density building__density
building department building__department
building description building__description
building design building__design
building designer building__designer
building destruction building__destruction
building detail building__detail
building developer building__developer
building development building__development
building dimension building__dimension
building dispute building__dispute
building district building__district
building division building__division
building dock building__dock
building door building__door
building downtown building__downtown
building drainage building__drainage
building education building__education
building effect building__effect
building effort building__effort
building eldon building__eldon
building element building__element
building elevation building__elevation
building elevator building__elevator
building email building__email
building employer building__employer
building end building__end
building energy building__energy
building enforcement building__enforcement
building engineer building__engineer
building engineering building__engineering
building enterprise building__enterprise
building entrance building__entrance
building entry building__entry
building envelope building__envelope
building environment building__environment
building episode building__episode
building equipment building__equipment
building era building__era
building estate building__estate
building etc building__etc
building euston building__euston
building evaluation building__evaluation
building event building__event
building evidence building__evidence
building excellence building__excellence
building exercise building__exercise
building exhibition building__exhibition
building expansion building__expansion
building expectation building__expectation
building experience building__experience
building expert building__expert
building expertise building__expertise
building extension building__extension
building exterior building__exterior
building fabric building__fabric
building facade building__facade
building facility building__facility
building factory building__factory
building failure building__failure
building fall building__fall
building family building__family
building feature building__feature
building fee building__fee
building fence building__fence
building figure building__figure
building finance building__finance
building fire building__fire
building firm building__firm
building fit building__fit
building flat building__flat
building floor building__floor
building food building__food
building foot building__foot
building footprint building__footprint
building form building__form
building fort building__fort
building fortification building__fortification
building foundation building__foundation
building foyer building__foyer
building frame building__frame
building framework building__framework
building frederick building__frederick
building frenzy building__frenzy
building friendship building__friendship
building front building__front
building frontage building__frontage
building fun building__fun
building function building__function
building fund building__fund
building funding building__funding
building furniture building__furniture
building future building__future
building futures building__futures
building gallery building__gallery
building game building__game
building garden building__garden
building geometry building__geometry
building george building__george
building glasgow building__glasgow
building government building__government
building grade building__grade
building grant building__grant
building great building__great
building green building__green
building ground building__ground
building group building__group
building guarantee building__guarantee
building guide building__guide
building gymnasium building__gymnasium
building hall building__hall
building hardware building__hardware
building health building__health
building heat building__heat
building heating building__heating
building height building__height
building heritage building__heritage
building historian building__historian
building history building__history
building home building__home
building hospital building__hospital
building hotel building__hotel
building house building__house
building housing building__housing
building idea building__idea
building image building__image
building impact building__impact
building improvement building__improvement
building industry building__industry
building information building__information
building infrastructure building__infrastructure
building initiative building__initiative
building innovation building__innovation
building inscription building__inscription
building inspection building__inspection
building inspector building__inspector
building installation building__installation
building institution building__institution
building instruction building__instruction
building insulation building__insulation
building insurance building__insurance
building integrated building__integrated
building interest building__interest
building interior building__interior
building intervention building__intervention
building investment building__investment
building issue building__issue
building job building__job
building king building__king
building kit building__kit
building knowledge building__knowledge
building labourer building__labourer
building land building__land
building landscape building__landscape
building law building__law
building layout building__layout
building leadership building__leadership
building learning building__learning
building lease building__lease
building lecture building__lecture
building legislation building__legislation
building level building__level
building library building__library
building licence building__licence
building license building__license
building life building__life
building lighting building__lighting
building lime building__lime
building line building__line
building link building__link
building little building__little
building load building__load
building loan building__loan
building lobby building__lobby
building location building__location
building london building__london
building look building__look
building lot building__lot
building machine building__machine
building magazine building__magazine
building maintenance building__maintenance
building manageme building__manageme
building management building__management
building manager building__manager
building manchester building__manchester
building map building__map
building market building__market
building marsham building__marsham
building mass building__mass
building master building__master
building material building__material
building materials building__materials
building matter building__matter
building measure building__measure
building method building__method
building metre building__metre
building model building__model
building module building__module
building monument building__monument
building mosque building__mosque
building move building__move
building movement building__movement
building muscle building__muscle
building museum building__museum
building name building__name
building national building__national
building need building__need
building nest building__nest
building network building__network
building new building__new
building news building__news
building north building__north
building note building__note
building notice building__notice
building number building__number
building object building__object
building occupancy building__occupancy
building occupant building__occupant
building occupier building__occupier
building offer building__offer
building offering building__offering
building office building__office
building officer building__officer
building official building__official
building one building__one
building ontology building__ontology
building opening building__opening
building operation building__operation
building operator building__operator
building opportunity building__opportunity
building opposite building__opposite
building option building__option
building order building__order
building organisation building__organisation
building orientation building__orientation
building outside building__outside
building owner building__owner
building oxford building__oxford
building p building__p
building package building__package
building page building__page
building paper building__paper
building parking building__parking
building part building__part
building partnership building__partnership
building past building__past
building pattern building__pattern
building peace building__peace
building people building__people
building performance building__performance
building perimeter building__perimeter
building period building__period
building permission building__permission
building permit building__permit
building phase building__phase
building photo building__photo
building place building__place
building plan building__plan
building planning building__planning
building plant building__plant
building plastic building__plastic
building platform building__platform
building plot building__plot
building plumbing building__plumbing
building point building__point
building poker building__poker
building policy building__policy
building potential building__potential
building power building__power
building practice building__practice
building preservation building__preservation
building pressure building__pressure
building price building__price
building principal building__principal
building principle building__principle
building problem building__problem
building procedure building__procedure
building process building__process
building procurement building__procurement
building product building__product
building products building__products
building profession building__profession
building professional building__professional
building profile building__profile
building program building__program
building programme building__programme
building progress building__progress
building project building__project
building projects building__projects
building property building__property
building proposal building__proposal
building protection building__protection
building provision building__provision
building public building__public
building purchase building__purchase
building purpose building__purpose
building quality building__quality
building queen building__queen
building raf building__raf
building railroad building__railroad
building railway building__railway
building range building__range
building rapport building__rapport
building rate building__rate
building reception building__reception
building record building__record
building recording building__recording
building redevelopment building__redevelopment
building ref building__ref
building reference building__reference
building refurbishment building__refurbishment
building regs building__regs
building regulation building__regulation
building regulations building__regulations
building relation building__relation
building relationship building__relationship
building remain building__remain
building renovation building__renovation
building repair building__repair
building report building__report
building requirement building__requirement
building research building__research
building resident building__resident
building resilience building__resilience
building resource building__resource
building respect building__respect
building restoration building__restoration
building restriction building__restriction
building result building__result
building return building__return
building review building__review
building ridge building__ridge
building right building__right
building risk building__risk
building road building__road
building robot building__robot
building role building__role
building roof building__roof
building rooftop building__rooftop
building room building__room
building round building__round
building royal building__royal
building rubble building__rubble
building rule building__rule
building safer building__safer
building safety building__safety
building sale building__sale
building sand building__sand
building sandcastles building__sandcastles
building scale building__scale
building scenario building__scenario
building scene building__scene
building schedule building__schedule
building scheme building__scheme
building school building__school
building schools building__schools
building science building__science
building scotland building__scotland
building search building__search
building section building__section
building sector building__sector
building security building__security
building self building__self
building seminar building__seminar
building sequence building__sequence
building series building__series
building service building__service
building services building__services
building session building__session
building set building__set
building setting building__setting
building settlement building__settlement
building shape building__shape
building share building__share
building shell building__shell
building shelter building__shelter
building ship building__ship
building shop building__shop
building show building__show
building side building__side
building sign building__sign
building simulation building__simulation
building site building__site
building situation building__situation
building size building__size
building skill building__skill
building socialism building__socialism
building societies building__societies
building society building__society
building software building__software
building solution building__solution
building something building__something
building songwriter building__songwriter
building south building__south
building space building__space
building spaceport building__spaceport
building specialist building__specialist
building specification building__specification
building sphere building__sphere
building sport building__sport
building spree building__spree
building st building__st
building staff building__staff
building stage building__stage
building stand building__stand
building standard building__standard
building standards building__standards
building standing building__standing
building start building__start
building state building__state
building station building__station
building status building__status
building steel building__steel
building step building__step
building stock building__stock
building stone building__stone
building store building__store
building storey building__storey
building strand building__strand
building strategy building__strategy
building street building__street
building strength building__strength
building structure building__structure
building student building__student
building study building__study
building stuff building__stuff
building style building__style
building subject building__subject
building success building__success
building superintendent building__superintendent
building supplement building__supplement
building supplier building__supplier
building supplies building__supplies
building supply building__supply
building support building__support
building surface building__surface
building survey building__survey
building surveying building__surveying
building surveyor building__surveyor
building surveyors building__surveyors
building sustainable building__sustainable
building syndrome building__syndrome
building system building__system
building systems building__systems
building table building__table
building target building__target
building task building__task
building team building__team
building technique building__technique
building technologies building__technologies
building technology building__technology
building tel building__tel
building telephone building__telephone
building temple building__temple
building tenant building__tenant
building tender building__tender
building tension building__tension
building term building__term
building testing building__testing
building the building__the
building theory building__theory
building thing building__thing
building timber building__timber
building time building__time
building tip building__tip
building today building__today
building tool building__tool
building top building__top
building tower building__tower
building town building__town
building toy building__toy
building trade building__trade
building tradition building__tradition
building training building__training
building transport building__transport
building tree building__tree
building trust building__trust
building type building__type
building uk building__uk
building union building__union
building unit building__unit
building university building__university
building usage building__usage
building use building__use
building user building__user
building value building__value
building vehicle building__vehicle
building ventilation building__ventilation
building view building__view
building village building__village
building visit building__visit
building visitor building__visitor
building volume building__volume
building wall building__wall
building warrant building__warrant
building waste building__waste
building water building__water
building waterloo building__waterloo
building way building__way
building wealth building__wealth
building web building__web
building website building__website
building websites building__websites
building weekend building__weekend
building west building__west
building wind building__wind
building window building__window
building wing building__wing
building wiring building__wiring
building word building__word
building work building__work
building worker building__worker
building works building__works
building workshop building__workshop
building world building__world
building yard building__yard
building year building__year
building york building__york
building zone building__zone
bull air bull__air
bull award bull__award
bull bar bull__bar
bull bear bull__bear
bull beef bull__beef
bull blood bull__blood
bull book bull__book
bull breed bull__breed
bull bridge bull__bridge
bull bull bull__bull
bull calf bull__calf
bull car bull__car
bull charge bull__charge
bull cow bull__cow
bull croydon bull__croydon
bull dog bull__dog
bull driver bull__driver
bull durham bull__durham
bull elephant bull__elephant
bull energy bull__energy
bull eye bull__eye
bull family bull__family
bull fight bull__fight
bull fighter bull__fighter
bull fighting bull__fighting
bull flight bull__flight
bull frog bull__frog
bull game bull__game
bull head bull__head
bull heifer bull__heifer
bull honda bull__honda
bull horn bull__horn
bull hotel bull__hotel
bull house bull__house
bull information bull__information
bull inn bull__inn
bull junior bull__junior
bull lane bull__lane
bull market bull__market
bull mastiff bull__mastiff
bull moose bull__moose
bull mountain bull__mountain
bull neck bull__neck
bull new bull__new
bull nose bull__nose
bull owner bull__owner
bull pen bull__pen
bull player bull__player
bull pot bull__pot
bull pub bull__pub
bull race bull__race
bull racing bull__racing
bull ray bull__ray
bull rider bull__rider
bull riders bull__riders
bull riding bull__riding
bull ring bull__ring
bull rookies bull__rookies
bull run bull__run
bull sale bull__sale
bull sauber bull__sauber
bull seal bull__seal
bull semen bull__semen
bull session bull__session
bull shark bull__shark
bull shit bull__shit
bull sister bull__sister
bull snake bull__snake
bull sperm bull__sperm
bull story bull__story
bull street bull__street
bull team bull__team
bull terrier bull__terrier
bull testicle bull__testicle
bull trout bull__trout
bull type bull__type
bull wheel bull__wheel
bull whip bull__whip
bus access bus__access
bus accident bus__accident
bus adapter bus__adapter
bus address bus__address
bus advert bus__advert
bus advertising bus__advertising
bus agency bus__agency
bus airport bus__airport
bus alternative bus__alternative
bus arbitration bus__arbitration
bus architecture bus__architecture
bus area bus__area
bus arrival bus__arrival
bus attack bus__attack
bus back bus__back
bus bandwidth bus__bandwidth
bus bar bus__bar
bus barn bus__barn
bus base bus__base
bus bay bus__bay
bus boat bus__boat
bus body bus__body
bus bodywork bus__bodywork
bus bomb bus__bomb
bus bombing bus__bombing
bus book bus__book
bus boss bus__boss
bus boy bus__boy
bus boycott bus__boycott
bus brand bus__brand
bus builder bus__builder
bus building bus__building
bus bus bus__bus
bus business bus__business
bus cable bus__cable
bus campaign bus__campaign
bus cannot bus__cannot
bus capacity bus__capacity
bus car bus__car
bus card bus__card
bus centre bus__centre
bus challenge bus__challenge
bus change bus__change
bus chassi bus__chassi
bus chassis bus__chassis
bus city bus__city
bus clock bus__clock
bus coach bus__coach
bus collision bus__collision
bus communication bus__communication
bus commuter bus__commuter
bus company bus__company
bus competition bus__competition
bus conductor bus__conductor
bus conductress bus__conductress
bus connection bus__connection
bus connector bus__connector
bus contract bus__contract
bus contractor bus__contractor
bus control bus__control
bus controller bus__controller
bus conversion bus__conversion
bus corridor bus__corridor
bus cost bus__cost
bus crash bus__crash
bus crew bus__crew
bus cut bus__cut
bus cycle bus__cycle
bus datum bus__datum
bus day bus__day
bus departure bus__departure
bus depot bus__depot
bus deregulation bus__deregulation
bus design bus__design
bus destination bus__destination
bus detail bus__detail
bus device bus__device
bus disaster bus__disaster
bus division bus__division
bus door bus__door
bus drive bus__drive
bus driver bus__driver
bus driving bus__driving
bus drop bus__drop
bus duty bus__duty
bus eireann bus__eireann
bus engine bus__engine
bus enquiry bus__enquiry
bus enthusiast bus__enthusiast
bus error bus__error
bus etc bus__etc
bus event bus__event
bus expansion bus__expansion
bus experience bus__experience
bus explosion bus__explosion
bus extension bus__extension
bus facility bus__facility
bus factory bus__factory
bus fan bus__fan
bus fare bus__fare
bus fares bus__fares
bus ferry bus__ferry
bus firm bus__firm
bus fleet bus__fleet
bus frequency bus__frequency
bus garage bus__garage
bus gate bus__gate
bus grant bus__grant
bus group bus__group
bus guide bus__guide
bus hire bus__hire
bus home bus__home
bus hour bus__hour
bus hub bus__hub
bus improvement bus__improvement
bus industry bus__industry
bus information bus__information
bus infrastructure bus__infrastructure
bus initiative bus__initiative
bus inspector bus__inspector
bus interchange bus__interchange
bus interest bus__interest
bus interface bus__interface
bus issue bus__issue
bus journey bus__journey
bus lane bus__lane
bus lanes bus__lanes
bus line bus__line
bus lines bus__lines
bus link bus__link
bus livery bus__livery
bus load bus__load
bus logo bus__logo
bus london bus__london
bus loop bus__loop
bus lorry bus__lorry
bus machine bus__machine
bus magazine bus__magazine
bus manager bus__manager
bus manufacturer bus__manufacturer
bus manufacturing bus__manufacturing
bus map bus__map
bus market bus__market
bus massacre bus__massacre
bus master bus__master
bus memory bus__memory
bus metro bus__metro
bus mile bus__mile
bus minibus bus__minibus
bus ministry bus__ministry
bus minute bus__minute
bus model bus__model
bus mouse bus__mouse
bus movement bus__movement
bus museum bus__museum
bus network bus__network
bus news bus__news
bus no bus__no
bus number bus__number
bus office bus__office
bus one bus__one
bus operating bus__operating
bus operation bus__operation
bus operator bus__operator
bus operators bus__operators
bus option bus__option
bus order bus__order
bus owner bus__owner
bus page bus__page
bus parade bus__parade
bus park bus__park
bus parking bus__parking
bus part bus__part
bus partnership bus__partnership
bus party bus__party
bus pass bus__pass
bus passenger bus__passenger
bus patronage bus__patronage
bus people bus__people
bus permit bus__permit
bus photo bus__photo
bus picture bus__picture
bus pilot bus__pilot
bus platform bus__platform
bus point bus__point
bus policy bus__policy
bus port bus__port
bus power bus__power
bus preservation bus__preservation
bus price bus__price
bus priority bus__priority
bus product bus__product
bus production bus__production
bus project bus__project
bus protocol bus__protocol
bus provision bus__provision
bus punctuality bus__punctuality
bus quality bus__quality
bus queue bus__queue
bus rail bus__rail
bus railway bus__railway
bus rally bus__rally
bus range bus__range
bus rapid bus__rapid
bus reliability bus__reliability
bus replacement bus__replacement
bus request bus__request
bus response bus__response
bus return bus__return
bus ride bus__ride
bus rider bus__rider
bus ridership bus__ridership
bus right bus__right
bus road bus__road
bus round bus__round
bus route bus__route
bus routes bus__routes
bus run bus__run
bus running bus__running
bus safety bus__safety
bus sale bus__sale
bus scene bus__scene
bus schedule bus__schedule
bus scheme bus__scheme
bus seat bus__seat
bus section bus__section
bus sector bus__sector
bus segment bus__segment
bus segregation bus__segregation
bus service bus__service
bus services bus__services
bus shelter bus__shelter
bus shelters bus__shelters
bus showcase bus__showcase
bus shuttle bus__shuttle
bus side bus__side
bus sign bus__sign
bus signal bus__signal
bus site bus__site
bus slot bus__slot
bus specification bus__specification
bus speed bus__speed
bus spotter bus__spotter
bus staff bus__staff
bus stagecoach bus__stagecoach
bus stance bus__stance
bus stand bus__stand
bus standard bus__standard
bus station bus__station
bus stop bus__stop
bus strategy bus__strategy
bus streetcar bus__streetcar
bus strike bus__strike
bus structure bus__structure
bus subsidiary bus__subsidiary
bus subsidy bus__subsidy
bus substitution bus__substitution
bus subway bus__subway
bus support bus__support
bus system bus__system
bus taxi bus__taxi
bus team bus__team
bus technology bus__technology
bus terminal bus__terminal
bus terminus bus__terminus
bus the bus__the
bus ticket bus__ticket
bus time bus__time
bus timetable bus__timetable
bus timetables bus__timetables
bus token bus__token
bus topology bus__topology
bus tour bus__tour
bus tours bus__tours
bus track bus__track
bus traffic bus__traffic
bus train bus__train
bus tram bus__tram
bus transfer bus__transfer
bus transit bus__transit
bus transport bus__transport
bus transportation bus__transportation
bus travel bus__travel
bus traveller bus__traveller
bus trip bus__trip
bus trolley bus__trolley
bus trolleybus bus__trolleybus
bus truck bus__truck
bus tube bus__tube
bus type bus__type
bus us bus__us
bus usage bus__usage
bus use bus__use
bus user bus__user
bus users bus__users
bus vehicle bus__vehicle
bus version bus__version
bus video bus__video
bus visit bus__visit
bus war bus__war
bus wash bus__wash
bus way bus__way
bus website bus__website
bus width bus__width
bus window bus__window
bus wire bus__wire
bus work bus__work
bus worker bus__worker
bus yard bus__yard
bus zone bus__zone
butter bean butter__bean
butter biscuit butter__biscuit
butter brand butter__brand
butter bread butter__bread
butter cake butter__cake
butter caster butter__caster
butter cheese butter__cheese
butter chicken butter__chicken
butter churn butter__churn
butter cookie butter__cookie
butter cream butter__cream
butter cup butter__cup
butter dish butter__dish
butter egg butter__egg
butter factory butter__factory
butter fat butter__fat
butter flour butter__flour
butter g butter__g
butter icing butter__icing
butter jelly butter__jelly
butter knife butter__knife
butter lard butter__lard
butter making butter__making
butter margarine butter__margarine
butter market butter__market
butter medium butter__medium
butter milk butter__milk
butter mixture butter__mixture
butter mountain butter__mountain
butter oil butter__oil
butter onion butter__onion
butter oz butter__oz
butter pat butter__pat
butter pie butter__pie
butter pint butter__pint
butter production butter__production
butter pudding butter__pudding
butter salt butter__salt
butter sandwich butter__sandwich
butter sauce butter__sauce
butter sculpture butter__sculpture
butter shortbread butter__shortbread
butter side butter__side
butter substitute butter__substitute
butter sugar butter__sugar
butter tablespoon butter__tablespoon
butter tbsp butter__tbsp
butter tea butter__tea
butter teaspoon butter__teaspoon
butter tsp butter__tsp
butterfly album butterfly__album
butterfly ballot butterfly__ballot
butterfly bee butterfly__bee
butterfly bird butterfly__bird
butterfly bomb butterfly__bomb
butterfly bush butterfly__bush
butterfly caterpillar butterfly__caterpillar
butterfly chair butterfly__chair
butterfly clip butterfly__clip
butterfly collection butterfly__collection
butterfly collector butterfly__collector
butterfly conservation butterfly__conservation
butterfly corp butterfly__corp
butterfly count butterfly__count
butterfly diagram butterfly__diagram
butterfly door butterfly__door
butterfly dream butterfly__dream
butterfly effect butterfly__effect
butterfly egg butterfly__egg
butterfly event butterfly__event
butterfly family butterfly__family
butterfly farm butterfly__farm
butterfly fauna butterfly__fauna
butterfly fish butterfly__fish
butterfly flap butterfly__flap
butterfly flight butterfly__flight
butterfly flower butterfly__flower
butterfly freestyle butterfly__freestyle
butterfly garden butterfly__garden
butterfly genus butterfly__genus
butterfly gold butterfly__gold
butterfly habitat butterfly__habitat
butterfly house butterfly__house
butterfly kick butterfly__kick
butterfly kiss butterfly__kiss
butterfly kisses butterfly__kisses
butterfly knife butterfly__knife
butterfly larva butterfly__larva
butterfly leg butterfly__leg
butterfly life butterfly__life
butterfly lion butterfly__lion
butterfly list butterfly__list
butterfly monitoring butterfly__monitoring
butterfly moth butterfly__moth
butterfly needle butterfly__needle
butterfly net butterfly__net
butterfly number butterfly__number
butterfly nut butterfly__nut
butterfly orchid butterfly__orchid
butterfly plant butterfly__plant
butterfly population butterfly__population
butterfly range butterfly__range
butterfly rash butterfly__rash
butterfly ray butterfly__ray
butterfly record butterfly__record
butterfly release butterfly__release
butterfly report butterfly__report
butterfly sanctuary butterfly__sanctuary
butterfly scale butterfly__scale
butterfly shape butterfly__shape
butterfly sighting butterfly__sighting
butterfly specie butterfly__specie
butterfly species butterfly__species
butterfly spread butterfly__spread
butterfly stroke butterfly__stroke
butterfly style butterfly__style
butterfly survey butterfly__survey
butterfly swimmer butterfly__swimmer
butterfly sword butterfly__sword
butterfly tattoo butterfly__tattoo
butterfly title butterfly__title
butterfly valve butterfly__valve
butterfly wing butterfly__wing
butterfly world butterfly__world
cabin accommodation cabin__accommodation
cabin air cabin__air
cabin altitude cabin__altitude
cabin area cabin__area
cabin attendant cabin__attendant
cabin bag cabin__bag
cabin baggage cabin__baggage
cabin bed cabin__bed
cabin boat cabin__boat
cabin boy cabin__boy
cabin bunk cabin__bunk
cabin cabin cabin__cabin
cabin category cabin__category
cabin class cabin__class
cabin configuration cabin__configuration
cabin crew cabin__crew
cabin cruiser cabin__cruiser
cabin design cabin__design
cabin door cabin__door
cabin environment cabin__environment
cabin everything cabin__everything
cabin fever cabin__fever
cabin floor cabin__floor
cabin futon cabin__futon
cabin grade cabin__grade
cabin heater cabin__heater
cabin home cabin__home
cabin interior cabin__interior
cabin layout cabin__layout
cabin light cabin__light
cabin luggage cabin__luggage
cabin monoplane cabin__monoplane
cabin noise cabin__noise
cabin number cabin__number
cabin passenger cabin__passenger
cabin person cabin__person
cabin pressure cabin__pressure
cabin pressurisation cabin__pressurisation
cabin pressurization cabin__pressurization
cabin price cabin__price
cabin rental cabin__rental
cabin roof cabin__roof
cabin room cabin__room
cabin safety cabin__safety
cabin section cabin__section
cabin service cabin__service
cabin side cabin__side
cabin simulator cabin__simulator
cabin site cabin__site
cabin size cabin__size
cabin space cabin__space
cabin staff cabin__staff
cabin steward cabin__steward
cabin structure cabin__structure
cabin style cabin__style
cabin supplement cabin__supplement
cabin table cabin__table
cabin temperature cabin__temperature
cabin top cabin__top
cabin type cabin__type
cabin upgrade cabin__upgrade
cabin wall cabin__wall
cabin window cabin__window
cake bakery cake__bakery
cake bar cake__bar
cake base cake__base
cake batter cake__batter
cake birthday cake__birthday
cake biscuit cake__biscuit
cake board cake__board
cake box cake__box
cake break cake__break
cake cake cake__cake
cake candle cake__candle
cake case cake__case
cake chocolate cake__chocolate
cake competition cake__competition
cake crumb cake__crumb
cake cup cake__cup
cake cutting cake__cutting
cake decorating cake__decorating
cake decoration cake__decoration
cake decorator cake__decorator
cake design cake__design
cake designer cake__designer
cake etc cake__etc
cake factory cake__factory
cake flour cake__flour
cake icing cake__icing
cake idea cake__idea
cake ingredient cake__ingredient
cake knife cake__knife
cake maker cake__maker
cake making cake__making
cake market cake__market
cake mix cake__mix
cake mixture cake__mixture
cake name cake__name
cake picture cake__picture
cake price cake__price
cake recipe cake__recipe
cake sale cake__sale
cake section cake__section
cake selection cake__selection
cake shop cake__shop
cake slice cake__slice
cake stall cake__stall
cake stand cake__stand
cake style cake__style
cake supplier cake__supplier
cake table cake__table
cake tin cake__tin
cake top cake__top
cake topper cake__topper
cake walk cake__walk
cake wedding cake__wedding
cap application cap__application
cap badge cap__badge
cap band cap__band
cap bedroom cap__bedroom
cap bon cap__bon
cap budget cap__budget
cap cadet cap__cadet
cap cap cap__cap
cap case cap__case
cap cell cap__cell
cap change cap__change
cap cloud cap__cloud
cap code cap__code
cap colour cap__colour
cap company cap__company
cap contact cap__contact
cap copy cap__copy
cap cost cap__cost
cap de cap__de
cap device cap__device
cap diameter cap__diameter
cap document cap__document
cap expenditure cap__expenditure
cap expert cap__expert
cap ferrat cap__ferrat
cap fund cap__fund
cap funding cap__funding
cap gemini cap__gemini
cap goal cap__goal
cap gun cap__gun
cap head cap__head
cap height cap__height
cap index cap__index
cap issue cap__issue
cap la cap__la
cap lamp cap__lamp
cap law cap__law
cap leader cap__leader
cap level cap__level
cap limit cap__limit
cap lock cap__lock
cap logo cap__logo
cap margin cap__margin
cap market cap__market
cap member cap__member
cap mushroom cap__mushroom
cap number cap__number
cap payment cap__payment
cap policy cap__policy
cap price cap__price
cap problem cap__problem
cap project cap__project
cap rate cap__rate
cap reason cap__reason
cap reform cap__reform
cap regime cap__regime
cap regulation cap__regulation
cap review cap__review
cap rock cap__rock
cap room cap__room
cap rule cap__rule
cap scheme cap__scheme
cap screw cap__screw
cap site cap__site
cap size cap__size
cap sleeve cap__sleeve
cap space cap__space
cap spending cap__spending
cap stock cap__stock
cap stone cap__stone
cap structure cap__structure
cap style cap__style
cap subsidy cap__subsidy
cap support cap__support
cap surface cap__surface
cap system cap__system
cap t cap__t
cap team cap__team
cap trade cap__trade
cap type cap__type
cap value cap__value
cap villa cap__villa
cap website cap__website
car ability car__ability
car acceleration car__acceleration
car access car__access
car accessories car__accessories
car accessory car__accessory
car accident car__accident
car ad car__ad
car adaptation car__adaptation
car adapter car__adapter
car adaptor car__adaptor
car advert car__advert
car advertisement car__advertisement
car advertising car__advertising
car advice car__advice
car aerodynamics car__aerodynamics
car aeroplane car__aeroplane
car age car__age
car agency car__agency
car air car__air
car airbag car__airbag
car aircraft car__aircraft
car alarm car__alarm
car alarms car__alarms
car allowance car__allowance
car alternator car__alternator
car analogy car__analogy
car antenna car__antenna
car anything car__anything
car appearance car__appearance
car application car__application
car approach car__approach
car area car__area
car art car__art
car assembly car__assembly
car assessment car__assessment
car atlantic car__atlantic
car attendant car__attendant
car auction car__auction
car auctions car__auctions
car audio car__audio
car auto car__auto
car automobile car__automobile
car availability car__availability
car award car__award
car axle car__axle
car b car__b
car baby car__baby
car back car__back
car badge car__badge
car balance car__balance
car ban car__ban
car barn car__barn
car battery car__battery
car ben car__ben
car benefit car__benefit
car benefits car__benefits
car bicycle car__bicycle
car bike car__bike
car bit car__bit
car block car__block
car boat car__boat
car body car__body
car bodywork car__bodywork
car bomb car__bomb
car bomber car__bomber
car bombing car__bombing
car bonnet car__bonnet
car bonus car__bonus
car book car__book
car booking car__booking
car booster car__booster
car boot car__boot
car brake car__brake
car brand car__brand
car break car__break
car breakdown car__breakdown
car breaker car__breaker
car broker car__broker
car buff car__buff
car builder car__builder
car building car__building
car bumper car__bumper
car burst car__burst
car bus car__bus
car business car__business
car buyer car__buyer
car buying car__buying
car camping car__camping
car cannot car__cannot
car capacity car__capacity
car car car__car
car caravan car__caravan
car carbon car__carbon
car card car__card
car care car__care
car career car__career
car carrier car__carrier
car cash car__cash
car cassette car__cassette
car category car__category
car cd car__cd
car center car__center
car centre car__centre
car ch car__ch
car challenge car__challenge
car champion car__champion
car championship car__championship
car change car__change
car character car__character
car charger car__charger
car chase car__chase
car chassis car__chassis
car chat car__chat
car cheap car__cheap
car check car__check
car chicago car__chicago
car choice car__choice
car churchill car__churchill
car cigar car__cigar
car cigarette car__cigarette
car circuit car__circuit
car city car__city
car claim car__claim
car class car__class
car classification car__classification
car classified car__classified
car cleaning car__cleaning
car click car__click
car close car__close
car club car__club
car clubs car__clubs
car co car__co
car coach car__coach
car collection car__collection
car collector car__collector
car collision car__collision
car colour car__colour
car com car__com
car combat car__combat
car commercial car__commercial
car community car__community
car commuter car__commuter
car company car__company
car comparison car__comparison
car compass car__compass
car competition car__competition
car competitor car__competitor
car component car__component
car computer car__computer
car concept car__concept
car condition car__condition
car configuration car__configuration
car congestion car__congestion
car construction car__construction
car constructor car__constructor
car cont car__cont
car contract car__contract
car control car__control
car conversion car__conversion
car convoy car__convoy
car corporation car__corporation
car cos car__cos
car cost car__cost
car count car__count
car course car__course
car cover car__cover
car cradle car__cradle
car crash car__crash
car credit car__credit
car crew car__crew
car crime car__crime
car criminal car__criminal
car crook car__crook
car cruise car__cruise
car crusher car__crusher
car culture car__culture
car customer car__customer
car cycle car__cycle
car dallas car__dallas
car damage car__damage
car dashboard car__dashboard
car data car__data
car database car__database
car datum car__datum
car day car__day
car deal car__deal
car dealer car__dealer
car dealership car__dealership
car death car__death
car debut car__debut
car deck car__deck
car delivery car__delivery
car demand car__demand
car dependence car__dependence
car dependency car__dependency
car depot car__depot
car description car__description
car design car__design
car designer car__designer
car detail car__detail
car development car__development
car devitt car__devitt
car diesel car__diesel
car directory car__directory
car discount car__discount
car display car__display
car distribution car__distribution
car division car__division
car document car__document
car donation car__donation
car door car__door
car drive car__drive
car driver car__driver
car drivers car__drivers
car driving car__driving
car dvd car__dvd
car economy car__economy
car electric car__electric
car electronics car__electronics
car emission car__emission
car end car__end
car endurance car__endurance
car engine car__engine
car engineer car__engineer
car engineering car__engineering
car entertainment car__entertainment
car enthusiast car__enthusiast
car entrance car__entrance
car entry car__entry
car equipment car__equipment
car era car__era
car etc car__etc
car event car__event
car exhaust car__exhaust
car exit car__exit
car expense car__expense
car experience car__experience
car expert car__expert
car explosion car__explosion
car export car__export
car exporter car__exporter
car exterior car__exterior
car facility car__facility
car factor car__factor
car factory car__factory
car failure car__failure
car family car__family
car fan car__fan
car fanatic car__fanatic
car farm car__farm
car fault car__fault
car feature car__feature
car ferry car__ferry
car festival car__festival
car field car__field
car finance car__finance
car financing car__financing
car fire car__fire
car firm car__firm
car flag car__flag
car fleet car__fleet
car float car__float
car floor car__floor
car florida car__florida
car follow car__follow
car follower car__follower
car foot car__foot
car ford car__ford
car form car__form
car formation car__formation
car formula car__formula
car forum car__forum
car frame car__frame
car franchise car__franchise
car free car__free
car friend car__friend
car front car__front
car fuel car__fuel
car fume car__fume
car game car__game
car garage car__garage
car gas car__gas
car gearbox car__gearbox
car geico car__geico
car giant car__giant
car glove car__glove
car gps car__gps
car graphics car__graphics
car grid car__grid
car group car__group
car guide car__guide
car half car__half
car hand car__hand
car handbook car__handbook
car handling car__handling
car head car__head
car headlamp car__headlamp
car headlight car__headlight
car health car__health
car heater car__heater
car height car__height
car hire car__hire
car history car__history
car hit car__hit
car holder car__holder
car holiday car__holiday
car home car__home
car honda car__honda
car hood car__hood
car horn car__horn
car hotel car__hotel
car hour car__hour
car house car__house
car household car__household
car houston car__houston
car hunt car__hunt
car i car__i
car ignition car__ignition
car il car__il
car image car__image
car impact car__impact
car import car__import
car importer car__importer
car incident car__incident
car increase car__increase
car industry car__industry
car info car__info
car information car__information
car infront car__infront
car inspection car__inspection
car insurance car__insurance
car insurer car__insurer
car interest car__interest
car interior car__interior
car introduction car__introduction
car issue car__issue
car jack car__jack
car jackson car__jackson
car job car__job
car journey car__journey
car jump car__jump
car key car__key
car kilometre car__kilometre
car kit car__kit
car kits car__kits
car la car__la
car label car__label
car lane car__lane
car lap car__lap
car laptop car__laptop
car launch car__launch
car lead car__lead
car lease car__lease
car leasing car__leasing
car legend car__legend
car length car__length
car level car__level
car licence car__licence
car license car__license
car life car__life
car lift car__lift
car light car__light
car line car__line
car link car__link
car list car__list
car livery car__livery
car load car__load
car loan car__loan
car loans car__loans
car lobby car__lobby
car location car__location
car lock car__lock
car log car__log
car london car__london
car look car__look
car lorry car__lorry
car lot car__lot
car lover car__lover
car mag car__mag
car magazine car__magazine
car maintenance car__maintenance
car make car__make
car maker car__maker
car making car__making
car man car__man
car management car__management
car manual car__manual
car manufacture car__manufacture
car manufacturer car__manufacturer
car manufacturing car__manufacturing
car market car__market
car marque car__marque
car mascot car__mascot
car mat car__mat
car mechanic car__mechanic
car meeting car__meeting
car men car__men
car mile car__mile
car mileage car__mileage
car minibus car__minibus
car minute car__minute
car mirror car__mirror
car mobile car__mobile
car mode car__mode
car model car__model
car modification car__modification
car money car__money
car month car__month
car mot car__mot
car motor car__motor
car motorbike car__motorbike
car motorcycle car__motorcycle
car move car__move
car movement car__movement
car movie car__movie
car ms car__ms
car museum car__museum
car name car__name
car navigation car__navigation
car need car__need
car net car__net
car new car__new
car news car__news
car noise car__noise
car nose car__nose
car note car__note
car number car__number
car nut car__nut
car occupancy car__occupancy
car occupant car__occupant
car offer car__offer
car office car__office
car oil car__oil
car one car__one
car online car__online
car operating car__operating
car operation car__operation
car operator car__operator
car option car__option
car or car__or
car output car__output
car outside car__outside
car owner car__owner
car ownership car__ownership
car pack car__pack
car package car__package
car page car__page
car paint car__paint
car paintwork car__paintwork
car panel car__panel
car par car__par
car parade car__parade
car park car__park
car parking car__parking
car parks car__parks
car part car__part
car parts car__parts
car pass car__pass
car passenger car__passenger
car patrol car__patrol
car payment car__payment
car pc car__pc
car pension car__pension
car people car__people
car performance car__performance
car period car__period
car petrol car__petrol
car phone car__phone
car photo car__photo
car photograph car__photograph
car pics car__pics
car picture car__picture
car place car__place
car plan car__plan
car plane car__plane
car plant car__plant
car plate car__plate
car platform car__platform
car player car__player
car point car__point
car police car__police
car policy car__policy
car polish car__polish
car pollution car__pollution
car pool car__pool
car port car__port
car position car__position
car pound car__pound
car power car__power
car premium car__premium
car preparation car__preparation
car price car__price
car pricing car__pricing
car problem car__problem
car producer car__producer
car product car__product
car production car__production
car program car__program
car programme car__programme
car project car__project
car prototype car__prototype
car provision car__provision
car purchase car__purchase
car purchasing car__purchasing
car quot car__quot
car quote car__quote
car race car__race
car racer car__racer
car racing car__racing
car rack car__rack
car radiator car__radiator
car radio car__radio
car rally car__rally
car ramp car__ramp
car range car__range
car rate car__rate
car rating car__rating
car rear car__rear
car record car__record
car regiment car__regiment
car registration car__registration
car regulation car__regulation
car reliability car__reliability
car rent car__rent
car rental car__rental
car rentals car__rentals
car repair car__repair
car repairer car__repairer
car replacement car__replacement
car replica car__replica
car research car__research
car reservation car__reservation
car restoration car__restoration
car restraint car__restraint
car retailer car__retailer
car retailing car__retailing
car return car__return
car review car__review
car reviews car__reviews
car ride car__ride
car right car__right
car road car__road
car robbery car__robbery
car roll car__roll
car roof car__roof
car round car__round
car route car__route
car run car__run
car running car__running
car s car__s
car safety car__safety
car sale car__sale
car sales car__sales
car salesman car__salesman
car satellite car__satellite
car scale car__scale
car scene car__scene
car scheme car__scheme
car search car__search
car season car__season
car seat car__seat
car section car__section
car sector car__sector
car security car__security
car segment car__segment
car selection car__selection
car seller car__seller
car selling car__selling
car sequence car__sequence
car series car__series
car service car__service
car servicing car__servicing
car set car__set
car setup car__setup
car shampoo car__shampoo
car share car__share
car sharer car__sharer
car sharing car__sharing
car shipping car__shipping
car shop car__shop
car shopping car__shopping
car shot car__shot
car show car__show
car showroom car__showroom
car shuttle car__shuttle
car sickness car__sickness
car side car__side
car sign car__sign
car simulator car__simulator
car siren car__siren
car site car__site
car situation car__situation
car size car__size
car skid car__skid
car smash car__smash
car smell car__smell
car solutions car__solutions
car song car__song
car sound car__sound
car space car__space
car spare car__spare
car speaker car__speaker
car specialist car__specialist
car specification car__specification
car speed car__speed
car sport car__sport
car squadron car__squadron
car standard car__standard
car standing car__standing
car star car__star
car start car__start
car station car__station
car status car__status
car steering car__steering
car stereo car__stereo
car sticker car__sticker
car stock car__stock
car stocklist car__stocklist
car stop car__stop
car storage car__storage
car street car__street
car structure car__structure
car stunt car__stunt
car style car__style
car styling car__styling
car success car__success
car sunshade car__sunshade
car supermarket car__supermarket
car supplier car__supplier
car suspension car__suspension
car system car__system
car talk car__talk
car tax car__tax
car taxation car__taxation
car taxi car__taxi
car taxis car__taxis
car team car__team
car technology car__technology
car telephone car__telephone
car terminal car__terminal
car test car__test
car testing car__testing
car thank car__thank
car theft car__theft
car thief car__thief
car thing car__thing
car thrill car__thrill
car ticket car__ticket
car time car__time
car tire car__tire
car title car__title
car top car__top
car tour car__tour
car toy car__toy
car track car__track
car trade car__trade
car trader car__trader
car traffic car__traffic
car trailer car__trailer
car train car__train
car training car__training
car transfer car__transfer
car transmission car__transmission
car transport car__transport
car transportation car__transportation
car transporter car__transporter
car travel car__travel
car traveller car__traveller
car treasure car__treasure
car trial car__trial
car trip car__trip
car trouble car__trouble
car truck car__truck
car trunk car__trunk
car tuning car__tuning
car turn car__turn
car turntable car__turntable
car tv car__tv
car type car__type
car tyre car__tyre
car uk car__uk
car unit car__unit
car upgrade car__upgrade
car upholstery car__upholstery
car usage car__usage
car use car__use
car user car__user
car valet car__valet
car valeting car__valeting
car valuation car__valuation
car value car__value
car van car__van
car vandal car__vandal
car vandalism car__vandalism
car vehicle car__vehicle
car version car__version
car victory car__victory
car video car__video
car view car__view
car war car__war
car warranty car__warranty
car wars car__wars
car wash car__wash
car washing car__washing
car wax car__wax
car way car__way
car web car__web
car website car__website
car websites car__websites
car wedding car__wedding
car weight car__weight
car wheel car__wheel
car width car__width
car win car__win
car window car__window
car windscreen car__windscreen
car windshield car__windshield
car wing car__wing
car winner car__winner
car wiring car__wiring
car work car__work
car worker car__worker
car workshop car__workshop
car world car__world
car worth car__worth
car wreck car__wreck
car yard car__yard
car year car__year
cat a cat__a
cat ability cat__ability
cat activity cat__activity
cat alarm cat__alarm
cat allergen cat__allergen
cat allergy cat__allergy
cat antibody cat__antibody
cat association cat__association
cat attack cat__attack
cat away cat__away
cat b cat__b
cat back cat__back
cat basket cat__basket
cat bed cat__bed
cat behavior cat__behavior
cat behaviour cat__behaviour
cat bells cat__bells
cat bird cat__bird
cat biscuit cat__biscuit
cat bite cat__bite
cat body cat__body
cat bond cat__bond
cat bone cat__bone
cat book cat__book
cat bounce cat__bounce
cat box cat__box
cat brain cat__brain
cat brand cat__brand
cat breed cat__breed
cat breeder cat__breeder
cat burglar cat__burglar
cat bus cat__bus
cat business cat__business
cat c cat__c
cat cabin cat__cabin
cat cable cat__cable
cat call cat__call
cat cannot cat__cannot
cat care cat__care
cat carrier cat__carrier
cat cartoon cat__cartoon
cat case cat__case
cat cat cat__cat
cat chance cat__chance
cat character cat__character
cat charity cat__charity
cat claw cat__claw
cat club cat__club
cat coat cat__coat
cat collar cat__collar
cat colony cat__colony
cat command cat__command
cat companion cat__companion
cat company cat__company
cat costume cat__costume
cat country cat__country
cat course cat__course
cat cradle cat__cradle
cat dancer cat__dancer
cat deeley cat__deeley
cat deterrent cat__deterrent
cat diary cat__diary
cat diet cat__diet
cat disease cat__disease
cat dog cat__dog
cat door cat__door
cat ear cat__ear
cat ed cat__ed
cat empire cat__empire
cat enclosure cat__enclosure
cat experiment cat__experiment
cat expert cat__expert
cat eye cat__eye
cat face cat__face
cat faeces cat__faeces
cat family cat__family
cat fancy cat__fancy
cat felis cat__felis
cat fight cat__fight
cat figurine cat__figurine
cat file cat__file
cat film cat__film
cat fish cat__fish
cat flap cat__flap
cat flea cat__flea
cat flu cat__flu
cat food cat__food
cat foot cat__foot
cat form cat__form
cat friend cat__friend
cat fur cat__fur
cat furniture cat__furniture
cat garden cat__garden
cat girl cat__girl
cat goddess cat__goddess
cat grin cat__grin
cat group cat__group
cat gut cat__gut
cat hair cat__hair
cat hat cat__hat
cat head cat__head
cat health cat__health
cat home cat__home
cat horse cat__horse
cat house cat__house
cat i cat__i
cat id cat__id
cat ii cat__ii
cat iii cat__iii
cat insurance cat__insurance
cat ion cat__ion
cat keeper cat__keeper
cat killer cat__killer
cat kitten cat__kitten
cat label cat__label
cat lady cat__lady
cat leap cat__leap
cat library cat__library
cat life cat__life
cat litter cat__litter
cat livejournal cat__livejournal
cat logo cat__logo
cat lover cat__lover
cat magazine cat__magazine
cat man cat__man
cat management cat__management
cat map cat__map
cat mark cat__mark
cat mask cat__mask
cat meat cat__meat
cat member cat__member
cat milk cat__milk
cat missile cat__missile
cat mouse cat__mouse
cat mouth cat__mouth
cat movement cat__movement
cat music cat__music
cat n cat__n
cat name cat__name
cat nap cat__nap
cat neck cat__neck
cat need cat__need
cat nip cat__nip
cat no cat__no
cat number cat__number
cat o cat__o
cat offer cat__offer
cat officer cat__officer
cat operation cat__operation
cat owner cat__owner
cat ownership cat__ownership
cat page cat__page
cat painting cat__painting
cat part cat__part
cat patent cat__patent
cat paw cat__paw
cat pay cat__pay
cat pee cat__pee
cat pen cat__pen
cat people cat__people
cat person cat__person
cat personality cat__personality
cat pet cat__pet
cat phage cat__phage
cat photo cat__photo
cat picture cat__picture
cat piss cat__piss
cat point cat__point
cat poo cat__poo
cat population cat__population
cat power cat__power
cat predation cat__predation
cat problem cat__problem
cat product cat__product
cat program cat__program
cat protection cat__protection
cat publication cat__publication
cat purr cat__purr
cat rabbit cat__rabbit
cat rat cat__rat
cat record cat__record
cat records cat__records
cat registry cat__registry
cat rescue cat__rescue
cat return cat__return
cat run cat__run
cat sailing cat__sailing
cat salary cat__salary
cat sanctuary cat__sanctuary
cat scan cat__scan
cat scanner cat__scanner
cat score cat__score
cat scratch cat__scratch
cat sense cat__sense
cat series cat__series
cat service cat__service
cat share cat__share
cat shark cat__shark
cat shelter cat__shelter
cat show cat__show
cat sighting cat__sighting
cat sign cat__sign
cat site cat__site
cat sitter cat__sitter
cat skiing cat__skiing
cat skin cat__skin
cat smile cat__smile
cat snake cat__snake
cat song cat__song
cat specie cat__specie
cat spray cat__spray
cat stamp cat__stamp
cat stance cat__stance
cat standard cat__standard
cat state cat__state
cat stevens cat__stevens
cat storey cat__storey
cat suit cat__suit
cat system cat__system
cat tail cat__tail
cat talk cat__talk
cat team cat__team
cat technology cat__technology
cat test cat__test
cat thing cat__thing
cat tongue cat__tongue
cat tooth cat__tooth
cat toy cat__toy
cat track cat__track
cat training cat__training
cat treat cat__treat
cat tree cat__tree
cat unit cat__unit
cat urine cat__urine
cat version cat__version
cat walk cat__walk
cat website cat__website
cat welfare cat__welfare
cat whisker cat__whisker
cat whiskers cat__whiskers
cat woman cat__woman
cat work cat__work
cat world cat__world
cat year cat__year
cattle area cattle__area
cattle auction cattle__auction
cattle barn cattle__barn
cattle baron cattle__baron
cattle blood cattle__blood
cattle boat cattle__boat
cattle bone cattle__bone
cattle brain cattle__brain
cattle brand cattle__brand
cattle breed cattle__breed
cattle breeder cattle__breeder
cattle breeding cattle__breeding
cattle business cattle__business
cattle byre cattle__byre
cattle cake cattle__cake
cattle camp cattle__camp
cattle cannot cattle__cannot
cattle car cattle__car
cattle carcass cattle__carcass
cattle class cattle__class
cattle company cattle__company
cattle country cattle__country
cattle dealer cattle__dealer
cattle death cattle__death
cattle decapitation cattle__decapitation
cattle disease cattle__disease
cattle dock cattle__dock
cattle dog cattle__dog
cattle drive cattle__drive
cattle driver cattle__driver
cattle drover cattle__drover
cattle droving cattle__droving
cattle dung cattle__dung
cattle egret cattle__egret
cattle enclosure cattle__enclosure
cattle enterprise cattle__enterprise
cattle export cattle__export
cattle fair cattle__fair
cattle farm cattle__farm
cattle farmer cattle__farmer
cattle farming cattle__farming
cattle feed cattle__feed
cattle fodder cattle__fodder
cattle food cattle__food
cattle graze cattle__graze
cattle grazing cattle__grazing
cattle grid cattle__grid
cattle health cattle__health
cattle herd cattle__herd
cattle herder cattle__herder
cattle herding cattle__herding
cattle hide cattle__hide
cattle horn cattle__horn
cattle horse cattle__horse
cattle husbandry cattle__husbandry
cattle identification cattle__identification
cattle industry cattle__industry
cattle keeper cattle__keeper
cattle management cattle__management
cattle manure cattle__manure
cattle market cattle__market
cattle meat cattle__meat
cattle movement cattle__movement
cattle mutilation cattle__mutilation
cattle number cattle__number
cattle offal cattle__offal
cattle operation cattle__operation
cattle owner cattle__owner
cattle passport cattle__passport
cattle pasture cattle__pasture
cattle pen cattle__pen
cattle pig cattle__pig
cattle population cattle__population
cattle practice cattle__practice
cattle price cattle__price
cattle producer cattle__producer
cattle product cattle__product
cattle production cattle__production
cattle property cattle__property
cattle raid cattle__raid
cattle raising cattle__raising
cattle ranch cattle__ranch
cattle rancher cattle__rancher
cattle rearing cattle__rearing
cattle rustler cattle__rustler
cattle sale cattle__sale
cattle section cattle__section
cattle shed cattle__shed
cattle sheep cattle__sheep
cattle show cattle__show
cattle slaughter cattle__slaughter
cattle society cattle__society
cattle specialist cattle__specialist
cattle stall cattle__stall
cattle station cattle__station
cattle stock cattle__stock
cattle tag cattle__tag
cattle tb cattle__tb
cattle theft cattle__theft
cattle thief cattle__thief
cattle tissue cattle__tissue
cattle town cattle__town
cattle trade cattle__trade
cattle trader cattle__trader
cattle trail cattle__trail
cattle train cattle__train
cattle transmission cattle__transmission
cattle trough cattle__trough
cattle truck cattle__truck
cattle vaccine cattle__vaccine
cattle wagon cattle__wagon
cattle yard cattle__yard
cave air cave__air
cave area cave__area
cave art cave__art
cave bear cave__bear
cave biology cave__biology
cave burial cave__burial
cave card cave__card
cave cave cave__cave
cave ceiling cave__ceiling
cave chamber cave__chamber
cave change cave__change
cave church cave__church
cave club cave__club
cave complex cave__complex
cave conservancy cave__conservancy
cave conservation cave__conservation
cave crayfish cave__crayfish
cave creek cave__creek
cave datum cave__datum
cave de cave__de
cave deposit cave__deposit
cave depth cave__depth
cave description cave__description
cave detail cave__detail
cave development cave__development
cave dig cave__dig
cave discovery cave__discovery
cave dive cave__dive
cave diver cave__diver
cave diving cave__diving
cave drawing cave__drawing
cave dweller cave__dweller
cave dwelling cave__dwelling
cave earth cave__earth
cave entrance cave__entrance
cave environment cave__environment
cave exploration cave__exploration
cave explorer cave__explorer
cave family cave__family
cave fauna cave__fauna
cave feature cave__feature
cave fish cave__fish
cave floor cave__floor
cave formation cave__formation
cave guide cave__guide
cave home cave__home
cave house cave__house
cave hyena cave__hyena
cave in cave__in
cave inscription cave__inscription
cave karst cave__karst
cave leader cave__leader
cave length cave__length
cave life cave__life
cave lion cave__lion
cave location cave__location
cave man cave__man
cave management cave__management
cave map cave__map
cave mine cave__mine
cave monastery cave__monastery
cave mouth cave__mouth
cave name cave__name
cave network cave__network
cave news cave__news
cave opening cave__opening
cave painter cave__painter
cave painting cave__painting
cave passage cave__passage
cave people cave__people
cave photographer cave__photographer
cave photography cave__photography
cave picture cave__picture
cave project cave__project
cave qumran cave__qumran
cave radio cave__radio
cave registry cave__registry
cave rescue cave__rescue
cave research cave__research
cave rock cave__rock
cave roof cave__roof
cave room cave__room
cave salamander cave__salamander
cave sanctuary cave__sanctuary
cave scene cave__scene
cave science cave__science
cave section cave__section
cave sediment cave__sediment
cave shaft cave__shaft
cave shelter cave__shelter
cave shrine cave__shrine
cave site cave__site
cave spider cave__spider
cave spring cave__spring
cave stream cave__stream
cave survey cave__survey
cave surveying cave__surveying
cave surveyor cave__surveyor
cave system cave__system
cave temple cave__temple
cave tour cave__tour
cave troll cave__troll
cave wall cave__wall
cave water cave__water
cave weta cave__weta
chair access chair__access
chair action chair__action
chair address chair__address
chair all chair__all
chair andrew chair__andrew
chair appointment chair__appointment
chair arm chair__arm
chair back chair__back
chair barbecue chair__barbecue
chair bed chair__bed
chair board chair__board
chair business chair__business
chair car chair__car
chair chair chair__chair
chair cllr chair__cllr
chair close chair__close
chair comment chair__comment
chair committee chair__committee
chair community chair__community
chair company chair__company
chair conference chair__conference
chair conformation chair__conformation
chair considers chair__considers
chair council chair__council
chair councillor chair__councillor
chair cover chair__cover
chair cushion chair__cushion
chair david chair__david
chair decides chair__decides
chair decision chair__decision
chair design chair__design
chair desk chair__desk
chair dr chair__dr
chair draft chair__draft
chair elect chair__elect
chair etc chair__etc
chair exercise chair__exercise
chair factory chair__factory
chair frame chair__frame
chair governors chair__governors
chair group chair__group
chair harness chair__harness
chair height chair__height
chair hire chair__hire
chair holder chair__holder
chair introduction chair__introduction
chair john chair__john
chair leg chair__leg
chair lift chair__lift
chair maker chair__maker
chair making chair__making
chair man chair__man
chair manufacturer chair__manufacturer
chair massage chair__massage
chair meeting chair__meeting
chair member chair__member
chair memories chair__memories
chair michael chair__michael
chair model chair__model
chair mr chair__mr
chair mrs chair__mrs
chair ms chair__ms
chair office chair__office
chair one chair__one
chair opening chair__opening
chair opposite chair__opposite
chair pad chair__pad
chair paper chair__paper
chair parliamentary chair__parliamentary
chair part chair__part
chair paul chair__paul
chair person chair__person
chair peter chair__peter
chair position chair__position
chair post chair__post
chair professor chair__professor
chair rail chair__rail
chair ramp chair__ramp
chair report chair__report
chair richard chair__richard
chair role chair__role
chair round chair__round
chair ruling chair__ruling
chair seat chair__seat
chair seating chair__seating
chair secretary chair__secretary
chair session chair__session
chair shot chair__shot
chair side chair__side
chair statement chair__statement
chair step chair__step
chair summary chair__summary
chair swivel chair__swivel
chair table chair__table
chair text chair__text
chair treasurer chair__treasurer
chair umpire chair__umpire
chair university chair__university
chair user chair__user
chair vacation chair__vacation
chair vice chair__vice
chair work chair__work
chair year chair__year
cheese awards cheese__awards
cheese bacon cheese__bacon
cheese biscuit cheese__biscuit
cheese board cheese__board
cheese box cheese__box
cheese brand cheese__brand
cheese bread cheese__bread
cheese burger cheese__burger
cheese business cheese__business
cheese butter cheese__butter
cheese cake cheese__cake
cheese cheese cheese__cheese
cheese chocolate cheese__chocolate
cheese cloth cheese__cloth
cheese club cheese__club
cheese company cheese__company
cheese counter cheese__counter
cheese course cheese__course
cheese cream cheese__cream
cheese curd cheese__curd
cheese dairy cheese__dairy
cheese dip cheese__dip
cheese dish cheese__dish
cheese egg cheese__egg
cheese evening cheese__evening
cheese factor cheese__factor
cheese factory cheese__factory
cheese farm cheese__farm
cheese filling cheese__filling
cheese flavour cheese__flavour
cheese fondue cheese__fondue
cheese fruit cheese__fruit
cheese fry cheese__fry
cheese grater cheese__grater
cheese ham cheese__ham
cheese incident cheese__incident
cheese industry cheese__industry
cheese knife cheese__knife
cheese lover cheese__lover
cheese maker cheese__maker
cheese making cheese__making
cheese manufacture cheese__manufacture
cheese manufacturer cheese__manufacturer
cheese market cheese__market
cheese meat cheese__meat
cheese method cheese__method
cheese milk cheese__milk
cheese mite cheese__mite
cheese mixture cheese__mixture
cheese mould cheese__mould
cheese mousse cheese__mousse
cheese n cheese__n
cheese omelette cheese__omelette
cheese onion cheese__onion
cheese oz cheese__oz
cheese pastry cheese__pastry
cheese pickle cheese__pickle
cheese pie cheese__pie
cheese pizza cheese__pizza
cheese plant cheese__plant
cheese plate cheese__plate
cheese platter cheese__platter
cheese press cheese__press
cheese price cheese__price
cheese producer cheese__producer
cheese product cheese__product
cheese production cheese__production
cheese puff cheese__puff
cheese recipe cheese__recipe
cheese roll cheese__roll
cheese rolling cheese__rolling
cheese room cheese__room
cheese salad cheese__salad
cheese salt cheese__salt
cheese sandwich cheese__sandwich
cheese sauce cheese__sauce
cheese sausage cheese__sausage
cheese scone cheese__scone
cheese selection cheese__selection
cheese shop cheese__shop
cheese show cheese__show
cheese slice cheese__slice
cheese slicer cheese__slicer
cheese soup cheese__soup
cheese spread cheese__spread
cheese steak cheese__steak
cheese stick cheese__stick
cheese straw cheese__straw
cheese substitute cheese__substitute
cheese toasties cheese__toasties
cheese tomato cheese__tomato
cheese type cheese__type
cheese variety cheese__variety
cheese vat cheese__vat
cheese wedge cheese__wedge
cheese whey cheese__whey
cheese wine cheese__wine
cheese wire cheese__wire
cheese yoghurt cheese__yoghurt
chess activity chess__activity
chess association chess__association
chess author chess__author
chess backgammon chess__backgammon
chess board chess__board
chess book chess__book
chess boxing chess__boxing
chess career chess__career
chess challenge chess__challenge
chess champion chess__champion
chess championship chess__championship
chess chess chess__chess
chess circle chess__circle
chess clock chess__clock
chess club chess__club
chess coach chess__coach
chess column chess__column
chess columnist chess__columnist
chess community chess__community
chess competition chess__competition
chess composer chess__composer
chess composition chess__composition
chess computer chess__computer
chess congress chess__congress
chess correspondent chess__correspondent
chess draughts chess__draughts
chess endgame chess__endgame
chess engine chess__engine
chess enthusiast chess__enthusiast
chess event chess__event
chess expert chess__expert
chess expertise chess__expertise
chess federation chess__federation
chess game chess__game
chess games chess__games
chess genius chess__genius
chess go chess__go
chess grandmaster chess__grandmaster
chess historian chess__historian
chess history chess__history
chess journalist chess__journalist
chess label chess__label
chess league chess__league
chess lesson chess__lesson
chess library chess__library
chess life chess__life
chess literature chess__literature
chess machine chess__machine
chess magazine chess__magazine
chess master chess__master
chess match chess__match
chess memory chess__memory
chess move chess__move
chess n chess__n
chess news chess__news
chess notation chess__notation
chess olympiad chess__olympiad
chess opening chess__opening
chess openings chess__openings
chess organisation chess__organisation
chess organization chess__organization
chess piece chess__piece
chess pieces chess__pieces
chess play chess__play
chess player chess__player
chess playing chess__playing
chess plc chess__plc
chess position chess__position
chess problem chess__problem
chess prodigy chess__prodigy
chess professional chess__professional
chess program chess__program
chess puzzle chess__puzzle
chess rating chess__rating
chess records chess__records
chess rule chess__rule
chess rules chess__rules
chess scene chess__scene
chess school chess__school
chess server chess__server
chess set chess__set
chess sets chess__sets
chess site chess__site
chess skill chess__skill
chess software chess__software
chess strategy chess__strategy
chess strength chess__strength
chess table chess__table
chess tactic chess__tactic
chess talent chess__talent
chess teacher chess__teacher
chess team chess__team
chess term chess__term
chess theory chess__theory
chess title chess__title
chess tournament chess__tournament
chess trainer chess__trainer
chess union chess__union
chess variant chess__variant
chess world chess__world
chess writer chess__writer
chicken bacon chicken__bacon
chicken balti chicken__balti
chicken beef chicken__beef
chicken blood chicken__blood
chicken bone chicken__bone
chicken breast chicken__breast
chicken breed chicken__breed
chicken broth chicken__broth
chicken burger chicken__burger
chicken caesar chicken__caesar
chicken carcass chicken__carcass
chicken casserole chicken__casserole
chicken cell chicken__cell
chicken chain chicken__chain
chicken chicken chicken__chicken
chicken coop chicken__coop
chicken costume chicken__costume
chicken curry chicken__curry
chicken dance chicken__dance
chicken dhansak chicken__dhansak
chicken dinner chicken__dinner
chicken dish chicken__dish
chicken drumstick chicken__drumstick
chicken duck chicken__duck
chicken egg chicken__egg
chicken embryo chicken__embryo
chicken episode chicken__episode
chicken factory chicken__factory
chicken fajita chicken__fajita
chicken farm chicken__farm
chicken farmer chicken__farmer
chicken farming chicken__farming
chicken fat chicken__fat
chicken feather chicken__feather
chicken feed chicken__feed
chicken fillet chicken__fillet
chicken finger chicken__finger
chicken fish chicken__fish
chicken flavour chicken__flavour
chicken flu chicken__flu
chicken food chicken__food
chicken foot chicken__foot
chicken franchise chicken__franchise
chicken genome chicken__genome
chicken goujons chicken__goujons
chicken hawk chicken__hawk
chicken head chicken__head
chicken heart chicken__heart
chicken house chicken__house
chicken industry chicken__industry
chicken joint chicken__joint
chicken kebab chicken__kebab
chicken kiev chicken__kiev
chicken korma chicken__korma
chicken lamb chicken__lamb
chicken leg chicken__leg
chicken licken chicken__licken
chicken litter chicken__litter
chicken little chicken__little
chicken liver chicken__liver
chicken madras chicken__madras
chicken manure chicken__manure
chicken meal chicken__meal
chicken meat chicken__meat
chicken mesh chicken__mesh
chicken mixture chicken__mixture
chicken mushroom chicken__mushroom
chicken neck chicken__neck
chicken noodle chicken__noodle
chicken nugget chicken__nugget
chicken oil chicken__oil
chicken outlet chicken__outlet
chicken pakora chicken__pakora
chicken part chicken__part
chicken pasta chicken__pasta
chicken pie chicken__pie
chicken piece chicken__piece
chicken pig chicken__pig
chicken pork chicken__pork
chicken portion chicken__portion
chicken pot chicken__pot
chicken pox chicken__pox
chicken processing chicken__processing
chicken producer chicken__producer
chicken product chicken__product
chicken production chicken__production
chicken ranch chicken__ranch
chicken recipe chicken__recipe
chicken restaurant chicken__restaurant
chicken rice chicken__rice
chicken roll chicken__roll
chicken run chicken__run
chicken salad chicken__salad
chicken sandwich chicken__sandwich
chicken satay chicken__satay
chicken scratch chicken__scratch
chicken shack chicken__shack
chicken shed chicken__shed
chicken shop chicken__shop
chicken skewer chicken__skewer
chicken skin chicken__skin
chicken song chicken__song
chicken soup chicken__soup
chicken stew chicken__stew
chicken stock chicken__stock
chicken strip chicken__strip
chicken suit chicken__suit
chicken supreme chicken__supreme
chicken tender chicken__tender
chicken tex chicken__tex
chicken thigh chicken__thigh
chicken tikka chicken__tikka
chicken turkey chicken__turkey
chicken turtle chicken__turtle
chicken vegetable chicken__vegetable
chicken vindaloo chicken__vindaloo
chicken wing chicken__wing
chicken wings chicken__wings
chicken wire chicken__wire
chicken yoghurt chicken__yoghurt
child a child__a
child abandonment child__abandonment
child abduction child__abduction
child abduiction child__abduiction
child ability child__ability
child absence child__absence
child abuse child__abuse
child abuser child__abuser
child access child__access
child accident child__accident
child accommodation child__accommodation
child account child__account
child achievement child__achievement
child acquisition child__acquisition
child act child__act
child action child__action
child activity child__activity
child actor child__actor
child actress child__actress
child addition child__addition
child address child__address
child adjustment child__adjustment
child admission child__admission
child adolescent child__adolescent
child adopter child__adopter
child adoption child__adoption
child adult child__adult
child adventure child__adventure
child advertising child__advertising
child advice child__advice
child advocacy child__advocacy
child advocate child__advocate
child affection child__affection
child africa child__africa
child age child__age
child agency child__agency
child agenda child__agenda
child aid child__aid
child airtime child__airtime
child album child__album
child allowance child__allowance
child amusement child__amusement
child analysis child__analysis
child animal child__animal
child animation child__animation
child annual child__annual
child answer child__answer
child anxiety child__anxiety
child anything child__anything
child apparel child__apparel
child appeal child__appeal
child appetite child__appetite
child application child__application
child approach child__approach
child area child__area
child arm child__arm
child array child__array
child art child__art
child article child__article
child artist child__artist
child artiste child__artiste
child artwork child__artwork
child aspiration child__aspiration
child assessment child__assessment
child asthma child__asthma
child asylum child__asylum
child atlas child__atlas
child attachment child__attachment
child attainment child__attainment
child attempt child__attempt
child attendance child__attendance
child attention child__attention
child attitude child__attitude
child attraction child__attraction
child audience child__audience
child author child__author
child autism child__autism
child autonomy child__autonomy
child award child__award
child awareness child__awareness
child axis child__axis
child b child__b
child baby child__baby
child back child__back
child background child__background
child bag child__bag
child ballad child__ballad
child ballet child__ballet
child band child__band
child bank child__bank
child baptism child__baptism
child bar child__bar
child bath child__bath
child bbc child__bbc
child bearing child__bearing
child beauty child__beauty
child bed child__bed
child bedding child__bedding
child bedroom child__bedroom
child bedside child__bedside
child bedtime child__bedtime
child beggar child__beggar
child behalf child__behalf
child behavior child__behavior
child behaviour child__behaviour
child belief child__belief
child belonging child__belonging
child benefit child__benefit
child bereavement child__bereavement
child bible child__bible
child bicycle child__bicycle
child bike child__bike
child bilingualism child__bilingualism
child bill child__bill
child birth child__birth
child birthday child__birthday
child block child__block
child blood child__blood
child blow child__blow
child board child__board
child body child__body
child bond child__bond
child bone child__bone
child book child__book
child bookcase child__bookcase
child booking child__booking
child bookseller child__bookseller
child bookshop child__bookshop
child booster child__booster
child box child__box
child boy child__boy
child brain child__brain
child branch child__branch
child brand child__brand
child bread child__bread
child breakfast child__breakfast
child bride child__bride
child brother child__brother
child buggy child__buggy
child building child__building
child bunk child__bunk
child burial child__burial
child cable child__cable
child call child__call
child camp child__camp
child campaign child__campaign
child cancer child__cancer
child cannot child__cannot
child capability child__capability
child capacity child__capacity
child car child__car
child card child__card
child care child__care
child career child__career
child carer child__carer
child carers child__carers
child carrier child__carrier
child cartoon child__cartoon
child case child__case
child casualty child__casualty
child catcher child__catcher
child category child__category
child cause child__cause
child cd child__cd
child celebration child__celebration
child center child__center
child centre child__centre
child certificate child__certificate
child chair child__chair
child champion child__champion
child chance child__chance
child change child__change
child channel child__channel
child chapter child__chapter
child character child__character
child characteristic child__characteristic
child charity child__charity
child chest child__chest
child child child__child
child childhood child__childhood
child children child__children
child chip child__chip
child choice child__choice
child choir child__choir
child chorus child__chorus
child christmas child__christmas
child church child__church
child cinema child__cinema
child circumstance child__circumstance
child circus child__circus
child citizenship child__citizenship
child claim child__claim
child class child__class
child classic child__classic
child classroom child__classroom
child click child__click
child clinic child__clinic
child close child__close
child clothes child__clothes
child clothing child__clothing
child club child__club
child code child__code
child collection child__collection
child college child__college
child colour child__colour
child colouring child__colouring
child combatant child__combatant
child comedy child__comedy
child comfort child__comfort
child comic child__comic
child comment child__comment
child commissioner child__commissioner
child communication child__communication
child community child__community
child company child__company
child compass child__compass
child compensation child__compensation
child competence child__competence
child competition child__competition
child component child__component
child comprehension child__comprehension
child computer child__computer
child concentration child__concentration
child concept child__concept
child conception child__conception
child concern child__concern
child concert child__concert
child concession child__concession
child condition child__condition
child conference child__conference
child confidence child__confidence
child consent child__consent
child consideration child__consideration
child construction child__construction
child consultant child__consultant
child consultation child__consultation
child consumption child__consumption
child contact child__contact
child content child__content
child contribution child__contribution
child control child__control
child conversation child__conversation
child cookery child__cookery
child corner child__corner
child cost child__cost
child costume child__costume
child cot child__cot
child cottage child__cottage
child cough child__cough
child count child__count
child country child__country
child couple child__couple
child courier child__courier
child course child__course
child court child__court
child cover child__cover
child craft child__craft
child creativity child__creativity
child credit child__credit
child crime child__crime
child criminal child__criminal
child cruelty child__cruelty
child crusade child__crusade
child cry child__cry
child ctf child__ctf
child culture child__culture
child curfew child__curfew
child curiosity child__curiosity
child curriculum child__curriculum
child custody child__custody
child cycle child__cycle
child cycling child__cycling
child cyclist child__cyclist
child dance child__dance
child dancing child__dancing
child database child__database
child date child__date
child datum child__datum
child daughter child__daughter
child day child__day
child daycare child__daycare
child dead child__dead
child deafness child__deafness
child deal child__deal
child death child__death
child decision child__decision
child delight child__delight
child demand child__demand
child department child__department
child dependant child__dependant
child dependency child__dependency
child description child__description
child design child__design
child designer child__designer
child desire child__desire
child desk child__desk
child destruction child__destruction
child detail child__detail
child development child__development
child diabetes child__diabetes
child diagnosis child__diagnosis
child die child__die
child diet child__diet
child difficulty child__difficulty
child dinner child__dinner
child director child__director
child directory child__directory
child disability child__disability
child disappearance child__disappearance
child discipline child__discipline
child disco child__disco
child discount child__discount
child discussion child__discussion
child disease child__disease
child dispute child__dispute
child distress child__distress
child division child__division
child dna child__dna
child doctor child__doctor
child document child__document
child dog child__dog
child doll child__doll
child drama child__drama
child drawing child__drawing
child dream child__dream
child dress child__dress
child drink child__drink
child drinking child__drinking
child drug child__drug
child dvd child__dvd
child ear child__ear
child eczema child__eczema
child edition child__edition
child editor child__editor
child education child__education
child effort child__effort
child element child__element
child eligibility child__eligibility
child eligible child__eligible
child emergency child__emergency
child emotion child__emotion
child emperor child__emperor
child employee child__employee
child employer child__employer
child employment child__employment
child encounter child__encounter
child encyclopaedia child__encyclopaedia
child encyclopedia child__encyclopedia
child end child__end
child endangerment child__endangerment
child engagement child__engagement
child english child__english
child enjoyment child__enjoyment
child entertainer child__entertainer
child entertainment child__entertainment
child enthusiasm child__enthusiasm
child entitlement child__entitlement
child entry child__entry
child environment child__environment
child epilepsy child__epilepsy
child equipment child__equipment
child escape child__escape
child etc child__etc
child evacuee child__evacuee
child evaluation child__evaluation
child evangelism child__evangelism
child event child__event
child everything child__everything
child evidence child__evidence
child ewca child__ewca
child example child__example
child exclusion child__exclusion
child exercise child__exercise
child exhibit child__exhibit
child existence child__existence
child expectation child__expectation
child expense child__expense
child experience child__experience
child experiment child__experiment
child expert child__expert
child exploitation child__exploitation
child exploration child__exploration
child exposure child__exposure
child eye child__eye
child eyesight child__eyesight
child fable child__fable
child face child__face
child facility child__facility
child failure child__failure
child fairy child__fairy
child faith child__faith
child fall child__fall
child family child__family
child fantasy child__fantasy
child fare child__fare
child farm child__farm
child fashion child__fashion
child fatality child__fatality
child fate child__fate
child father child__father
child fault child__fault
child favourite child__favourite
child fear child__fear
child feature child__feature
child fee child__fee
child feedback child__feedback
child feeding child__feeding
child feel child__feel
child feeling child__feeling
child festival child__festival
child fetal child__fetal
child fiction child__fiction
child field child__field
child figure child__figure
child file child__file
child film child__film
child finger child__finger
child first child__first
child fish child__fish
child fitness child__fitness
child florida child__florida
child focus child__focus
child food child__food
child foot child__foot
child football child__football
child footwear child__footwear
child form child__form
child foundation child__foundation
child free child__free
child freedom child__freedom
child friend child__friend
child friendly child__friendly
child fruit child__fruit
child fun child__fun
child functioning child__functioning
child fund child__fund
child funeral child__funeral
child furniture child__furniture
child future child__future
child gain child__gain
child gallery child__gallery
child game child__game
child garden child__garden
child gardening child__gardening
child garment child__garment
child gate child__gate
child gender child__gender
child generation child__generation
child genius child__genius
child geography child__geography
child geometry child__geometry
child ghost child__ghost
child gift child__gift
child girl child__girl
child god child__god
child governess child__governess
child gp child__gp
child grade child__grade
child graduate child__graduate
child grandchild child__grandchild
child grandfather child__grandfather
child grandmother child__grandmother
child grandparent child__grandparent
child grave child__grave
child grief child__grief
child group child__group
child growth child__growth
child guardian child__guardian
child guidance child__guidance
child guide child__guide
child hair child__hair
child half child__half
child halloween child__halloween
child hand child__hand
child happiness child__happiness
child head child__head
child health child__health
child healthcare child__healthcare
child hearing child__hearing
child heart child__heart
child height child__height
child helmet child__helmet
child help child__help
child hero child__hero
child history child__history
child holiday child__holiday
child home child__home
child homework child__homework
child homicide child__homicide
child hood child__hood
child hope child__hope
child horror child__horror
child hospice child__hospice
child hospital child__hospital
child hostage child__hostage
child hour child__hour
child house child__house
child household child__household
child hunger child__hunger
child hymn child__hymn
child i child__i
child ict child__ict
child idea child__idea
child identification child__identification
child identity child__identity
child illness child__illness
child illustration child__illustration
child illustrator child__illustrator
child image child__image
child imagination child__imagination
child immunisation child__immunisation
child immunization child__immunization
child impairment child__impairment
child imprint child__imprint
child imprisonment child__imprisonment
child inclusion child__inclusion
child income child__income
child increase child__increase
child independence child__independence
child index child__index
child individuality child__individuality
child industry child__industry
child information child__information
child inheritance child__inheritance
child initiative child__initiative
child injury child__injury
child innocence child__innocence
child inpatient child__inpatient
child instance child__instance
child institution child__institution
child insurance child__insurance
child intelligence child__intelligence
child interaction child__interaction
child interest child__interest
child international child__international
child internet child__internet
child interpretation child__interpretation
child interview child__interview
child introduction child__introduction
child involvement child__involvement
child iq child__iq
child israel child__israel
child issue child__issue
child item child__item
child james child__james
child jewellery child__jewellery
child john child__john
child journey child__journey
child kid child__kid
child kidnapping child__kidnapping
child killer child__killer
child killing child__killing
child king child__king
child knowledge child__knowledge
child labor child__labor
child laborer child__laborer
child labour child__labour
child labourer child__labourer
child lack child__lack
child language child__language
child laugh child__laugh
child laughter child__laughter
child laureate child__laureate
child law child__law
child layer child__layer
child lead child__lead
child leader child__leader
child learning child__learning
child leave child__leave
child left child__left
child leg child__leg
child leisure child__leisure
child lesson child__lesson
child letter child__letter
child leukaemia child__leukaemia
child level child__level
child librarian child__librarian
child library child__library
child licence child__licence
child license child__license
child life child__life
child lifestyle child__lifestyle
child lifetime child__lifetime
child light child__light
child line child__line
child link child__link
child list child__list
child literacy child__literacy
child literature child__literature
child liturgy child__liturgy
child living child__living
child location child__location
child lock child__lock
child look child__look
child loss child__loss
child lot child__lot
child love child__love
child lunch child__lunch
child lunchbox child__lunchbox
child lunchboxes child__lunchboxes
child lung child__lung
child magazine child__magazine
child magic child__magic
child maintenance child__maintenance
child malnutrition child__malnutrition
child maltreatment child__maltreatment
child man child__man
child management child__management
child manga child__manga
child market child__market
child marriage child__marriage
child martyr child__martyr
child master child__master
child material child__material
child math child__math
child mathematics child__mathematics
child matinee child__matinee
child matter child__matter
child matters child__matters
child maturity child__maturity
child meal child__meal
child medicine child__medicine
child medium child__medium
child meeting child__meeting
child member child__member
child membership child__membership
child memory child__memory
child men child__men
child mental child__mental
child menu child__menu
child method child__method
child migrant child__migrant
child migration child__migration
child milk child__milk
child min child__min
child mind child__mind
child minder child__minder
child minister child__minister
child ministry child__ministry
child mix child__mix
child mobility child__mobility
child model child__model
child modeling child__modeling
child molestation child__molestation
child molester child__molester
child money child__money
child month child__month
child mortality child__mortality
child mother child__mother
child motivation child__motivation
child motor child__motor
child mouth child__mouth
child move child__move
child movement child__movement
child movie child__movie
child murder child__murder
child murderer child__murderer
child museum child__museum
child music child__music
child musical child__musical
child musician child__musician
child name child__name
child nanny child__nanny
child nappy child__nappy
child narrative child__narrative
child narrator child__narrator
child national child__national
child nativity child__nativity
child nature child__nature
child neck child__neck
child need child__need
child neglect child__neglect
child network child__network
child neurol child__neurol
child neurologist child__neurologist
child neurology child__neurology
child new child__new
child news child__news
child newspaper child__newspaper
child night child__night
child nightmare child__nightmare
child node child__node
child note child__note
child novel child__novel
child novelist child__novelist
child nsf child__nsf
child number child__number
child nurse child__nurse
child nursery child__nursery
child nursing child__nursing
child nutrition child__nutrition
child o child__o
child oap child__oap
child obesity child__obesity
child object child__object
child objection child__objection
child observation child__observation
child occupant child__occupant
child offender child__offender
child offer child__offer
child officer child__officer
child olpc child__olpc
child one child__one
child opening child__opening
child opera child__opera
child operation child__operation
child opinion child__opinion
child opportunity child__opportunity
child option child__option
child or child__or
child order child__order
child organ child__organ
child organisation child__organisation
child organization child__organization
child orphan child__orphan
child orphanage child__orphanage
child other child__other
child outcome child__outcome
child outfits child__outfits
child outpatient child__outpatient
child output child__output
child pace child__pace
child pack child__pack
child package child__package
child page child__page
child pain child__pain
child painting child__painting
child palace child__palace
child panel child__panel
child paper child__paper
child paperback child__paperback
child parade child__parade
child parent child__parent
child park child__park
child part child__part
child participant child__participant
child participation child__participation
child partner child__partner
child party child__party
child passenger child__passenger
child passport child__passport
child patient child__patient
child pattern child__pattern
child payment child__payment
child pedestrian child__pedestrian
child peer child__peer
child pension child__pension
child pensioner child__pensioner
child people child__people
child percent child__percent
child perception child__perception
child performance child__performance
child performer child__performer
child permission child__permission
child person child__person
child personality child__personality
child perspective child__perspective
child pet child__pet
child phone child__phone
child photo child__photo
child photograph child__photograph
child photography child__photography
child picture child__picture
child piece child__piece
child place child__place
child placement child__placement
child plan child__plan
child plant child__plant
child plate child__plate
child play child__play
child playground child__playground
child playhouse child__playhouse
child playing child__playing
child playroom child__playroom
child playschemes child__playschemes
child plaything child__plaything
child playtime child__playtime
child plenty child__plenty
child pm child__pm
child pocket child__pocket
child poem child__poem
child poet child__poet
child poetry child__poetry
child point child__point
child policy child__policy
child pony child__pony
child pool child__pool
child pop child__pop
child population child__population
child porn child__porn
child pornographer child__pornographer
child pornography child__pornography
child portion child__portion
child portrait child__portrait
child position child__position
child potential child__potential
child poverty child__poverty
child power child__power
child practice child__practice
child praise child__praise
child prayer child__prayer
child predator child__predator
child preference child__preference
child premium child__premium
child presence child__presence
child present child__present
child presentation child__presentation
child presenter child__presenter
child price child__price
child print child__print
child prisoner child__prisoner
child privacy child__privacy
child problem child__problem
child procedure child__procedure
child proceeding child__proceeding
child process child__process
child prodigy child__prodigy
child product child__product
child production child__production
child professional child__professional
child program child__program
child programme child__programme
child programming child__programming
child progress child__progress
child progression child__progression
child project child__project
child proof child__proof
child property child__property
child prospect child__prospect
child prostitute child__prostitute
child prostitution child__prostitution
child protagonist child__protagonist
child protection child__protection
child protective child__protective
child provision child__provision
child psychiatrist child__psychiatrist
child psychiatry child__psychiatry
child psychoanalyst child__psychoanalyst
child psychologist child__psychologist
child psychology child__psychology
child psychotherapist child__psychotherapist
child psychotherapy child__psychotherapy
child pub child__pub
child publication child__publication
child publisher child__publisher
child publishing child__publishing
child puppet child__puppet
child puzzle child__puzzle
child quality child__quality
child question child__question
child questionnaire child__questionnaire
child quiz child__quiz
child quot child__quot
child race child__race
child radio child__radio
child railway child__railway
child raising child__raising
child range child__range
child rape child__rape
child rapist child__rapist
child rate child__rate
child ratio child__ratio
child reach child__reach
child reaction child__reaction
child reader child__reader
child readiness child__readiness
child reading child__reading
child rearing child__rearing
child record child__record
child recording child__recording
child recovery child__recovery
child recruitment child__recruitment
child reduction child__reduction
child reference child__reference
child refuge child__refuge
child refugee child__refugee
child relation child__relation
child relationship child__relationship
child religion child__religion
child removal child__removal
child report child__report
child reporter child__reporter
child representation child__representation
child representative child__representative
child request child__request
child requirement child__requirement
child rescue child__rescue
child research child__research
child residence child__residence
child resident child__resident
child resilience child__resilience
child resistance child__resistance
child resistant child__resistant
child resource child__resource
child respect child__respect
child response child__response
child responsibility child__responsibility
child rest child__rest
child restraint child__restraint
child result child__result
child return child__return
child review child__review
child rhyme child__rhyme
child ride child__ride
child right child__right
child rights child__rights
child risk child__risk
child road child__road
child role child__role
child roll child__roll
child room child__room
child round child__round
child route child__route
child routine child__routine
child rule child__rule
child runaway child__runaway
child s child__s
child sacrifice child__sacrifice
child safe child__safe
child safety child__safety
child sake child__sake
child sample child__sample
child saturday child__saturday
child saving child__saving
child schedule child__schedule
child scheme child__scheme
child school child__school
child schooling child__schooling
child science child__science
child score child__score
child scotland child__scotland
child search child__search
child season child__season
child seat child__seat
child section child__section
child sector child__sector
child security child__security
child segment child__segment
child seizure child__seizure
child selector child__selector
child self child__self
child senior child__senior
child sense child__sense
child sensitivity child__sensitivity
child sentence child__sentence
child serial child__serial
child series child__series
child server child__server
child service child__service
child session child__session
child set child__set
child sex child__sex
child sexuality child__sexuality
child share child__share
child sharing child__sharing
child shelter child__shelter
child shoe child__shoe
child shop child__shop
child shoulder child__shoulder
child show child__show
child sibling child__sibling
child side child__side
child sight child__sight
child sign child__sign
child singer child__singer
child singing child__singing
child single child__single
child sister child__sister
child sitcom child__sitcom
child site child__site
child situation child__situation
child size child__size
child skeleton child__skeleton
child ski child__ski
child skill child__skill
child skin child__skin
child skull child__skull
child slave child__slave
child slavery child__slavery
child sleep child__sleep
child sleeping child__sleeping
child slide child__slide
child slight child__slight
child smile child__smile
child smoking child__smoking
child snack child__snack
child soccer child__soccer
child society child__society
child software child__software
child soldier child__soldier
child soldiers child__soldiers
child someone child__someone
child something child__something
child son child__son
child song child__song
child soul child__soul
child space child__space
child specialist child__specialist
child speech child__speech
child spelling child__spelling
child spirit child__spirit
child spirituality child__spirituality
child splash child__splash
child sponsor child__sponsor
child sponsorship child__sponsorship
child sport child__sport
child sporting child__sporting
child st child__st
child staff child__staff
child stage child__stage
child standard child__standard
child standing child__standing
child star child__star
child start child__start
child state child__state
child statement child__statement
child status child__status
child stay child__stay
child step child__step
child stocking child__stocking
child storey child__storey
child story child__story
child storybook child__storybook
child storytelling child__storytelling
child strategy child__strategy
child street child__street
child strength child__strength
child stress child__stress
child struggle child__struggle
child student child__student
child study child__study
child subject child__subject
child success child__success
child sudoku child__sudoku
child suffering child__suffering
child suggestion child__suggestion
child suicide child__suicide
child summer child__summer
child sun child__sun
child sunday child__sunday
child supper child__supper
child supplement child__supplement
child support child__support
child surgery child__surgery
child surname child__surname
child survey child__survey
child survival child__survival
child survivor child__survivor
child swimming child__swimming
child swing child__swing
child symptom child__symptom
child syndrome child__syndrome
child system child__system
child table child__table
child tag child__tag
child tale child__tale
child talent child__talent
child talk child__talk
child task child__task
child taste child__taste
child tax child__tax
child tea child__tea
child teacher child__teacher
child team child__team
child tear child__tear
child teenager child__teenager
child television child__television
child temperament child__temperament
child temperature child__temperature
child term child__term
child test child__test
child testimony child__testimony
child text child__text
child th child__th
child theater child__theater
child theatre child__theatre
child theme child__theme
child theory child__theory
child therapist child__therapist
child therapy child__therapy
child thing child__thing
child thinking child__thinking
child thou child__thou
child thought child__thought
child thread child__thread
child throat child__throat
child ticket child__ticket
child time child__time
child title child__title
child today child__today
child toilet child__toilet
child tooth child__tooth
child toothpaste child__toothpaste
child top child__top
child toy child__toy
child trade child__trade
child trafficking child__trafficking
child trail child__trail
child trailer child__trailer
child train child__train
child training child__training
child transfer child__transfer
child transition child__transition
child transmission child__transmission
child transport child__transport
child travel child__travel
child treatment child__treatment
child tree child__tree
child trip child__trip
child trouble child__trouble
child trust child__trust
child tutor child__tutor
child tv child__tv
child type child__type
child uk child__uk
child understanding child__understanding
child unit child__unit
child university child__university
child upbringing child__upbringing
child upkeep child__upkeep
child use child__use
child user child__user
child utterance child__utterance
child vacation child__vacation
child vaccination child__vaccination
child vaccine child__vaccine
child value child__value
child vampire child__vampire
child variety child__variety
child verse child__verse
child version child__version
child victim child__victim
child video child__video
child view child__view
child viewer child__viewer
child viewing child__viewing
child viewpoint child__viewpoint
child village child__village
child vision child__vision
child visit child__visit
child visitation child__visitation
child visitor child__visitor
child vitamin child__vitamin
child vocabulary child__vocabulary
child voice child__voice
child volunteer child__volunteer
child vulnerability child__vulnerability
child wake child__wake
child walk child__walk
child war child__war
child ward child__ward
child watch child__watch
child water child__water
child way child__way
child wear child__wear
child web child__web
child website child__website
child wedding child__wedding
child week child__week
child weight child__weight
child welfare child__welfare
child wellbeing child__wellbeing
child whereabouts child__whereabouts
child widget child__widget
child wife child__wife
child will child__will
child william child__william
child window child__window
child wing child__wing
child wish child__wish
child witness child__witness
child woman child__woman
child word child__word
child work child__work
child worker child__worker
child workforce child__workforce
child working child__working
child workshop child__workshop
child world child__world
child worship child__worship
child writer child__writer
child writing child__writing
child year child__year
child yoga child__yoga
child young child__young
child your child__your
child youth child__youth
child yrs child__yrs
child zone child__zone
child zoo child__zoo
chocolate addiction chocolate__addiction
chocolate ball chocolate__ball
chocolate banana chocolate__banana
chocolate bar chocolate__bar
chocolate bean chocolate__bean
chocolate biscuit chocolate__biscuit
chocolate box chocolate__box
chocolate brand chocolate__brand
chocolate brownie chocolate__brownie
chocolate bunny chocolate__bunny
chocolate business chocolate__business
chocolate button chocolate__button
chocolate cake chocolate__cake
chocolate candy chocolate__candy
chocolate caramel chocolate__caramel
chocolate cheesecake chocolate__cheesecake
chocolate chip chocolate__chip
chocolate chocolate chocolate__chocolate
chocolate city chocolate__city
chocolate coating chocolate__coating
chocolate cocoa chocolate__cocoa
chocolate coffee chocolate__coffee
chocolate coin chocolate__coin
chocolate colour chocolate__colour
chocolate company chocolate__company
chocolate confection chocolate__confection
chocolate confectionery chocolate__confectionery
chocolate consumption chocolate__consumption
chocolate cookie chocolate__cookie
chocolate cookware chocolate__cookware
chocolate craving chocolate__craving
chocolate cream chocolate__cream
chocolate creation chocolate__creation
chocolate croissant chocolate__croissant
chocolate cup chocolate__cup
chocolate curl chocolate__curl
chocolate dessert chocolate__dessert
chocolate digestive chocolate__digestive
chocolate drink chocolate__drink
chocolate drop chocolate__drop
chocolate eclairs chocolate__eclairs
chocolate egg chocolate__egg
chocolate experience chocolate__experience
chocolate factory chocolate__factory
chocolate finger chocolate__finger
chocolate flake chocolate__flake
chocolate flavour chocolate__flavour
chocolate fondant chocolate__fondant
chocolate fondue chocolate__fondue
chocolate food chocolate__food
chocolate fountain chocolate__fountain
chocolate frog chocolate__frog
chocolate ganache chocolate__ganache
chocolate gateau chocolate__gateau
chocolate gift chocolate__gift
chocolate hamper chocolate__hamper
chocolate heart chocolate__heart
chocolate heaven chocolate__heaven
chocolate ice chocolate__ice
chocolate icing chocolate__icing
chocolate industry chocolate__industry
chocolate labrador chocolate__labrador
chocolate liqueur chocolate__liqueur
chocolate log chocolate__log
chocolate lover chocolate__lover
chocolate machine chocolate__machine
chocolate maker chocolate__maker
chocolate making chocolate__making
chocolate malt chocolate__malt
chocolate manufacturer chocolate__manufacturer
chocolate manufacturing chocolate__manufacturing
chocolate market chocolate__market
chocolate milk chocolate__milk
chocolate milkshake chocolate__milkshake
chocolate mint chocolate__mint
chocolate mix chocolate__mix
chocolate mixture chocolate__mixture
chocolate money chocolate__money
chocolate mousse chocolate__mousse
chocolate muffin chocolate__muffin
chocolate one chocolate__one
chocolate orange chocolate__orange
chocolate party chocolate__party
chocolate peanut chocolate__peanut
chocolate phone chocolate__phone
chocolate piece chocolate__piece
chocolate point chocolate__point
chocolate pot chocolate__pot
chocolate powder chocolate__powder
chocolate producer chocolate__producer
chocolate product chocolate__product
chocolate production chocolate__production
chocolate pudding chocolate__pudding
chocolate ration chocolate__ration
chocolate recipe chocolate__recipe
chocolate river chocolate__river
chocolate sale chocolate__sale
chocolate sauce chocolate__sauce
chocolate selection chocolate__selection
chocolate shaving chocolate__shaving
chocolate shell chocolate__shell
chocolate shop chocolate__shop
chocolate snack chocolate__snack
chocolate soldier chocolate__soldier
chocolate sponge chocolate__sponge
chocolate spread chocolate__spread
chocolate strawberry chocolate__strawberry
chocolate sugar chocolate__sugar
chocolate sweet chocolate__sweet
chocolate syrup chocolate__syrup
chocolate taste chocolate__taste
chocolate toffee chocolate__toffee
chocolate torte chocolate__torte
chocolate tower chocolate__tower
chocolate trading chocolate__trading
chocolate treat chocolate__treat
chocolate truffle chocolate__truffle
chocolate vanilla chocolate__vanilla
chocolate variety chocolate__variety
chocolate version chocolate__version
chocolate wedding chocolate__wedding
chocolate wrapper chocolate__wrapper
church abuse church__abuse
church accommodation church__accommodation
church account church__account
church act church__act
church action church__action
church activity church__activity
church ad church__ad
church address church__address
church administration church__administration
church administrator church__administrator
church adventist church__adventist
church advocate church__advocate
church affair church__affair
church affairs church__affairs
church affiliation church__affiliation
church age church__age
church agency church__agency
church agenda church__agenda
church aid church__aid
church aisle church__aisle
church album church__album
church ale church__ale
church altar church__altar
church anglican church__anglican
church anglicanism church__anglicanism
church anniversary church__anniversary
church apostle church__apostle
church appeal church__appeal
church appointment church__appointment
church approach church__approach
church approval church__approval
church april church__april
church archaeology church__archaeology
church architect church__architect
church architecture church__architecture
church archives church__archives
church area church__area
church army church__army
church arrangement church__arrangement
church art church__art
church article church__article
church assembly church__assembly
church asset church__asset
church association church__association
church attempt church__attempt
church attendance church__attendance
church attendee church__attendee
church attender church__attender
church attitude church__attitude
church audience church__audience
church author church__author
church authority church__authority
church autonomy church__autonomy
church back church__back
church background church__background
church ban church__ban
church band church__band
church bank church__bank
church baptism church__baptism
church baptist church__baptist
church basement church__basement
church bazaar church__bazaar
church beach church__beach
church beginning church__beginning
church belief church__belief
church bell church__bell
church benefit church__benefit
church bible church__bible
church bisexuality church__bisexuality
church bishop church__bishop
church blessing church__blessing
church board church__board
church body church__body
church bombing church__bombing
church book church__book
church bookstall church__bookstall
church bookstalls church__bookstalls
church box church__box
church brass church__brass
church bridge church__bridge
church budget church__budget
church builder church__builder
church building church__building
church buildings church__buildings
church bulletin church__bulletin
church burial church__burial
church burning church__burning
church bus church__bus
church business church__business
church calendar church__calendar
church call church__call
church camp church__camp
church campaign church__campaign
church campus church__campus
church canada church__canada
church candle church__candle
church cannot church__cannot
church canon church__canon
church cantata church__cantata
church car church__car
church care church__care
church career church__career
church castle church__castle
church cat church__cat
church catechism church__catechism
church cathedral church__cathedral
church catholic church__catholic
church ceiling church__ceiling
church celebration church__celebration
church cemetery church__cemetery
church centre church__centre
church century church__century
church ceremony church__ceremony
church cf church__cf
church chancel church__chancel
church chapel church__chapel
church chapter church__chapter
church charity church__charity
church child church__child
church choir church__choir
church christ church__christ
church christian church__christian
church christmas church__christmas
church church church__church
church churchyard church__churchyard
church circle church__circle
church city church__city
church claim church__claim
church cleaner church__cleaner
church cleaners church__cleaners
church cleaning church__cleaning
church clergy church__clergy
church clerk church__clerk
church click church__click
church clock church__clock
church close church__close
church closure church__closure
church club church__club
church coffee church__coffee
church collection church__collection
church college church__college
church comment church__comment
church commission church__commission
church commissioner church__commissioner
church commissioners church__commissioners
church commitment church__commitment
church committee church__committee
church communion church__communion
church community church__community
church complex church__complex
church composer church__composer
church compound church__compound
church concept church__concept
church concern church__concern
church concert church__concert
church conference church__conference
church conflict church__conflict
church congregation church__congregation
church connection church__connection
church consecration church__consecration
church constitution church__constitution
church construction church__construction
church contact church__contact
church context church__context
church contribution church__contribution
church control church__control
church conversion church__conversion
church copyright church__copyright
church corner church__corner
church cost church__cost
church cottage church__cottage
church council church__council
church councils church__councils
church court church__court
church courtyard church__courtyard
church covenant church__covenant
church critic church__critic
church crypt church__crypt
church culture church__culture
church cuthbert church__cuthbert
church database church__database
church date church__date
church day church__day
church deacon church__deacon
church debate church__debate
church decision church__decision
church decline church__decline
church decoration church__decoration
church dedication church__dedication
church denomination church__denomination
church design church__design
church desire church__desire
church detail church__detail
church development church__development
church dignitary church__dignitary
church diocese church__diocese
church directory church__directory
church discipline church__discipline
church discussion church__discussion
church district church__district
church division church__division
church doctrine church__doctrine
church document church__document
church dogma church__dogma
church dogmatics church__dogmatics
church dome church__dome
church door church__door
church doorway church__doorway
church drive church__drive
church duty church__duty
church east church__east
church edifice church__edifice
church edition church__edition
church education church__education
church effort church__effort
church elder church__elder
church election church__election
church employee church__employee
church end church__end
church engagement church__engagement
church england church__england
church entrance church__entrance
church environment church__environment
church establishment church__establishment
church estate church__estate
church etc church__etc
church evangelical church__evangelical
church evening church__evening
church event church__event
church existence church__existence
church expense church__expense
church experience church__experience
church expression church__expression
church extension church__extension
church exterior church__exterior
church fabric church__fabric
church facade church__facade
church facility church__facility
church failure church__failure
church faith church__faith
church faithful church__faithful
church family church__family
church farm church__farm
church father church__father
church fathers church__fathers
church feast church__feast
church feature church__feature
church fee church__fee
church fellowship church__fellowship
church fenton church__fenton
church festival church__festival
church fete church__fete
church field church__field
church figure church__figure
church finance church__finance
church fire church__fire
church first church__first
church fitting church__fitting
church floor church__floor
church flower church__flower
church folk church__folk
church font church__font
church fools church__fools
church football church__football
church form church__form
church foundation church__foundation
church founder church__founder
church founding church__founding
church foyer church__foyer
church fresco church__fresco
church friday church__friday
church friend church__friend
church front church__front
church function church__function
church fund church__fund
church funeral church__funeral
church furnishing church__furnishing
church furniture church__furniture
church future church__future
church gallery church__gallery
church garden church__garden
church gate church__gate
church gathering church__gathering
church general church__general
church giles church__giles
church girls church__girls
church god church__god
church goer church__goer
church good church__good
church gospel church__gospel
church governance church__governance
church government church__government
church grant church__grant
church graveyard church__graveyard
church great church__great
church green church__green
church ground church__ground
church group church__group
church growth church__growth
church guide church__guide
church half church__half
church hall church__hall
church head church__head
church headquarters church__headquarters
church health church__health
church heating church__heating
church help church__help
church heritage church__heritage
church hierarchy church__hierarchy
church high church__high
church hill church__hill
church hire church__hire
church historian church__historian
church history church__history
church holding church__holding
church holiday church__holiday
church holy church__holy
church home church__home
church hope church__hope
church hospital church__hospital
church hotel church__hotel
church house church__house
church household church__household
church housing church__housing
church hymn church__hymn
church hymnal church__hymnal
church i church__i
church idea church__idea
church identity church__identity
church image church__image
church income church__income
church independence church__independence
church influence church__influence
church information church__information
church initiative church__initiative
church institution church__institution
church instrument church__instrument
church insurance church__insurance
church interest church__interest
church interior church__interior
church interpretation church__interpretation
church introduction church__introduction
church involvement church__involvement
church ireland church__ireland
church issue church__issue
church january church__january
church jesus church__jesus
church job church__job
church john church__john
church journey church__journey
church june church__june
church jurisdiction church__jurisdiction
church key church__key
church kid church__kid
church lads church__lads
church lady church__lady
church lake church__lake
church land church__land
church lane church__lane
church language church__language
church law church__law
church lawford church__lawford
church lawyer church__lawyer
church lead church__lead
church leader church__leader
church leaders church__leaders
church leadership church__leadership
church leaflet church__leaflet
church legislation church__legislation
church level church__level
church liberty church__liberty
church library church__library
church licence church__licence
church life church__life
church line church__line
church link church__link
church list church__list
church literature church__literature
church liturgy church__liturgy
church living church__living
church location church__location
church logo church__logo
church london church__london
church look church__look
church lot church__lot
church lunch church__lunch
church lutheran church__lutheran
church magazine church__magazine
church magisterium church__magisterium
church maintenance church__maintenance
church man church__man
church management church__management
church manor church__manor
church manse church__manse
church march church__march
church market church__market
church marriage church__marriage
church mary church__mary
church mass church__mass
church material church__material
church matter church__matter
church may church__may
church meadow church__meadow
church medium church__medium
church meeting church__meeting
church member church__member
church membership church__membership
church memorial church__memorial
church message church__message
church methodist church__methodist
church mile church__mile
church mill church__mill
church minister church__minister
church ministry church__ministry
church mission church__mission
church missionary church__missionary
church missouri church__missouri
church mode church__mode
church model church__model
church monastery church__monastery
church money church__money
church monument church__monument
church morning church__morning
church moscow church__moscow
church mosque church__mosque
church mouse church__mouse
church move church__move
church movement church__movement
church mural church__mural
church museum church__museum
church music church__music
church musician church__musician
church name church__name
church nave church__nave
church need church__need
church network church__network
church new church__new
church news church__news
church newsletter church__newsletter
church newspaper church__newspaper
church north church__north
church norton church__norton
church note church__note
church notice church__notice
church november church__november
church number church__number
church numeral church__numeral
church october church__october
church offer church__offer
church offering church__offering
church office church__office
church officer church__officer
church official church__official
church old church__old
church one church__one
church open church__open
church opening church__opening
church opinion church__opinion
church opposite church__opposite
church opposition church__opposition
church order church__order
church ordinance church__ordinance
church organ church__organ
church organisation church__organisation
church organist church__organist
church organization church__organization
church origin church__origin
church ornament church__ornament
church other church__other
church outing church__outing
church outreach church__outreach
church outside church__outside
church overseas church__overseas
church ownership church__ownership
church oxford church__oxford
church p church__p
church page church__page
church painting church__painting
church paper church__paper
church parade church__parade
church parish church__parish
church park church__park
church parking church__parking
church parsonage church__parsonage
church part church__part
church participation church__participation
church partner church__partner
church partnership church__partnership
church party church__party
church pastor church__pastor
church path church__path
church patron church__patron
church patronage church__patronage
church pattern church__pattern
church people church__people
church performance church__performance
church period church__period
church periodical church__periodical
church persecution church__persecution
church personnel church__personnel
church perspective church__perspective
church pew church__pew
church phenomenon church__phenomenon
church photo church__photo
church photograph church__photograph
church picnic church__picnic
church picture church__picture
church pipe church__pipe
church place church__place
church plan church__plan
church plant church__plant
church planter church__planter
church planting church__planting
church plate church__plate
church play church__play
church plough church__plough
church pm church__pm
church point church__point
church policy church__policy
church politics church__politics
church polity church__polity
church porch church__porch
church position church__position
church post church__post
church power church__power
church practice church__practice
church prayer church__prayer
church preaching church__preaching
church premise church__premise
church presence church__presence
church presidency church__presidency
church president church__president
church press church__press
church priest church__priest
church principle church__principle
church privilege church__privilege
church problem church__problem
church program church__program
church programme church__programme
church project church__project
church property church__property
church province church__province
church pub church__pub
church publication church__publication
church pulpit church__pulpit
church purpose church__purpose
church question church__question
church rate church__rate
church reaction church__reaction
church reading church__reading
church reason church__reason
church reception church__reception
church recognition church__recognition
church record church__record
church recording church__recording
church records church__records
church rector church__rector
church rectory church__rectory
church redemptionis church__redemptionis
church reform church__reform
church reformer church__reformer
church refurbishment church__refurbishment
church register church__register
church regulation church__regulation
church related church__related
church relation church__relation
church relationship church__relationship
church religion church__religion
church remark church__remark
church renewal church__renewal
church renovation church__renovation
church repair church__repair
church report church__report
church representative church__representative
church requirement church__requirement
church requisite church__requisite
church resource church__resource
church response church__response
church responsibility church__responsibility
church restoration church__restoration
church revenue church__revenue
church revival church__revival
church right church__right
church rise church__rise
church rite church__rite
church ritual church__ritual
church road church__road
church role church__role
church roll church__roll
church roman church__roman
church roof church__roof
church room church__room
church round church__round
church ruin church__ruin
church rule church__rule
church run church__run
church s church__s
church sacrament church__sacrament
church saint church__saint
church san church__san
church sanctuary church__sanctuary
church saturday church__saturday
church scene church__scene
church scholar church__scholar
church school church__school
church schools church__schools
church scientology church__scientology
church scotland church__scotland
church scripture church__scripture
church seating church__seating
church secretary church__secretary
church section church__section
church seminary church__seminary
church september church__september
church series church__series
church sermon church__sermon
church service church__service
church services church__services
church session church__session
church setting church__setting
church settlement church__settlement
church sex church__sex
church share church__share
church shop church__shop
church show church__show
church side church__side
church sign church__sign
church silver church__silver
church singer church__singer
church singing church__singing
church site church__site
church situation church__situation
church social church__social
church society church__society
church software church__software
church song church__song
church source church__source
church south church__south
church space church__space
church spire church__spire
church split church__split
church spokesman church__spokesman
church spread church__spread
church square church__square
church st church__st
church staff church__staff
church stance church__stance
church stand church__stand
church standard church__standard
church standing church__standing
church start church__start
church state church__state
church statement church__statement
church station church__station
church statistic church__statistic
church status church__status
church steeple church__steeple
church step church__step
church steward church__steward
church stone church__stone
church strategy church__strategy
church street church__street
church stretton church__stretton
church structure church__structure
church struggle church__struggle
church student church__student
church study church__study
church style church__style
church subject church__subject
church summer church__summer
church sunday church__sunday
church supply church__supply
church support church__support
church survey church__survey
church synod church__synod
church system church__system
church talk church__talk
church task church__task
church tax church__tax
church taxis church__taxis
church teacher church__teacher
church teaching church__teaching
church team church__team
church temple church__temple
church term church__term
church terrace church__terrace
church text church__text
church th church__th
church the church__the
church theologian church__theologian
church theology church__theology
church thesis church__thesis
church thing church__thing
church thinking church__thinking
church time church__time
church times church__times
church tithe church__tithe
church today church__today
church tomorrow church__tomorrow
church tonight church__tonight
church tour church__tour
church tower church__tower
church town church__town
church townships church__townships
church tradition church__tradition
church treasure church__treasure
church treasurer church__treasurer
church trial church__trial
church trust church__trust
church trustee church__trustee
church turn church__turn
church type church__type
church understanding church__understanding
church union church__union
church unitarian church__unitarian
church united church__united
church unity church__unity
church university church__university
church urban church__urban
church urc church__urc
church usa church__usa
church use church__use
church valuable church__valuable
church value church__value
church vault church__vault
church venue church__venue
church vestment church__vestment
church vestry church__vestry
church vicar church__vicar
church view church__view
church village church__village
church vision church__vision
church visit church__visit
church visitor church__visitor
church voice church__voice
church vol church__vol
church volunteer church__volunteer
church wales church__wales
church wall church__wall
church ward church__ward
church warden church__warden
church way church__way
church wealth church__wealth
church web church__web
church website church__website
church websites church__websites
church wedding church__wedding
church week church__week
church weekend church__weekend
church welfare church__welfare
church west church__west
church window church__window
church witness church__witness
church woman church__woman
church work church__work
church worker church__worker
church world church__world
church worship church__worship
church writer church__writer
church writing church__writing
church yard church__yard
church year church__year
church yesterday church__yesterday
church young church__young
church youth church__youth
cigarette ad cigarette__ad
cigarette advertisement cigarette__advertisement
cigarette advertising cigarette__advertising
cigarette alcohol cigarette__alcohol
cigarette ash cigarette__ash
cigarette bin cigarette__bin
cigarette boat cigarette__boat
cigarette box cigarette__box
cigarette brand cigarette__brand
cigarette break cigarette__break
cigarette burn cigarette__burn
cigarette business cigarette__business
cigarette butt cigarette__butt
cigarette card cigarette__card
cigarette carton cigarette__carton
cigarette case cigarette__case
cigarette cigar cigarette__cigar
cigarette company cigarette__company
cigarette consumption cigarette__consumption
cigarette day cigarette__day
cigarette design cigarette__design
cigarette end cigarette__end
cigarette factory cigarette__factory
cigarette filter cigarette__filter
cigarette girl cigarette__girl
cigarette habit cigarette__habit
cigarette holder cigarette__holder
cigarette industry cigarette__industry
cigarette lighter cigarette__lighter
cigarette litter cigarette__litter
cigarette machine cigarette__machine
cigarette maker cigarette__maker
cigarette manufacturer cigarette__manufacturer
cigarette manufacturing cigarette__manufacturing
cigarette market cigarette__market
cigarette pack cigarette__pack
cigarette package cigarette__package
cigarette packet cigarette__packet
cigarette paper cigarette__paper
cigarette price cigarette__price
cigarette product cigarette__product
cigarette production cigarette__production
cigarette sale cigarette__sale
cigarette smoke cigarette__smoke
cigarette smoker cigarette__smoker
cigarette smoking cigarette__smoking
cigarette smuggler cigarette__smuggler
cigarette smuggling cigarette__smuggling
cigarette stub cigarette__stub
cigarette tax cigarette__tax
cigarette taxis cigarette__taxis
cigarette tin cigarette__tin
cigarette tobacco cigarette__tobacco
cigarette use cigarette__use
circle album circle__album
circle arc circle__arc
circle area circle__area
circle award circle__award
circle awards circle__awards
circle bar circle__bar
circle bundle circle__bundle
circle button circle__button
circle cement circle__cement
circle center circle__center
circle centre circle__centre
circle changeup circle__changeup
circle circle circle__circle
circle circumference circle__circumference
circle close circle__close
circle cutter circle__cutter
circle dance circle__dance
circle dancing circle__dancing
circle day circle__day
circle design circle__design
circle diameter circle__diameter
circle distance circle__distance
circle district circle__district
circle drive circle__drive
circle end circle__end
circle enthusiast circle__enthusiast
circle event circle__event
circle expert circle__expert
circle firm circle__firm
circle foot circle__foot
circle formation circle__formation
circle friend circle__friend
circle friends circle__friends
circle front circle__front
circle game circle__game
circle graph circle__graph
circle group circle__group
circle holding circle__holding
circle home circle__home
circle hook circle__hook
circle industries circle__industries
circle inversion circle__inversion
circle jerks circle__jerks
circle k circle__k
circle law circle__law
circle level circle__level
circle life circle__life
circle line circle__line
circle logo circle__logo
circle magazine circle__magazine
circle maker circle__maker
circle map circle__map
circle meeting circle__meeting
circle member circle__member
circle method circle__method
circle model circle__model
circle motif circle__motif
circle mystery circle__mystery
circle name circle__name
circle neighborhood circle__neighborhood
circle number circle__number
circle object circle__object
circle one circle__one
circle overhead circle__overhead
circle packing circle__packing
circle pattern circle__pattern
circle people circle__people
circle phenomenon circle__phenomenon
circle pit circle__pit
circle power circle__power
circle project circle__project
circle radius circle__radius
circle railway circle__railway
circle researcher circle__researcher
circle right circle__right
circle road circle__road
circle round circle__round
circle route circle__route
circle seat circle__seat
circle service circle__service
circle settlement circle__settlement
circle shape circle__shape
circle site circle__site
circle size circle__size
circle someone circle__someone
circle song circle__song
circle spirit circle__spirit
circle square circle__square
circle stone circle__stone
circle swing circle__swing
circle symbol circle__symbol
circle system circle__system
circle t circle__t
circle theatre circle__theatre
circle theorem circle__theorem
circle ticket circle__ticket
circle time circle__time
circle tour circle__tour
circle track circle__track
circle triangle circle__triangle
circle upper circle__upper
circle website circle__website
circle x circle__x
circus acrobat circus__acrobat
circus act circus__act
circus activity circus__activity
circus aeruginosus circus__aeruginosus
circus album circus__album
circus animal circus__animal
circus approximans circus__approximans
circus area circus__area
circus art circus__art
circus artist circus__artist
circus atmosphere circus__atmosphere
circus award circus__award
circus band circus__band
circus bug circus__bug
circus building circus__building
circus campaign circus__campaign
circus child circus__child
circus circus circus__circus
circus clown circus__clown
circus company circus__company
circus cyaneus circus__cyaneus
circus director circus__director
circus drama circus__drama
circus elephant circus__elephant
circus entertainer circus__entertainer
circus entertainment circus__entertainment
circus equipment circus__equipment
circus family circus__family
circus fire circus__fire
circus freak circus__freak
circus game circus__game
circus girl circus__girl
circus group circus__group
circus history circus__history
circus horse circus__horse
circus life circus__life
circus london circus__london
circus man circus__man
circus manager circus__manager
circus maximus circus__maximus
circus member circus__member
circus music circus__music
circus owner circus__owner
circus people circus__people
circus performance circus__performance
circus performer circus__performer
circus plymouth circus__plymouth
circus poster circus__poster
circus price circus__price
circus production circus__production
circus project circus__project
circus proprietor circus__proprietor
circus pygargus circus__pygargus
circus ring circus__ring
circus ringmaster circus__ringmaster
circus roundabout circus__roundabout
circus scene circus__scene
circus school circus__school
circus show circus__show
circus sideshow circus__sideshow
circus skill circus__skill
circus space circus__space
circus star circus__star
circus station circus__station
circus street circus__street
circus strongman circus__strongman
circus style circus__style
circus tent circus__tent
circus theatre circus__theatre
circus theme circus__theme
circus tour circus__tour
circus train circus__train
circus trainer circus__trainer
circus training circus__training
circus trick circus__trick
circus troupe circus__troupe
circus tube circus__tube
circus worker circus__worker
circus workshop circus__workshop
circus world circus__world
cliff area cliff__area
cliff base cliff__base
cliff beach cliff__beach
cliff beevers cliff__beevers
cliff burton cliff__burton
cliff car cliff__car
cliff castle cliff__castle
cliff coastline cliff__coastline
cliff collapse cliff__collapse
cliff college cliff__college
cliff community cliff__community
cliff crevice cliff__crevice
cliff dean cliff__dean
cliff dempsey cliff__dempsey
cliff diving cliff__diving
cliff drop cliff__drop
cliff dwelling cliff__dwelling
cliff edge cliff__edge
cliff edwards cliff__edwards
cliff effect cliff__effect
cliff end cliff__end
cliff erosion cliff__erosion
cliff experience cliff__experience
cliff face cliff__face
cliff fall cliff__fall
cliff fan cliff__fan
cliff foot cliff__foot
cliff formation cliff__formation
cliff habitat cliff__habitat
cliff hall cliff__hall
cliff hanger cliff__hanger
cliff height cliff__height
cliff hotel cliff__hotel
cliff house cliff__house
cliff input cliff__input
cliff jones cliff__jones
cliff ledge cliff__ledge
cliff lift cliff__lift
cliff line cliff__line
cliff member cliff__member
cliff morphology cliff__morphology
cliff neighborhood cliff__neighborhood
cliff nj cliff__nj
cliff note cliff__note
cliff notes cliff__notes
cliff path cliff__path
cliff pavilion cliff__pavilion
cliff profile cliff__profile
cliff railway cliff__railway
cliff recession cliff__recession
cliff rescue cliff__rescue
cliff retreat cliff__retreat
cliff richard cliff__richard
cliff road cliff__road
cliff rock cliff__rock
cliff scenery cliff__scenery
cliff section cliff__section
cliff side cliff__side
cliff site cliff__site
cliff slope cliff__slope
cliff stabilisation cliff__stabilisation
cliff swallow cliff__swallow
cliff toe cliff__toe
cliff top cliff__top
cliff tower cliff__tower
cliff vegetation cliff__vegetation
cliff walk cliff__walk
cliff wall cliff__wall
cliff webb cliff__webb
cliff west cliff__west
clock access clock__access
clock advance clock__advance
clock afternoon clock__afternoon
clock alarm clock__alarm
clock availability clock__availability
clock battery clock__battery
clock bell clock__bell
clock calendar clock__calendar
clock card clock__card
clock care clock__care
clock case clock__case
clock change clock__change
clock chip clock__chip
clock clock clock__clock
clock code clock__code
clock collector clock__collector
clock company clock__company
clock control clock__control
clock counter clock__counter
clock cycle clock__cycle
clock data clock__data
clock date clock__date
clock design clock__design
clock dial clock__dial
clock display clock__display
clock distribution clock__distribution
clock domain clock__domain
clock drift clock__drift
clock drive clock__drive
clock driver clock__driver
clock edge clock__edge
clock end clock__end
clock error clock__error
clock escapement clock__escapement
clock face clock__face
clock factory clock__factory
clock feature clock__feature
clock format clock__format
clock frequency clock__frequency
clock function clock__function
clock game clock__game
clock gene clock__gene
clock generator clock__generator
clock hand clock__hand
clock hour clock__hour
clock house clock__house
clock hypothesis clock__hypothesis
clock input clock__input
clock kit clock__kit
clock line clock__line
clock maker clock__maker
clock making clock__making
clock management clock__management
clock manufacturer clock__manufacturer
clock mechanism clock__mechanism
clock memory clock__memory
clock movement clock__movement
clock multiplier clock__multiplier
clock museum clock__museum
clock news clock__news
clock number clock__number
clock operation clock__operation
clock output clock__output
clock part clock__part
clock pendulum clock__pendulum
clock period clock__period
clock poker clock__poker
clock position clock__position
clock pulse clock__pulse
clock radio clock__radio
clock rate clock__rate
clock reaction clock__reaction
clock recovery clock__recovery
clock repair clock__repair
clock ring clock__ring
clock room clock__room
clock second clock__second
clock security clock__security
clock service clock__service
clock setting clock__setting
clock shift clock__shift
clock shop clock__shop
clock signal clock__signal
clock skew clock__skew
clock source clock__source
clock speed clock__speed
clock start clock__start
clock stop clock__stop
clock strike clock__strike
clock support clock__support
clock synchronisation clock__synchronisation
clock synchronization clock__synchronization
clock system clock__system
clock tick clock__tick
clock time clock__time
clock timer clock__timer
clock timing clock__timing
clock tower clock__tower
clock type clock__type
clock unit clock__unit
clock value clock__value
clock watch clock__watch
clock watcher clock__watcher
clock wheel clock__wheel
clock work clock__work
cloud albedo cloud__albedo
cloud amount cloud__amount
cloud area cloud__area
cloud atlas cloud__atlas
cloud band cloud__band
cloud bank cloud__bank
cloud base cloud__base
cloud burst cloud__burst
cloud ceiling cloud__ceiling
cloud chamber cloud__chamber
cloud city cloud__city
cloud cloud cloud__cloud
cloud collapse cloud__collapse
cloud computing cloud__computing
cloud condensation cloud__condensation
cloud condition cloud__condition
cloud core cloud__core
cloud cover cloud__cover
cloud coverage cloud__coverage
cloud cuckoo cloud__cuckoo
cloud datum cloud__datum
cloud deck cloud__deck
cloud detection cloud__detection
cloud development cloud__development
cloud droplet cloud__droplet
cloud dust cloud__dust
cloud effect cloud__effect
cloud explosion cloud__explosion
cloud feature cloud__feature
cloud field cloud__field
cloud fog cloud__fog
cloud foot cloud__foot
cloud forest cloud__forest
cloud form cloud__form
cloud formation cloud__formation
cloud gate cloud__gate
cloud gathering cloud__gathering
cloud giant cloud__giant
cloud height cloud__height
cloud image cloud__image
cloud inversion cloud__inversion
cloud layer cloud__layer
cloud level cloud__level
cloud mass cloud__mass
cloud microphysics cloud__microphysics
cloud mountain cloud__mountain
cloud object cloud__object
cloud overhead cloud__overhead
cloud part cloud__part
cloud particle cloud__particle
cloud pattern cloud__pattern
cloud physic cloud__physic
cloud point cloud__point
cloud process cloud__process
cloud property cloud__property
cloud radar cloud__radar
cloud rain cloud__rain
cloud rat cloud__rat
cloud service cloud__service
cloud shadow cloud__shadow
cloud shape cloud__shape
cloud sky cloud__sky
cloud spread cloud__spread
cloud state cloud__state
cloud street cloud__street
cloud structure cloud__structure
cloud sun cloud__sun
cloud surface cloud__surface
cloud system cloud__system
cloud top cloud__top
cloud type cloud__type
cloud water cloud__water
coffee addict coffee__addict
coffee afternoon coffee__afternoon
coffee alcohol coffee__alcohol
coffee area coffee__area
coffee bacon coffee__bacon
coffee banana coffee__banana
coffee bar coffee__bar
coffee bean coffee__bean
coffee beans coffee__beans
coffee beer coffee__beer
coffee berry coffee__berry
coffee beverage coffee__beverage
coffee biscuit coffee__biscuit
coffee black coffee__black
coffee blend coffee__blend
coffee brand coffee__brand
coffee break coffee__break
coffee brewing coffee__brewing
coffee bush coffee__bush
coffee business coffee__business
coffee buyer coffee__buyer
coffee cafetiere coffee__cafetiere
coffee cake coffee__cake
coffee can coffee__can
coffee cart coffee__cart
coffee central coffee__central
coffee chain coffee__chain
coffee cherry coffee__cherry
coffee chocolate coffee__chocolate
coffee cigarette coffee__cigarette
coffee club coffee__club
coffee cocoa coffee__cocoa
coffee coffee coffee__coffee
coffee commercial coffee__commercial
coffee company coffee__company
coffee consumption coffee__consumption
coffee cooperative coffee__cooperative
coffee cotton coffee__cotton
coffee cream coffee__cream
coffee creamer coffee__creamer
coffee crisis coffee__crisis
coffee crop coffee__crop
coffee cultivation coffee__cultivation
coffee culture coffee__culture
coffee cup coffee__cup
coffee day coffee__day
coffee dispenser coffee__dispenser
coffee drink coffee__drink
coffee drinker coffee__drinker
coffee drinking coffee__drinking
coffee drunk coffee__drunk
coffee enema coffee__enema
coffee equipment coffee__equipment
coffee espresso coffee__espresso
coffee estate coffee__estate
coffee etc coffee__etc
coffee evening coffee__evening
coffee experience coffee__experience
coffee expert coffee__expert
coffee export coffee__export
coffee exporter coffee__exporter
coffee facility coffee__facility
coffee family coffee__family
coffee farm coffee__farm
coffee farmer coffee__farmer
coffee farming coffee__farming
coffee filter coffee__filter
coffee flavour coffee__flavour
coffee franchise coffee__franchise
coffee fruit coffee__fruit
coffee giant coffee__giant
coffee gift coffee__gift
coffee grain coffee__grain
coffee granule coffee__granule
coffee grinder coffee__grinder
coffee ground coffee__ground
coffee group coffee__group
coffee grower coffee__grower
coffee growing coffee__growing
coffee harvest coffee__harvest
coffee hour coffee__hour
coffee house coffee__house
coffee ice coffee__ice
coffee industry coffee__industry
coffee intake coffee__intake
coffee introduction coffee__introduction
coffee jar coffee__jar
coffee liqueur coffee__liqueur
coffee lounge coffee__lounge
coffee lover coffee__lover
coffee lunch coffee__lunch
coffee machine coffee__machine
coffee machines coffee__machines
coffee maker coffee__maker
coffee making coffee__making
coffee man coffee__man
coffee manufacturer coffee__manufacturer
coffee market coffee__market
coffee menu coffee__menu
coffee merchant coffee__merchant
coffee milk coffee__milk
coffee mill coffee__mill
coffee millennium coffee__millennium
coffee mint coffee__mint
coffee mixture coffee__mixture
coffee mod coffee__mod
coffee morning coffee__morning
coffee mug coffee__mug
coffee oligarch coffee__oligarch
coffee one coffee__one
coffee opening coffee__opening
coffee outlet coffee__outlet
coffee panel coffee__panel
coffee people coffee__people
coffee percolator coffee__percolator
coffee place coffee__place
coffee plant coffee__plant
coffee plantation coffee__plantation
coffee planter coffee__planter
coffee pm coffee__pm
coffee pod coffee__pod
coffee pot coffee__pot
coffee powder coffee__powder
coffee price coffee__price
coffee processing coffee__processing
coffee producer coffee__producer
coffee product coffee__product
coffee production coffee__production
coffee quality coffee__quality
coffee range coffee__range
coffee registration coffee__registration
coffee republic coffee__republic
coffee restaurant coffee__restaurant
coffee retailer coffee__retailer
coffee revolution coffee__revolution
coffee right coffee__right
coffee roaster coffee__roaster
coffee roasters coffee__roasters
coffee roasting coffee__roasting
coffee room coffee__room
coffee rota coffee__rota
coffee rust coffee__rust
coffee sale coffee__sale
coffee sandwich coffee__sandwich
coffee science coffee__science
coffee sector coffee__sector
coffee service coffee__service
coffee session coffee__session
coffee set coffee__set
coffee shop coffee__shop
coffee snack coffee__snack
coffee speciality coffee__speciality
coffee spoon coffee__spoon
coffee stain coffee__stain
coffee stall coffee__stall
coffee stand coffee__stand
coffee stop coffee__stop
coffee store coffee__store
coffee strength coffee__strength
coffee substitute coffee__substitute
coffee sugar coffee__sugar
coffee supplier coffee__supplier
coffee supply coffee__supply
coffee syrup coffee__syrup
coffee system coffee__system
coffee table coffee__table
coffee talk coffee__talk
coffee taste coffee__taste
coffee tavern coffee__tavern
coffee tea coffee__tea
coffee time coffee__time
coffee tin coffee__tin
coffee toast coffee__toast
coffee trade coffee__trade
coffee tray coffee__tray
coffee tree coffee__tree
coffee urn coffee__urn
coffee variety coffee__variety
coffee worker coffee__worker
coffee workshop coffee__workshop
coffee world coffee__world
coin bonus coin__bonus
coin box coin__box
coin catalogue coin__catalogue
coin cell coin__cell
coin change coin__change
coin click coin__click
coin coin coin__coin
coin collecting coin__collecting
coin collection coin__collection
coin collector coin__collector
coin community coin__community
coin counter coin__counter
coin currency coin__currency
coin date coin__date
coin dealer coin__dealer
coin denomination coin__denomination
coin design coin__design
coin drop coin__drop
coin edge coin__edge
coin effect coin__effect
coin evidence coin__evidence
coin game coin__game
coin gold coin__gold
coin hoard coin__hoard
coin holder coin__holder
coin inscription coin__inscription
coin issue coin__issue
coin jackpot coin__jackpot
coin jewelry coin__jewelry
coin land coin__land
coin limit coin__limit
coin machine coin__machine
coin magic coin__magic
coin mechanism coin__mechanism
coin medal coin__medal
coin meter coin__meter
coin method coin__method
coin money coin__money
coin note coin__note
coin phrase coin__phrase
coin production coin__production
coin program coin__program
coin purse coin__purse
coin return coin__return
coin reverse coin__reverse
coin roll coin__roll
coin routine coin__routine
coin series coin__series
coin set coin__set
coin sets coin__sets
coin shop coin__shop
coin silver coin__silver
coin size coin__size
coin slot coin__slot
coin sorter coin__sorter
coin street coin__street
coin switch coin__switch
coin term coin__term
coin toss coin__toss
coin trick coin__trick
coin type coin__type
coin value coin__value
coin weight coin__weight
coin worth coin__worth
corn bean corn__bean
corn beef corn__beef
corn beer corn__beer
corn belt corn__belt
corn borer corn__borer
corn bread corn__bread
corn bunting corn__bunting
corn buntings corn__buntings
corn buttercup corn__buttercup
corn chamomile corn__chamomile
corn chip corn__chip
corn circle corn__circle
corn cob corn__cob
corn cockle corn__cockle
corn coconut corn__coconut
corn corn corn__corn
corn cotton corn__cotton
corn country corn__country
corn crib corn__crib
corn crop corn__crop
corn dealer corn__dealer
corn dog corn__dog
corn dolly corn__dolly
corn ear corn__ear
corn ethanol corn__ethanol
corn exchange corn__exchange
corn factor corn__factor
corn farmer corn__farmer
corn fed corn__fed
corn field corn__field
corn flake corn__flake
corn flakes corn__flakes
corn flour corn__flour
corn funding corn__funding
corn gluten corn__gluten
corn grain corn__grain
corn ground corn__ground
corn grower corn__grower
corn growers corn__growers
corn harvest corn__harvest
corn husk corn__husk
corn hybrid corn__hybrid
corn kernel corn__kernel
corn land corn__land
corn law corn__law
corn laws corn__laws
corn maize corn__maize
corn marigold corn__marigold
corn market corn__market
corn maze corn__maze
corn meal corn__meal
corn meat corn__meat
corn merchant corn__merchant
corn mill corn__mill
corn miller corn__miller
corn milling corn__milling
corn muffin corn__muffin
corn oil corn__oil
corn pellet corn__pellet
corn plant corn__plant
corn plaster corn__plaster
corn pollen corn__pollen
corn poppy corn__poppy
corn price corn__price
corn producer corn__producer
corn product corn__product
corn production corn__production
corn rent corn__rent
corn rice corn__rice
corn root corn__root
corn rootworm corn__rootworm
corn rootworms corn__rootworms
corn salad corn__salad
corn seed corn__seed
corn silage corn__silage
corn snack corn__snack
corn snake corn__snake
corn soup corn__soup
corn soy corn__soy
corn soybean corn__soybean
corn spurrey corn__spurrey
corn stalk corn__stalk
corn starch corn__starch
corn store corn__store
corn stover corn__stover
corn street corn__street
corn sugar corn__sugar
corn supply corn__supply
corn sweetener corn__sweetener
corn syrup corn__syrup
corn technology corn__technology
corn tortilla corn__tortilla
corn trade corn__trade
corn trait corn__trait
corn variety corn__variety
corn wheat corn__wheat
corn whiskey corn__whiskey
corn yield corn__yield
cottage accommodation cottage__accommodation
cottage apartment cottage__apartment
cottage area cottage__area
cottage arks cottage__arks
cottage atmosphere cottage__atmosphere
cottage availability cottage__availability
cottage bed cottage__bed
cottage bedroom cottage__bedroom
cottage benefit cottage__benefit
cottage break cottage__break
cottage character cottage__character
cottage cheese cottage__cheese
cottage click cottage__click
cottage close cottage__close
cottage community cottage__community
cottage company cottage__company
cottage complex cottage__complex
cottage cornwall cottage__cornwall
cottage cottage cottage__cottage
cottage country cottage__country
cottage date cottage__date
cottage description cottage__description
cottage detail cottage__detail
cottage door cottage__door
cottage double cottage__double
cottage dwelling cottage__dwelling
cottage farm cottage__farm
cottage feel cottage__feel
cottage front cottage__front
cottage garden cottage__garden
cottage ground cottage__ground
cottage grove cottage__grove
cottage guest cottage__guest
cottage holiday cottage__holiday
cottage holidays cottage__holidays
cottage home cottage__home
cottage homes cottage__homes
cottage hospital cottage__hospital
cottage hotel cottage__hotel
cottage house cottage__house
cottage ideal cottage__ideal
cottage industry cottage__industry
cottage interior cottage__interior
cottage kitchen cottage__kitchen
cottage loaf cottage__loaf
cottage location cottage__location
cottage london cottage__london
cottage meeting cottage__meeting
cottage moth cottage__moth
cottage nestling cottage__nestling
cottage offer cottage__offer
cottage offering cottage__offering
cottage opposite cottage__opposite
cottage owner cottage__owner
cottage pie cottage__pie
cottage property cottage__property
cottage pub cottage__pub
cottage ref cottage__ref
cottage rental cottage__rental
cottage roof cottage__roof
cottage room cottage__room
cottage school cottage__school
cottage self cottage__self
cottage set cottage__set
cottage share cottage__share
cottage site cottage__site
cottage sleeping cottage__sleeping
cottage sleeps cottage__sleeps
cottage solva cottage__solva
cottage st cottage__st
cottage standing cottage__standing
cottage style cottage__style
cottage suite cottage__suite
cottage system cottage__system
cottage tenby cottage__tenby
cottage type cottage__type
cottage view cottage__view
cottage villa cottage__villa
cottage village cottage__village
cottage visitbritain cottage__visitbritain
cottage wall cottage__wall
cottage website cottage__website
cottage week cottage__week
cottage window cottage__window
cottage year cottage__year
cow barn cow__barn
cow beef cow__beef
cow bell cow__bell
cow blood cow__blood
cow bone cow__bone
cow boy cow__boy
cow brain cow__brain
cow byre cow__byre
cow calf cow__calf
cow cheese cow__cheese
cow comment cow__comment
cow corner cow__corner
cow cow cow__cow
cow creamer cow__creamer
cow dairy cow__dairy
cow disease cow__disease
cow dung cow__dung
cow egg cow__egg
cow eye cow__eye
cow family cow__family
cow fertility cow__fertility
cow field cow__field
cow foot cow__foot
cow goat cow__goat
cow goddess cow__goddess
cow graze cow__graze
cow grazing cow__grazing
cow green cow__green
cow head cow__head
cow health cow__health
cow heifer cow__heifer
cow herd cow__herd
cow herder cow__herder
cow hide cow__hide
cow hoof cow__hoof
cow horn cow__horn
cow horse cow__horse
cow house cow__house
cow intestine cow__intestine
cow lane cow__lane
cow leather cow__leather
cow manure cow__manure
cow meat cow__meat
cow milk cow__milk
cow muck cow__muck
cow number cow__number
cow palace cow__palace
cow parsley cow__parsley
cow parsnip cow__parsnip
cow pasture cow__pasture
cow pat cow__pat
cow pie cow__pie
cow pig cow__pig
cow premium cow__premium
cow price cow__price
cow productions cow__productions
cow protection cow__protection
cow sculpture cow__sculpture
cow shed cow__shed
cow sheep cow__sheep
cow shit cow__shit
cow skin cow__skin
cow skull cow__skull
cow slaughter cow__slaughter
cow stomach cow__stomach
cow suit cow__suit
cow tail cow__tail
cow teat cow__teat
cow therapy cow__therapy
cow tongue cow__tongue
cow town cow__town
cow udder cow__udder
cow urine cow__urine
crown act crown__act
crown affair crown__affair
crown agency crown__agency
crown agents crown__agents
crown album crown__album
crown appeal crown__appeal
crown application crown__application
crown appointment crown__appointment
crown area crown__area
crown attorney crown__attorney
crown authority crown__authority
crown board crown__board
crown body crown__body
crown book crown__book
crown books crown__books
crown bridge crown__bridge
crown building crown__building
crown business crown__business
crown cannot crown__cannot
crown cap crown__cap
crown case crown__case
crown casino crown__casino
crown castle crown__castle
crown chakra crown__chakra
crown champion crown__champion
crown charter crown__charter
crown class crown__class
crown coin crown__coin
crown colony crown__colony
crown control crown__control
crown copyright crown__copyright
crown copywrite crown__copywrite
crown cork crown__cork
crown corporation crown__corporation
crown counsel crown__counsel
crown county crown__county
crown court crown__court
crown courts crown__courts
crown crown crown__crown
crown debt crown__debt
crown dependency crown__dependency
crown derby crown__derby
crown design crown__design
crown disclosure crown__disclosure
crown employee crown__employee
crown employment crown__employment
crown entity crown__entity
crown estate crown__estate
crown ether crown__ether
crown event crown__event
crown exemption crown__exemption
crown fire crown__fire
crown force crown__force
crown gall crown__gall
crown glass crown__glass
crown gold crown__gold
crown government crown__government
crown grant crown__grant
crown graph crown__graph
crown green crown__green
crown group crown__group
crown head crown__head
crown height crown__height
crown heights crown__heights
crown hill crown__hill
crown hotel crown__hotel
crown house crown__house
crown immunity crown__immunity
crown imperial crown__imperial
crown inn crown__inn
crown interest crown__interest
crown jewel crown__jewel
crown jewels crown__jewels
crown label crown__label
crown land crown__land
crown lands crown__lands
crown law crown__law
crown lawyer crown__lawyer
crown lease crown__lease
crown logo crown__logo
crown lord crown__lord
crown lug crown__lug
crown minister crown__minister
crown molding crown__molding
crown nomination crown__nomination
crown office crown__office
crown officer crown__officer
crown official crown__official
crown ownership crown__ownership
crown patch crown__patch
crown ph crown__ph
crown piece crown__piece
crown plaza crown__plaza
crown point crown__point
crown poker crown__poker
crown possession crown__possession
crown post crown__post
crown power crown__power
crown preference crown__preference
crown premise crown__premise
crown prerogative crown__prerogative
crown prince crown__prince
crown princess crown__princess
crown privilege crown__privilege
crown proceedings crown__proceedings
crown property crown__property
crown prosecution crown__prosecution
crown prosecutor crown__prosecutor
crown pub crown__pub
crown race crown__race
crown reduction crown__reduction
crown report crown__report
crown representative crown__representative
crown revenue crown__revenue
crown right crown__right
crown rot crown__rot
crown royal crown__royal
crown rule crown__rule
crown rust crown__rust
crown series crown__series
crown servant crown__servant
crown service crown__service
crown shape crown__shape
crown side crown__side
crown solicitor crown__solicitor
crown spread crown__spread
crown stays crown__stays
crown street crown__street
crown stripe crown__stripe
crown territory crown__territory
crown thorn crown__thorn
crown title crown__title
crown tree crown__tree
crown victoria crown__victoria
crown way crown__way
crown wheel crown__wheel
crown winner crown__winner
crown witness crown__witness
crown work crown__work
cycle access cycle__access
cycle accessory cycle__accessory
cycle accident cycle__accident
cycle activity cycle__activity
cycle america cycle__america
cycle analysis cycle__analysis
cycle approach cycle__approach
cycle area cycle__area
cycle arrest cycle__arrest
cycle assessment cycle__assessment
cycle audit cycle__audit
cycle battery cycle__battery
cycle bridge cycle__bridge
cycle buddy cycle__buddy
cycle budget cycle__budget
cycle business cycle__business
cycle bypass cycle__bypass
cycle campaign cycle__campaign
cycle campaigner cycle__campaigner
cycle campaigning cycle__campaigning
cycle camping cycle__camping
cycle cannot cycle__cannot
cycle capability cycle__capability
cycle car cycle__car
cycle caravan cycle__caravan
cycle carriage cycle__carriage
cycle carrier cycle__carrier
cycle casualty cycle__casualty
cycle centre cycle__centre
cycle challenge cycle__challenge
cycle change cycle__change
cycle checkpoint cycle__checkpoint
cycle circuit cycle__circuit
cycle class cycle__class
cycle clip cycle__clip
cycle clomid cycle__clomid
cycle clothing cycle__clothing
cycle club cycle__club
cycle commuter cycle__commuter
cycle company cycle__company
cycle component cycle__component
cycle computer cycle__computer
cycle control cycle__control
cycle cooler cycle__cooler
cycle cost cycle__cost
cycle count cycle__count
cycle counter cycle__counter
cycle courier cycle__courier
cycle course cycle__course
cycle cover cycle__cover
cycle crash cycle__crash
cycle cycle cycle__cycle
cycle datum cycle__datum
cycle day cycle__day
cycle dealer cycle__dealer
cycle degree cycle__degree
cycle design cycle__design
cycle detection cycle__detection
cycle development cycle__development
cycle diagram cycle__diagram
cycle disorder cycle__disorder
cycle effect cycle__effect
cycle efficiency cycle__efficiency
cycle emission cycle__emission
cycle end cycle__end
cycle energy cycle__energy
cycle engine cycle__engine
cycle enthusiast cycle__enthusiast
cycle enzyme cycle__enzyme
cycle equipment cycle__equipment
cycle ergometer cycle__ergometer
cycle ergometry cycle__ergometry
cycle et cycle__et
cycle event cycle__event
cycle experience cycle__experience
cycle experiment cycle__experiment
cycle facility cycle__facility
cycle factory cycle__factory
cycle fatigue cycle__fatigue
cycle flow cycle__flow
cycle fluctuation cycle__fluctuation
cycle forum cycle__forum
cycle frame cycle__frame
cycle friendly cycle__friendly
cycle fun cycle__fun
cycle gas cycle__gas
cycle graph cycle__graph
cycle group cycle__group
cycle guide cycle__guide
cycle helmet cycle__helmet
cycle helmets cycle__helmets
cycle hire cycle__hire
cycle history cycle__history
cycle holiday cycle__holiday
cycle home cycle__home
cycle icsi cycle__icsi
cycle impact cycle__impact
cycle index cycle__index
cycle industry cycle__industry
cycle information cycle__information
cycle infrastructure cycle__infrastructure
cycle inhibitor cycle__inhibitor
cycle initiative cycle__initiative
cycle injury cycle__injury
cycle instructor cycle__instructor
cycle insurance cycle__insurance
cycle intermediate cycle__intermediate
cycle inventory cycle__inventory
cycle issue cycle__issue
cycle journey cycle__journey
cycle lamp cycle__lamp
cycle lane cycle__lane
cycle leaflet cycle__leaflet
cycle length cycle__length
cycle life cycle__life
cycle light cycle__light
cycle link cycle__link
cycle lock cycle__lock
cycle locker cycle__locker
cycle machine cycle__machine
cycle magazine cycle__magazine
cycle maintenance cycle__maintenance
cycle maker cycle__maker
cycle management cycle__management
cycle manufacturer cycle__manufacturer
cycle map cycle__map
cycle material cycle__material
cycle mechanic cycle__mechanic
cycle mile cycle__mile
cycle mode cycle__mode
cycle model cycle__model
cycle motor cycle__motor
cycle motorcycle cycle__motorcycle
cycle movement cycle__movement
cycle network cycle__network
cycle news cycle__news
cycle north cycle__north
cycle notation cycle__notation
cycle number cycle__number
cycle occurrence cycle__occurrence
cycle officer cycle__officer
cycle one cycle__one
cycle operation cycle__operation
cycle owner cycle__owner
cycle pace cycle__pace
cycle park cycle__park
cycle parking cycle__parking
cycle part cycle__part
cycle past cycle__past
cycle path cycle__path
cycle patrol cycle__patrol
cycle pattern cycle__pattern
cycle period cycle__period
cycle phase cycle__phase
cycle planning cycle__planning
cycle plant cycle__plant
cycle policy cycle__policy
cycle power cycle__power
cycle problem cycle__problem
cycle process cycle__process
cycle product cycle__product
cycle production cycle__production
cycle proficiency cycle__proficiency
cycle program cycle__program
cycle programme cycle__programme
cycle progression cycle__progression
cycle project cycle__project
cycle promotion cycle__promotion
cycle protein cycle__protein
cycle provision cycle__provision
cycle race cycle__race
cycle racer cycle__racer
cycle racing cycle__racing
cycle rack cycle__rack
cycle rally cycle__rally
cycle rate cycle__rate
cycle regime cycle__regime
cycle regulation cycle__regulation
cycle regulator cycle__regulator
cycle repair cycle__repair
cycle research cycle__research
cycle reservation cycle__reservation
cycle result cycle__result
cycle retailer cycle__retailer
cycle review cycle__review
cycle rickshaw cycle__rickshaw
cycle ride cycle__ride
cycle rider cycle__rider
cycle road cycle__road
cycle root cycle__root
cycle round cycle__round
cycle route cycle__route
cycle routes cycle__routes
cycle run cycle__run
cycle safety cycle__safety
cycle sale cycle__sale
cycle scheme cycle__scheme
cycle school cycle__school
cycle section cycle__section
cycle security cycle__security
cycle series cycle__series
cycle service cycle__service
cycle shed cycle__shed
cycle shelter cycle__shelter
cycle shop cycle__shop
cycle short cycle__short
cycle show cycle__show
cycle sign cycle__sign
cycle skill cycle__skill
cycle space cycle__space
cycle spain cycle__spain
cycle speed cycle__speed
cycle speedway cycle__speedway
cycle sport cycle__sport
cycle stage cycle__stage
cycle stand cycle__stand
cycle start cycle__start
cycle storage cycle__storage
cycle store cycle__store
cycle strategy cycle__strategy
cycle structure cycle__structure
cycle study cycle__study
cycle support cycle__support
cycle symbol cycle__symbol
cycle system cycle__system
cycle team cycle__team
cycle technology cycle__technology
cycle temperature cycle__temperature
cycle test cycle__test
cycle theft cycle__theft
cycle theory cycle__theory
cycle time cycle__time
cycle tour cycle__tour
cycle touring cycle__touring
cycle tourism cycle__tourism
cycle tourist cycle__tourist
cycle tours cycle__tours
cycle track cycle__track
cycle trade cycle__trade
cycle trader cycle__trader
cycle traffic cycle__traffic
cycle trail cycle__trail
cycle trailer cycle__trailer
cycle trainer cycle__trainer
cycle training cycle__training
cycle trip cycle__trip
cycle type cycle__type
cycle uk cycle__uk
cycle unit cycle__unit
cycle usage cycle__usage
cycle use cycle__use
cycle user cycle__user
cycle variation cycle__variation
cycle view cycle__view
cycle water cycle__water
cycle way cycle__way
cycle wheel cycle__wheel
cycle wing cycle__wing
cycle winner cycle__winner
cycle work cycle__work
cycle workshop cycle__workshop
cycle world cycle__world
cycle year cycle__year
deer act deer__act
deer antler deer__antler
deer bone deer__bone
deer browsing deer__browsing
deer calf deer__calf
deer carcass deer__carcass
deer cervus deer__cervus
deer control deer__control
deer creek deer__creek
deer cull deer__cull
deer damage deer__damage
deer density deer__density
deer elk deer__elk
deer enclosure deer__enclosure
deer family deer__family
deer farm deer__farm
deer farming deer__farming
deer fawn deer__fawn
deer fence deer__fence
deer fencing deer__fencing
deer fly deer__fly
deer forest deer__forest
deer grazing deer__grazing
deer gun deer__gun
deer hair deer__hair
deer head deer__head
deer herd deer__herd
deer hind deer__hind
deer hole deer__hole
deer horn deer__horn
deer hunt deer__hunt
deer hunter deer__hunter
deer hunting deer__hunting
deer impact deer__impact
deer lake deer__lake
deer leap deer__leap
deer management deer__management
deer manager deer__manager
deer meat deer__meat
deer mouse deer__mouse
deer movement deer__movement
deer number deer__number
deer odocoileus deer__odocoileus
deer pant deer__pant
deer park deer__park
deer population deer__population
deer rabbit deer__rabbit
deer range deer__range
deer rifle deer__rifle
deer roam deer__roam
deer roe deer__roe
deer season deer__season
deer sedge deer__sedge
deer skin deer__skin
deer specie deer__specie
deer species deer__species
deer stag deer__stag
deer stalker deer__stalker
deer stalking deer__stalking
deer tick deer__tick
deer track deer__track
deer valley deer__valley
deer welfare deer__welfare
diamond album diamond__album
diamond anniversary diamond__anniversary
diamond anvil diamond__anvil
diamond area diamond__area
diamond award diamond__award
diamond bar diamond__bar
diamond black diamond__black
diamond blade diamond__blade
diamond block diamond__block
diamond book diamond__book
diamond bracelet diamond__bracelet
diamond brooch diamond__brooch
diamond bus diamond__bus
diamond business diamond__business
diamond car diamond__car
diamond centre diamond__centre
diamond certification diamond__certification
diamond city diamond__city
diamond clarity diamond__clarity
diamond club diamond__club
diamond cluster diamond__cluster
diamond coating diamond__coating
diamond collection diamond__collection
diamond color diamond__color
diamond company diamond__company
diamond core diamond__core
diamond crown diamond__crown
diamond crystal diamond__crystal
diamond cut diamond__cut
diamond cutter diamond__cutter
diamond cutting diamond__cutting
diamond day diamond__day
diamond dealer diamond__dealer
diamond deposit diamond__deposit
diamond design diamond__design
diamond diamond diamond__diamond
diamond disc diamond__disc
diamond district diamond__district
diamond dogs diamond__dogs
diamond dove diamond__dove
diamond drill diamond__drill
diamond drilling diamond__drilling
diamond dust diamond__dust
diamond earring diamond__earring
diamond engagement diamond__engagement
diamond era diamond__era
diamond eternity diamond__eternity
diamond event diamond__event
diamond exchange diamond__exchange
diamond exhibition diamond__exhibition
diamond expert diamond__expert
diamond exploration diamond__exploration
diamond export diamond__export
diamond eye diamond__eye
diamond family diamond__family
diamond field diamond__field
diamond film diamond__film
diamond form diamond__form
diamond formation diamond__formation
diamond frame diamond__frame
diamond geezer diamond__geezer
diamond gold diamond__gold
diamond growth diamond__growth
diamond guest diamond__guest
diamond harbour diamond__harbour
diamond head diamond__head
diamond heart diamond__heart
diamond heist diamond__heist
diamond hill diamond__hill
diamond holiday diamond__holiday
diamond hotel diamond__hotel
diamond hunting diamond__hunting
diamond indenter diamond__indenter
diamond industry diamond__industry
diamond jewellery diamond__jewellery
diamond jewelry diamond__jewelry
diamond jubilee diamond__jubilee
diamond lattice diamond__lattice
diamond lead diamond__lead
diamond light diamond__light
diamond line diamond__line
diamond logo diamond__logo
diamond market diamond__market
diamond merchant diamond__merchant
diamond mine diamond__mine
diamond miner diamond__miner
diamond mining diamond__mining
diamond motif diamond__motif
diamond necklace diamond__necklace
diamond particle diamond__particle
diamond paste diamond__paste
diamond pattern diamond__pattern
diamond pearl diamond__pearl
diamond pendant diamond__pendant
diamond pin diamond__pin
diamond plate diamond__plate
diamond platinum diamond__platinum
diamond point diamond__point
diamond poker diamond__poker
diamond polishing diamond__polishing
diamond price diamond__price
diamond producer diamond__producer
diamond production diamond__production
diamond project diamond__project
diamond quality diamond__quality
diamond range diamond__range
diamond rating diamond__rating
diamond rattlesnake diamond__rattlesnake
diamond record diamond__record
diamond ring diamond__ring
diamond rings diamond__rings
diamond rio diamond__rio
diamond robbery diamond__robbery
diamond ruff diamond__ruff
diamond rush diamond__rush
diamond sale diamond__sale
diamond series diamond__series
diamond set diamond__set
diamond setting diamond__setting
diamond shape diamond__shape
diamond silver diamond__silver
diamond simulants diamond__simulants
diamond smuggler diamond__smuggler
diamond smuggling diamond__smuggling
diamond solitaire diamond__solitaire
diamond song diamond__song
diamond source diamond__source
diamond spending diamond__spending
diamond star diamond__star
diamond status diamond__status
diamond stealth diamond__stealth
diamond stone diamond__stone
diamond structure diamond__structure
diamond stud diamond__stud
diamond stylus diamond__stylus
diamond substitute diamond__substitute
diamond suit diamond__suit
diamond surface diamond__surface
diamond sutra diamond__sutra
diamond symbol diamond__symbol
diamond synchrotron diamond__synchrotron
diamond t diamond__t
diamond thief diamond__thief
diamond tiara diamond__tiara
diamond tip diamond__tip
diamond tool diamond__tool
diamond trade diamond__trade
diamond trading diamond__trading
diamond tribute diamond__tribute
diamond trick diamond__trick
diamond twig diamond__twig
diamond type diamond__type
diamond valley diamond__valley
diamond vision diamond__vision
diamond way diamond__way
diamond weave diamond__weave
diamond wedding diamond__wedding
diamond weight diamond__weight
diamond wheel diamond__wheel
diamond white diamond__white
diamond wire diamond__wire
doctor ability doctor__ability
doctor academy doctor__academy
doctor accommodation doctor__accommodation
doctor action doctor__action
doctor actor doctor__actor
doctor adventure doctor__adventure
doctor adventures doctor__adventures
doctor advice doctor__advice
doctor appearance doctor__appearance
doctor appointment doctor__appointment
doctor approval doctor__approval
doctor assistant doctor__assistant
doctor asthma doctor__asthma
doctor attempt doctor__attempt
doctor attention doctor__attention
doctor attitude doctor__attitude
doctor audio doctor__audio
doctor baby doctor__baby
doctor back doctor__back
doctor bag doctor__bag
doctor behaviour doctor__behaviour
doctor being doctor__being
doctor bill doctor__bill
doctor blade doctor__blade
doctor body doctor__body
doctor book doctor__book
doctor brother doctor__brother
doctor business doctor__business
doctor call doctor__call
doctor cannot doctor__cannot
doctor car doctor__car
doctor care doctor__care
doctor career doctor__career
doctor case doctor__case
doctor certificate doctor__certificate
doctor character doctor__character
doctor child doctor__child
doctor claim doctor__claim
doctor clinic doctor__clinic
doctor comment doctor__comment
doctor committee doctor__committee
doctor community doctor__community
doctor companion doctor__companion
doctor consultant doctor__consultant
doctor consultation doctor__consultation
doctor consulting doctor__consulting
doctor contact doctor__contact
doctor contract doctor__contract
doctor convention doctor__convention
doctor daughter doctor__daughter
doctor day doctor__day
doctor death doctor__death
doctor decision doctor__decision
doctor degree doctor__degree
doctor dentist doctor__dentist
doctor desk doctor__desk
doctor diagnosis doctor__diagnosis
doctor diagnosisin doctor__diagnosisin
doctor dilemma doctor__dilemma
doctor direction doctor__direction
doctor divinity doctor__divinity
doctor doctor doctor__doctor
doctor dolittle doctor__dolittle
doctor doom doctor__doom
doctor dr doctor__dr
doctor dream doctor__dream
doctor druid doctor__druid
doctor duty doctor__duty
doctor education doctor__education
doctor engineer doctor__engineer
doctor episode doctor__episode
doctor era doctor__era
doctor etc doctor__etc
doctor evidence doctor__evidence
doctor examination doctor__examination
doctor exhibition doctor__exhibition
doctor experience doctor__experience
doctor eye doctor__eye
doctor face doctor__face
doctor family doctor__family
doctor fan doctor__fan
doctor fandom doctor__fandom
doctor fate doctor__fate
doctor father doctor__father
doctor faustus doctor__faustus
doctor fear doctor__fear
doctor fee doctor__fee
doctor fiction doctor__fiction
doctor film doctor__film
doctor fitness doctor__fitness
doctor friend doctor__friend
doctor gp doctor__gp
doctor granddaughter doctor__granddaughter
doctor group doctor__group
doctor guide doctor__guide
doctor hand doctor__hand
doctor handwriting doctor__handwriting
doctor head doctor__head
doctor health doctor__health
doctor healthcare doctor__healthcare
doctor help doctor__help
doctor home doctor__home
doctor honoris doctor__honoris
doctor hospital doctor__hospital
doctor hour doctor__hour
doctor house doctor__house
doctor husband doctor__husband
doctor information doctor__information
doctor instruction doctor__instruction
doctor internist doctor__internist
doctor involvement doctor__involvement
doctor jekyll doctor__jekyll
doctor job doctor__job
doctor john doctor__john
doctor johnson doctor__johnson
doctor knowledge doctor__knowledge
doctor law doctor__law
doctor lawyer doctor__lawyer
doctor leader doctor__leader
doctor letter doctor__letter
doctor life doctor__life
doctor line doctor__line
doctor list doctor__list
doctor living doctor__living
doctor logo doctor__logo
doctor magazine doctor__magazine
doctor medical doctor__medical
doctor medicine doctor__medicine
doctor medium doctor__medium
doctor memory doctor__memory
doctor merchandise doctor__merchandise
doctor midwife doctor__midwife
doctor mind doctor__mind
doctor monster doctor__monster
doctor movie doctor__movie
doctor name doctor__name
doctor news doctor__news
doctor nhs doctor__nhs
doctor note doctor__note
doctor notice doctor__notice
doctor novel doctor__novel
doctor novella doctor__novella
doctor number doctor__number
doctor nurse doctor__nurse
doctor occult doctor__occult
doctor octopus doctor__octopus
doctor office doctor__office
doctor opinion doctor__opinion
doctor order doctor__order
doctor part doctor__part
doctor past doctor__past
doctor patient doctor__patient
doctor paul doctor__paul
doctor pay doctor__pay
doctor performance doctor__performance
doctor permission doctor__permission
doctor pharmacist doctor__pharmacist
doctor philosophy doctor__philosophy
doctor plan doctor__plan
doctor point doctor__point
doctor polaris doctor__polaris
doctor police doctor__police
doctor post doctor__post
doctor practice doctor__practice
doctor prediction doctor__prediction
doctor prescription doctor__prescription
doctor present doctor__present
doctor production doctor__production
doctor program doctor__program
doctor question doctor__question
doctor range doctor__range
doctor receptionist doctor__receptionist
doctor recommendation doctor__recommendation
doctor record doctor__record
doctor reference doctor__reference
doctor referral doctor__referral
doctor regeneration doctor__regeneration
doctor registration doctor__registration
doctor relationship doctor__relationship
doctor report doctor__report
doctor representative doctor__representative
doctor request doctor__request
doctor residence doctor__residence
doctor response doctor__response
doctor responsibility doctor__responsibility
doctor return doctor__return
doctor right doctor__right
doctor role doctor__role
doctor room doctor__room
doctor s doctor__s
doctor satan doctor__satan
doctor science doctor__science
doctor script doctor__script
doctor serial doctor__serial
doctor series doctor__series
doctor service doctor__service
doctor shortage doctor__shortage
doctor signature doctor__signature
doctor site doctor__site
doctor skill doctor__skill
doctor son doctor__son
doctor specialist doctor__specialist
doctor state doctor__state
doctor statement doctor__statement
doctor stoppage doctor__stoppage
doctor storey doctor__storey
doctor story doctor__story
doctor strange doctor__strange
doctor study doctor__study
doctor supervision doctor__supervision
doctor support doctor__support
doctor surgery doctor__surgery
doctor system doctor__system
doctor talk doctor__talk
doctor teacher doctor__teacher
doctor team doctor__team
doctor television doctor__television
doctor theme doctor__theme
doctor thesis doctor__thesis
doctor thought doctor__thought
doctor time doctor__time
doctor title doctor__title
doctor training doctor__training
doctor travel doctor__travel
doctor treatment doctor__treatment
doctor trial doctor__trial
doctor tv doctor__tv
doctor uk doctor__uk
doctor universe doctor__universe
doctor use doctor__use
doctor view doctor__view
doctor visit doctor__visit
doctor voice doctor__voice
doctor warning doctor__warning
doctor website doctor__website
doctor wife doctor__wife
doctor word doctor__word
doctor work doctor__work
doctor writer doctor__writer
doctor year doctor__year
doctor zhivago doctor__zhivago
dog ability dog__ability
dog accessory dog__accessory
dog act dog__act
dog action dog__action
dog activity dog__activity
dog actor dog__actor
dog affair dog__affair
dog age dog__age
dog aggression dog__aggression
dog agility dog__agility
dog album dog__album
dog allergy dog__allergy
dog appearance dog__appearance
dog area dog__area
dog association dog__association
dog attack dog__attack
dog attention dog__attention
dog back dog__back
dog bag dog__bag
dog ban dog__ban
dog band dog__band
dog bark dog__bark
dog basket dog__basket
dog bath dog__bath
dog bed dog__bed
dog behavior dog__behavior
dog behaviour dog__behaviour
dog bin dog__bin
dog birthday dog__birthday
dog biscuit dog__biscuit
dog bit dog__bit
dog bitch dog__bitch
dog bite dog__bite
dog blood dog__blood
dog body dog__body
dog bollock dog__bollock
dog bollocks dog__bollocks
dog bone dog__bone
dog book dog__book
dog boot dog__boot
dog bowl dog__bowl
dog box dog__box
dog boy dog__boy
dog brain dog__brain
dog breakfast dog__breakfast
dog breath dog__breath
dog breed dog__breed
dog breeder dog__breeder
dog breeding dog__breeding
dog breeds dog__breeds
dog bun dog__bun
dog business dog__business
dog cage dog__cage
dog campaign dog__campaign
dog cannot dog__cannot
dog car dog__car
dog care dog__care
dog caring dog__caring
dog carrier dog__carrier
dog cart dog__cart
dog case dog__case
dog cat dog__cat
dog catcher dog__catcher
dog category dog__category
dog cemetery dog__cemetery
dog centre dog__centre
dog chapman dog__chapman
dog character dog__character
dog charity dog__charity
dog chew dog__chew
dog class dog__class
dog clothes dog__clothes
dog clothing dog__clothing
dog club dog__club
dog clutch dog__clutch
dog coat dog__coat
dog collar dog__collar
dog collars dog__collars
dog company dog__company
dog competition dog__competition
dog condition dog__condition
dog control dog__control
dog costume dog__costume
dog crate dog__crate
dog cushion dog__cushion
dog day dog__day
dog days dog__days
dog death dog__death
dog dementia dog__dementia
dog demonstration dog__demonstration
dog diet dog__diet
dog dinner dog__dinner
dog dirt dog__dirt
dog disease dog__disease
dog dish dog__dish
dog display dog__display
dog dog dog__dog
dog doo dog__doo
dog door dog__door
dog driver dog__driver
dog ear dog__ear
dog eat dog__eat
dog eating dog__eating
dog end dog__end
dog enthusiast dog__enthusiast
dog etc dog__etc
dog event dog__event
dog excrement dog__excrement
dog exercise dog__exercise
dog experience dog__experience
dog expert dog__expert
dog eye dog__eye
dog face dog__face
dog faeces dog__faeces
dog family dog__family
dog fancier dog__fancier
dog fancy dog__fancy
dog fashion dog__fashion
dog feces dog__feces
dog fight dog__fight
dog fighter dog__fighter
dog fighting dog__fighting
dog film dog__film
dog fish dog__fish
dog flea dog__flea
dog food dog__food
dog foot dog__foot
dog form dog__form
dog foul dog__foul
dog fouling dog__fouling
dog fox dog__fox
dog friend dog__friend
dog friendly dog__friendly
dog fur dog__fur
dog game dog__game
dog genome dog__genome
dog gift dog__gift
dog grate dog__grate
dog groomer dog__groomer
dog group dog__group
dog guard dog__guard
dog guide dog__guide
dog hair dog__hair
dog handler dog__handler
dog handling dog__handling
dog harness dog__harness
dog head dog__head
dog health dog__health
dog heart dog__heart
dog hole dog__hole
dog home dog__home
dog horse dog__horse
dog house dog__house
dog howl dog__howl
dog hunting dog__hunting
dog hypothyroidism dog__hypothyroidism
dog i dog__i
dog information dog__information
dog insurance dog__insurance
dog island dog__island
dog isnt dog__isnt
dog issue dog__issue
dog kennel dog__kennel
dog law dog__law
dog lead dog__lead
dog leash dog__leash
dog leg dog__leg
dog licence dog__licence
dog licensing dog__licensing
dog life dog__life
dog linux dog__linux
dog list dog__list
dog litter dog__litter
dog look dog__look
dog lost dog__lost
dog lover dog__lover
dog magazine dog__magazine
dog man dog__man
dog mascot dog__mascot
dog max dog__max
dog meal dog__meal
dog meat dog__meat
dog mercury dog__mercury
dog mess dog__mess
dog mind dog__mind
dog missile dog__missile
dog model dog__model
dog mouth dog__mouth
dog movie dog__movie
dog muck dog__muck
dog musher dog__musher
dog mushing dog__mushing
dog n dog__n
dog nail dog__nail
dog name dog__name
dog names dog__names
dog near dog__near
dog neck dog__neck
dog need dog__need
dog news dog__news
dog newsletter dog__newsletter
dog night dog__night
dog nose dog__nose
dog nothing dog__nothing
dog number dog__number
dog obedience dog__obedience
dog one dog__one
dog organization dog__organization
dog outside dog__outside
dog owner dog__owner
dog ownership dog__ownership
dog pack dog__pack
dog page dog__page
dog park dog__park
dog part dog__part
dog partnership dog__partnership
dog party dog__party
dog patrol dog__patrol
dog paw dog__paw
dog pedigree dog__pedigree
dog pen dog__pen
dog people dog__people
dog person dog__person
dog personality dog__personality
dog pet dog__pet
dog photo dog__photo
dog picture dog__picture
dog point dog__point
dog policy dog__policy
dog pony dog__pony
dog poo dog__poo
dog pooh dog__pooh
dog pool dog__pool
dog poop dog__poop
dog population dog__population
dog portrait dog__portrait
dog position dog__position
dog pound dog__pound
dog press dog__press
dog print dog__print
dog problem dog__problem
dog product dog__product
dog program dog__program
dog publishing dog__publishing
dog pup dog__pup
dog puppy dog__puppy
dog rabbit dog__rabbit
dog race dog__race
dog racing dog__racing
dog ramp dog__ramp
dog recipe dog__recipe
dog recipient dog__recipient
dog registration dog__registration
dog registry dog__registry
dog rescue dog__rescue
dog return dog__return
dog right dog__right
dog rose dog__rose
dog run dog__run
dog s dog__s
dog sausage dog__sausage
dog scene dog__scene
dog school dog__school
dog section dog__section
dog sense dog__sense
dog sep dog__sep
dog series dog__series
dog service dog__service
dog shampoo dog__shampoo
dog shelter dog__shelter
dog shit dog__shit
dog show dog__show
dog showing dog__showing
dog sign dog__sign
dog site dog__site
dog size dog__size
dog skin dog__skin
dog skull dog__skull
dog sled dog__sled
dog sledding dog__sledding
dog sledge dog__sledge
dog soldier dog__soldier
dog soldiers dog__soldiers
dog song dog__song
dog sport dog__sport
dog spot dog__spot
dog stall dog__stall
dog stand dog__stand
dog standing dog__standing
dog star dog__star
dog storey dog__storey
dog story dog__story
dog style dog__style
dog supply dog__supply
dog symptom dog__symptom
dog tablet dog__tablet
dog tag dog__tag
dog tail dog__tail
dog tale dog__tale
dog talk dog__talk
dog team dog__team
dog the dog__the
dog theft dog__theft
dog their dog__their
dog thing dog__thing
dog throat dog__throat
dog tick dog__tick
dog tip dog__tip
dog title dog__title
dog toilet dog__toilet
dog tongue dog__tongue
dog tool dog__tool
dog tooth dog__tooth
dog town dog__town
dog toy dog__toy
dog track dog__track
dog trainer dog__trainer
dog training dog__training
dog treat dog__treat
dog trial dog__trial
dog turd dog__turd
dog type dog__type
dog unit dog__unit
dog urine dog__urine
dog user dog__user
dog van dog__van
dog vendor dog__vendor
dog violet dog__violet
dog vitamin dog__vitamin
dog walk dog__walk
dog walker dog__walker
dog walking dog__walking
dog war dog__war
dog warden dog__warden
dog wardens dog__wardens
dog wash dog__wash
dog waste dog__waste
dog watch dog__watch
dog water dog__water
dog way dog__way
dog website dog__website
dog week dog__week
dog weight dog__weight
dog welcome dog__welcome
dog welfare dog__welfare
dog whelk dog__whelk
dog whipper dog__whipper
dog whistle dog__whistle
dog work dog__work
dog world dog__world
dog year dog__year
dollar academy dollar__academy
dollar account dollar__account
dollar addition dollar__addition
dollar advertising dollar__advertising
dollar agreement dollar__agreement
dollar amount dollar__amount
dollar area dollar__area
dollar asset dollar__asset
dollar baby dollar__baby
dollar bank dollar__bank
dollar banknote dollar__banknote
dollar bill dollar__bill
dollar bond dollar__bond
dollar bonus dollar__bonus
dollar brand dollar__brand
dollar budget dollar__budget
dollar building dollar__building
dollar business dollar__business
dollar campaign dollar__campaign
dollar car dollar__car
dollar cash dollar__cash
dollar cent dollar__cent
dollar check dollar__check
dollar cheque dollar__cheque
dollar claim dollar__claim
dollar coin dollar__coin
dollar collapse dollar__collapse
dollar company dollar__company
dollar construction dollar__construction
dollar contract dollar__contract
dollar corporation dollar__corporation
dollar cost dollar__cost
dollar crisis dollar__crisis
dollar currency dollar__currency
dollar damage dollar__damage
dollar day dollar__day
dollar deal dollar__deal
dollar debt dollar__debt
dollar decline dollar__decline
dollar deficit dollar__deficit
dollar denomination dollar__denomination
dollar deposit dollar__deposit
dollar devaluation dollar__devaluation
dollar development dollar__development
dollar diplomacy dollar__diplomacy
dollar dollar dollar__dollar
dollar donation dollar__donation
dollar enterprise dollar__enterprise
dollar equivalent dollar__equivalent
dollar estate dollar__estate
dollar euro dollar__euro
dollar exchange dollar__exchange
dollar expansion dollar__expansion
dollar facility dollar__facility
dollar fall dollar__fall
dollar fee dollar__fee
dollar figure dollar__figure
dollar film dollar__film
dollar fine dollar__fine
dollar fortune dollar__fortune
dollar fund dollar__fund
dollar game dollar__game
dollar general dollar__general
dollar gift dollar__gift
dollar gold dollar__gold
dollar grant dollar__grant
dollar hegemony dollar__hegemony
dollar holding dollar__holding
dollar home dollar__home
dollar homepage dollar__homepage
dollar industry dollar__industry
dollar interest dollar__interest
dollar investment dollar__investment
dollar lawsuit dollar__lawsuit
dollar level dollar__level
dollar limit dollar__limit
dollar loan dollar__loan
dollar loss dollar__loss
dollar man dollar__man
dollar mark dollar__mark
dollar market dollar__market
dollar month dollar__month
dollar movie dollar__movie
dollar note dollar__note
dollar payday dollar__payday
dollar payment dollar__payment
dollar plan dollar__plan
dollar player dollar__player
dollar poker dollar__poker
dollar policy dollar__policy
dollar pound dollar__pound
dollar price dollar__price
dollar prise dollar__prise
dollar production dollar__production
dollar profit dollar__profit
dollar program dollar__program
dollar project dollar__project
dollar purchase dollar__purchase
dollar question dollar__question
dollar quot dollar__quot
dollar range dollar__range
dollar rate dollar__rate
dollar renovation dollar__renovation
dollar reserve dollar__reserve
dollar restoration dollar__restoration
dollar revenue dollar__revenue
dollar reward dollar__reward
dollar salary dollar__salary
dollar sale dollar__sale
dollar settlement dollar__settlement
dollar share dollar__share
dollar shortage dollar__shortage
dollar sign dollar__sign
dollar spot dollar__spot
dollar standard dollar__standard
dollar sterling dollar__sterling
dollar store dollar__store
dollar symbol dollar__symbol
dollar term dollar__term
dollar transaction dollar__transaction
dollar traveller dollar__traveller
dollar tree dollar__tree
dollar value dollar__value
dollar video dollar__video
dollar volume dollar__volume
dollar weakness dollar__weakness
dollar web dollar__web
dollar worth dollar__worth
dollar year dollar__year
door access door__access
door activity door__activity
door alarm door__alarm
door album door__album
door aperture door__aperture
door approach door__approach
door arch door__arch
door area door__area
door arrangement door__arrangement
door assembly door__assembly
door avoid door__avoid
door bar door__bar
door bathroom door__bathroom
door bedroom door__bedroom
door bell door__bell
door bin door__bin
door body door__body
door bolt door__bolt
door bottom door__bottom
door burst door__burst
door button door__button
door cabinet door__cabinet
door cambridge door__cambridge
door cannot door__cannot
door cappings door__cappings
door car door__car
door card door__card
door case door__case
door casing door__casing
door cat door__cat
door catch door__catch
door cellar door__cellar
door centre door__centre
door chain door__chain
door charge door__charge
door check door__check
door chime door__chime
door church door__church
door click door__click
door cloakroom door__cloakroom
door close door__close
door closer door__closer
door closing door__closing
door closure door__closure
door club door__club
door code door__code
door collection door__collection
door company door__company
door component door__component
door configuration door__configuration
door conservatory door__conservatory
door construction door__construction
door contact door__contact
door control door__control
door controller door__controller
door cos door__cos
door county door__county
door coupe door__coupe
door cupboard door__cupboard
door curtain door__curtain
door day door__day
door delivery door__delivery
door design door__design
door dining door__dining
door dog door__dog
door door door__door
door downstairs door__downstairs
door drawer door__drawer
door drop door__drop
door edge door__edge
door end door__end
door entrance door__entrance
door entry door__entry
door estate door__estate
door etc door__etc
door event door__event
door face door__face
door family door__family
door finish door__finish
door fire door__fire
door fitting door__fitting
door flap door__flap
door frame door__frame
door front door__front
door furniture door__furniture
door game door__game
door garage door__garage
door garden door__garden
door gate door__gate
door glass door__glass
door god door__god
door guard door__guard
door gunner door__gunner
door half door__half
door hall door__hall
door handle door__handle
door hanger door__hanger
door hardtop door__hardtop
door hardware door__hardware
door hatchback door__hatchback
door height door__height
door hinge door__hinge
door house door__house
door immigration door__immigration
door insert door__insert
door installation door__installation
door intercom door__intercom
door jam door__jam
door jamb door__jamb
door keeper door__keeper
door key door__key
door kit door__kit
door kitchen door__kitchen
door knob door__knob
door knocker door__knocker
door latch door__latch
door leaf door__leaf
door light door__light
door liner door__liner
door lining door__lining
door lintel door__lintel
door lock door__lock
door look door__look
door lounge door__lounge
door luggage door__luggage
door luxury door__luxury
door man door__man
door manufacturer door__manufacturer
door market door__market
door mat door__mat
door material door__material
door mechanism door__mechanism
door meeting door__meeting
door mirror door__mirror
door model door__model
door money door__money
door moulding door__moulding
door neighbor door__neighbor
door neighbour door__neighbour
door number door__number
door offering door__offering
door one door__one
door open door__open
door opener door__opener
door opening door__opening
door operation door__operation
door operator door__operator
door opposite door__opposite
door option door__option
door or door__or
door panel door__panel
door patio door__patio
door people door__people
door phone door__phone
door pillar door__pillar
door plaque door__plaque
door plate door__plate
door play door__play
door pocket door__pocket
door policy door__policy
door post door__post
door price door__price
door prise door__prise
door product door__product
door program door__program
door programme door__programme
door project door__project
door property door__property
door pull door__pull
door range door__range
door rear door__rear
door recess door__recess
door release door__release
door repair door__repair
door replacement door__replacement
door retainer door__retainer
door right door__right
door robe door__robe
door roof door__roof
door room door__room
door route door__route
door safety door__safety
door sale door__sale
door salesman door__salesman
door saloon door__saloon
door scheme door__scheme
door seal door__seal
door section door__section
door security door__security
door sedan door__sedan
door selling door__selling
door sensor door__sensor
door series door__series
door service door__service
door session door__session
door set door__set
door settlement door__settlement
door shut door__shut
door side door__side
door sign door__sign
door sill door__sill
door site door__site
door size door__size
door skin door__skin
door slam door__slam
door slide door__slide
door snail door__snail
door spa door__spa
door space door__space
door specification door__specification
door sport door__sport
door staff door__staff
door stair door__stair
door station door__station
door step door__step
door steward door__steward
door sticker door__sticker
door stock door__stock
door stop door__stop
door style door__style
door supervision door__supervision
door supervisor door__supervisor
door supervisors door__supervisors
door surround door__surround
door survey door__survey
door swing door__swing
door switch door__switch
door syndrome door__syndrome
door system door__system
door tax door__tax
door terrace door__terrace
door threshold door__threshold
door ticket door__ticket
door time door__time
door tonight door__tonight
door train door__train
door transport door__transport
door travel door__travel
door trim door__trim
door type door__type
door unit door__unit
door use door__use
door utility door__utility
door version door__version
door viewer door__viewer
door viii door__viii
door wall door__wall
door wardrobe door__wardrobe
door way door__way
door wedge door__wedge
door width door__width
door window door__window
door workshop door__workshop
door year door__year
dress accessory dress__accessory
dress adult dress__adult
dress alteration dress__alteration
dress ball dress__ball
dress blue dress__blue
[truncated: 1,157,193 more chars]
